# Supplementary material for: Crystal structure and Hirshfeld surface analysis of 2-oxo-4-phenyl-2,5,6,7,8,9-hexa­hydro-1H-cyclohepta­[b]pyridine-3-carbo­nitrile
Source: Acta Crystallogr E Crystallogr Commun. 2026 Jan 1;82(Pt 1):47–50. doi: 10.1107/S2056989025010771 (PMC12810318; doi:10.1107/S2056989025010771)
Supplement: Supplementary file 1 [file e-82-00047-sup1.cif]

##############################################################################
#                                                                            #
# This CIF contains the data in a paper accepted for publication in          #
# Acta Crystallographica Section E. It conforms to the requirements of       #
# Notes for Authors for Acta Crystallographica Section E, and has been       #
# peer reviewed under the auspices of the IUCr Commission on Journals.       #
#                                                                            #
# Full details of the Crystallographic Information File format               #
# are given in the paper "The Crystallographic Information File (CIF):       #
# a New Standard Archive File for Crystallography" by S. R. Hall, F. H.      #
# Allen and I. D. Brown [Acta Cryst. (1991), A47, 655-685].                  #
#                                                                            #
# The current version of the core CIF dictionary is obtainable from          #
# ftp://ftp.iucr.org/pub/cif_core.dic.                                       #
#                                                                            #
# Software is freely available for graphical display of the structure(s)     #
# in this CIF. For information consult the CIF software page                 #
# http://www.iucr.org/resources/cif/software.                                #
#                                                                            #
# This file may be used for bona fide research purposes within the           #
# scientific community so long as proper attribution is given to the journal # 
# article from which it was obtained.                                        #
#                                                                            #
##############################################################################
data_I
_audit_creation_method     'SHELXL-2019/3'
_chemical_name_systematic
;\
2-Oxo-4-phenyl-2,5,6,7,8,9-hexahydro-1<i>H</i>-cyclohepta[<i>b</i>]pyridine-\
3-carbonitrile
;
_chemical_name_common     ?
_chemical_formula_moiety     'C17 H16 N2 O'
_chemical_formula_sum     'C17 H16 N2 O'
_chemical_formula_iupac     'C17 H16 N2 O'
_chemical_formula_weight     264.32
_chemical_melting_point     ?
_chemical_absolute_configuration     ?
_space_group_crystal_system     orthorhombic
_space_group_name_H-M_alt     'P n a 21'
_space_group_name_Hall     'P 2c -2n'
loop_
    _space_group_symop_operation_xyz
    'x, y, z'
    '-x, -y, z+1/2'
    'x+1/2, -y+1/2, z'
    '-x+1/2, y+1/2, z+1/2'
_cell_length_a     17.042(2)
_cell_length_b     7.7479(9)
_cell_length_c     21.166(2)
_cell_angle_alpha     90
_cell_angle_beta     90
_cell_angle_gamma     90
_cell_volume     2794.7(6)
_cell_formula_units_Z     8
_cell_measurement_reflns_used     9985
_cell_measurement_theta_min     2.3902
_cell_measurement_theta_max     25.8827
_cell_measurement_temperature     300(2)
_exptl_crystal_description     Block
_exptl_crystal_colour     Colourless
_exptl_crystal_size_max     0.361
_exptl_crystal_size_mid     0.223
_exptl_crystal_size_min     0.093
_exptl_crystal_density_diffrn     1.256
_exptl_crystal_density_meas     ?
_exptl_crystal_density_method     ?
_exptl_crystal_F_000     1120
_exptl_absorpt_coefficient_mu     0.079
_exptl_absorpt_correction_type     multi-scan
_exptl_absorpt_process_details
;
(<i>SADABS</i>; Krause <i>et al.</i>, 2015)
;
_exptl_absorpt_correction_T_min     0.5763
_exptl_absorpt_correction_T_max     0.7457
_diffrn_ambient_temperature     300(2)
_diffrn_source     'i-mu-s microfocus source'
_diffrn_radiation_type     MoK\a
_diffrn_radiation_wavelength     0.71073
_diffrn_measurement_device_type     'Bruker APEXII CCD'
_diffrn_measurement_method     '\f and \w scans'
_diffrn_detector_area_resol_mean     ?
_diffrn_reflns_number     25904
_diffrn_reflns_av_R_equivalents     0.0445
_diffrn_reflns_av_unetI/netI     0.0439
_diffrn_reflns_theta_min     1.924
_diffrn_reflns_theta_max     28.277
_diffrn_reflns_theta_full     25.242
_diffrn_measured_fraction_theta_max     0.998
_diffrn_measured_fraction_theta_full     1.000
_diffrn_reflns_limit_h_min     -16
_diffrn_reflns_limit_h_max     22
_diffrn_reflns_limit_k_min     -10
_diffrn_reflns_limit_k_max     10
_diffrn_reflns_limit_l_min     -23
_diffrn_reflns_limit_l_max     28
_refine_special_details     ?
_reflns_number_total     6466
_reflns_number_gt     4063
_reflns_threshold_expression     'I > 2\s(I)'
_refine_ls_structure_factor_coef     Fsqd
_refine_ls_matrix_type     full
_refine_ls_R_factor_all     0.1061
_refine_ls_R_factor_gt     0.0525
_refine_ls_wR_factor_gt     0.1284
_refine_ls_wR_factor_ref     0.1751
_refine_ls_goodness_of_fit_ref     1.100
_refine_ls_restrained_S_all     1.100
_refine_ls_number_reflns     6466
_refine_ls_number_parameters     362
_refine_ls_number_restraints     1
_refine_ls_hydrogen_treatment     constr
_refine_ls_weighting_scheme     calc
_refine_ls_weighting_details
              'w=1/[\s^2^(Fo^2^)+(0.0771P)^2^+0.7116P] where P=(Fo^2^+2Fc^2^)/3'
_atom_sites_solution_hydrogens     geom
_atom_sites_solution_primary     ?
_atom_sites_solution_secondary     ?
_refine_ls_shift/su_max     0.000
_refine_ls_shift/su_mean     0.000
_refine_diff_density_max     0.251
_refine_diff_density_min     -0.207
_refine_ls_extinction_method
;
SHELXL2019/2 (Sheldrick 2015b)
;
_refine_ls_extinction_coef     0.0079(16)
_refine_ls_extinction_expression
                                  'Fc^*^=kFc[1+0.001xFc^2^\l^3^/sin(2\q)]^-1/4^'
_refine_ls_abs_structure_details
;
Flack <i>x</i> determined using 1477 quotients
[(<i>I</i>^+^)-(<i>I</i>^-^)]/[(<i>I</i>^+^)+(<i>I</i>^-^)]
(Parsons <i>et al.</i>, 2013)
;
_refine_ls_abs_structure_Flack     0.3(7)
loop_
    _atom_type_symbol
    _atom_type_description
    _atom_type_scat_dispersion_real
    _atom_type_scat_dispersion_imag
    _atom_type_scat_source
    'C' 'C' 0.0033 0.0016
                         'International Tables Vol C Tables 4.2.6.8 and 6.1.1.4'
    'H' 'H' 0.0000 0.0000
                         'International Tables Vol C Tables 4.2.6.8 and 6.1.1.4'
    'N' 'N' 0.0061 0.0033
                         'International Tables Vol C Tables 4.2.6.8 and 6.1.1.4'
    'O' 'O' 0.0106 0.0060
                         'International Tables Vol C Tables 4.2.6.8 and 6.1.1.4'
_computing_data_collection
;
APEX3 (Bruker, 2017)
;
_computing_cell_refinement
;
SAINT (Bruker, 2017)
;
_computing_data_reduction
;
SAINT (Bruker, 2017)
;
_computing_structure_solution
;
<i>SHELXT</i> (Sheldrick, 2015a)
;
_computing_structure_refinement
;
SHELXL (Sheldrick, 2015b)
;
_computing_molecular_graphics
;
ORTEP-3 for Windows (Farrugia, 2012) and PLATON (Spek, 2020)
;
_computing_publication_material
;
SHELXL (Sheldrick, 2015b) and PLATON (Spek, 2020)
;
loop_
    _atom_site_type_symbol
    _atom_site_label
    _atom_site_fract_x
    _atom_site_fract_y
    _atom_site_fract_z
    _atom_site_U_iso_or_equiv
    _atom_site_adp_type
    _atom_site_calc_flag
    _atom_site_occupancy
    _atom_site_disorder_assembly
    _atom_site_disorder_group
    O O1A 0.39241(19) 0.5430(4) 0.37967(14) 0.0581(8) Uani d 1 . .
    N N1A 0.4532(2) 0.6852(5) 0.45990(16) 0.0483(9) Uani d 1 . .
    H H1A 0.434021 0.611161 0.485950 0.058 Uiso calc 1 . .
    N N2A 0.4296(3) 0.7840(7) 0.2394(3) 0.0819(14) Uani d 1 . .
    C C1A 0.4356(3) 0.6644(5) 0.3969(2) 0.0457(10) Uani d 1 . .
    C C2A 0.4698(3) 0.7918(6) 0.35642(19) 0.0454(10) Uani d 1 . .
    C C3A 0.5166(2) 0.9248(5) 0.37957(19) 0.0421(9) Uani d 1 . .
    C C4A 0.5319(2) 0.9352(5) 0.44519(19) 0.0448(9) Uani d 1 . .
    C C5A 0.5818(2) 1.0749(6) 0.4735(2) 0.0521(11) Uani d 1 . .
    H H5A1 0.606335 1.139354 0.439545 0.062 Uiso calc 1 . .
    H H5A2 0.623189 1.021728 0.498145 0.062 Uiso calc 1 . .
    C C6A 0.5364(3) 1.2018(6) 0.5161(2) 0.0602(12) Uani d 1 . .
    H H6A1 0.566405 1.307821 0.519563 0.072 Uiso calc 1 . .
    H H6A2 0.486908 1.229724 0.495925 0.072 Uiso calc 1 . .
    C C7A 0.5200(3) 1.1338(7) 0.5820(2) 0.0699(15) Uani d 1 . .
    H H7A1 0.569907 1.113736 0.602807 0.084 Uiso calc 1 . .
    H H7A2 0.493027 1.223363 0.605544 0.084 Uiso calc 1 . .
    C C8A 0.4719(3) 0.9697(7) 0.5867(2) 0.0649(13) Uani d 1 . .
    H H8A1 0.420624 0.991530 0.568446 0.078 Uiso calc 1 . .
    H H8A2 0.464215 0.942871 0.630988 0.078 Uiso calc 1 . .
    C C9A 0.5070(3) 0.8123(6) 0.5544(2) 0.0551(11) Uani d 1 . .
    H H9A1 0.562400 0.806080 0.564699 0.066 Uiso calc 1 . .
    H H9A2 0.482056 0.709541 0.571129 0.066 Uiso calc 1 . .
    C C10A 0.4982(2) 0.8129(6) 0.4841(2) 0.0445(9) Uani d 1 . .
    C C11A 0.4487(3) 0.7852(6) 0.2908(2) 0.0533(11) Uani d 1 . .
    C C12A 0.5474(2) 1.0555(5) 0.33410(19) 0.0433(9) Uani d 1 . .
    C C13A 0.6034(3) 1.0073(6) 0.2894(2) 0.0521(11) Uani d 1 . .
    H H13A 0.622612 0.894911 0.288708 0.062 Uiso calc 1 . .
    C C14A 0.6303(3) 1.1277(6) 0.2462(2) 0.0608(12) Uani d 1 . .
    H H14A 0.667972 1.095544 0.216655 0.073 Uiso calc 1 . .
    C C15A 0.6022(3) 1.2938(7) 0.2463(3) 0.0640(13) Uani d 1 . .
    H H15A 0.620495 1.373770 0.217027 0.077 Uiso calc 1 . .
    C C16A 0.5461(3) 1.3407(6) 0.2905(3) 0.0656(13) Uani d 1 . .
    H H16A 0.526451 1.452663 0.290765 0.079 Uiso calc 1 . .
    C C17A 0.5194(3) 1.2228(6) 0.3341(3) 0.0574(12) Uani d 1 . .
    H H17A 0.482207 1.255955 0.363877 0.069 Uiso calc 1 . .
    O O1B 0.36828(19) 0.4830(4) 0.54204(15) 0.0599(8) Uani d 1 . .
    N N1B 0.3092(2) 0.3297(5) 0.46348(16) 0.0472(8) Uani d 1 . .
    H H1B 0.328985 0.399858 0.436319 0.057 Uiso calc 1 . .
    N N2B 0.3269(3) 0.2852(6) 0.6855(2) 0.0765(13) Uani d 1 . .
    C C1B 0.3258(2) 0.3588(5) 0.5261(2) 0.0475(10) Uani d 1 . .
    C C2B 0.2919(3) 0.2359(5) 0.5686(2) 0.0457(10) Uani d 1 . .
    C C3B 0.2470(2) 0.0979(5) 0.54742(19) 0.0430(9) Uani d 1 . .
    C C4B 0.2312(2) 0.0797(6) 0.48201(19) 0.0430(9) Uani d 1 . .
    C C5B 0.1800(3) -0.0623(6) 0.4559(2) 0.0529(11) Uani d 1 . .
    H H5B1 0.138381 -0.010494 0.431058 0.064 Uiso calc 1 . .
    H H5B2 0.155759 -0.122991 0.490877 0.064 Uiso calc 1 . .
    C C6B 0.2233(3) -0.1933(6) 0.4147(2) 0.0603(12) Uani d 1 . .
    H H6B1 0.273513 -0.219164 0.434107 0.072 Uiso calc 1 . .
    H H6B2 0.193122 -0.299359 0.413494 0.072 Uiso calc 1 . .
    C C7B 0.2373(3) -0.1318(7) 0.3472(2) 0.0659(13) Uani d 1 . .
    H H7B1 0.262198 -0.224510 0.323815 0.079 Uiso calc 1 . .
    H H7B2 0.186828 -0.109808 0.327653 0.079 Uiso calc 1 . .
    C C8B 0.2875(3) 0.0294(7) 0.3406(2) 0.0663(13) Uani d 1 . .
    H H8B1 0.296098 0.051284 0.295979 0.080 Uiso calc 1 . .
    H H8B2 0.338295 0.007270 0.359633 0.080 Uiso calc 1 . .
    C C9B 0.2526(3) 0.1936(6) 0.3708(2) 0.0529(11) Uani d 1 . .
    H H9B1 0.277171 0.294396 0.352191 0.063 Uiso calc 1 . .
    H H9B2 0.196876 0.198874 0.361486 0.063 Uiso calc 1 . .
    C C10B 0.2640(2) 0.1982(5) 0.4410(2) 0.0448(10) Uani d 1 . .
    C C11B 0.3104(3) 0.2590(6) 0.6339(2) 0.0543(11) Uani d 1 . .
    C C12B 0.2161(2) -0.0299(5) 0.5940(2) 0.0445(9) Uani d 1 . .
    C C13B 0.1631(3) 0.0195(6) 0.6395(2) 0.0554(11) Uani d 1 . .
    H H13B 0.147220 0.134158 0.642202 0.066 Uiso calc 1 . .
    C C14B 0.1332(3) -0.1015(7) 0.6814(2) 0.0686(14) Uani d 1 . .
    H H14B 0.096692 -0.068033 0.711717 0.082 Uiso calc 1 . .
    C C15B 0.1572(3) -0.2703(7) 0.6785(3) 0.0690(15) Uani d 1 . .
    H H15B 0.136028 -0.351439 0.706010 0.083 Uiso calc 1 . .
    C C16B 0.2120(3) -0.3191(6) 0.6352(3) 0.0644(13) Uani d 1 . .
    H H16B 0.229811 -0.432519 0.634532 0.077 Uiso calc 1 . .
    C C17B 0.2413(3) -0.2009(6) 0.5923(2) 0.0549(11) Uani d 1 . .
    H H17B 0.277839 -0.235620 0.562247 0.066 Uiso calc 1 . .
loop_
    _atom_site_aniso_label
    _atom_site_aniso_U_11
    _atom_site_aniso_U_22
    _atom_site_aniso_U_33
    _atom_site_aniso_U_12
    _atom_site_aniso_U_13
    _atom_site_aniso_U_23
    O1A 0.0721(19) 0.0524(18) 0.0499(18) -0.0166(16) 0.0009(16) -0.0055(14)
    N1A 0.056(2) 0.048(2) 0.041(2) -0.0075(17) 0.0043(17) 0.0058(16)
    N2A 0.111(4) 0.089(3) 0.046(3) -0.030(3) -0.007(3) 0.000(2)
    C1A 0.054(2) 0.041(2) 0.042(2) -0.0004(19) 0.0027(19) -0.0010(18)
    C2A 0.056(2) 0.045(2) 0.035(2) -0.0013(19) 0.0013(18) 0.0022(17)
    C3A 0.044(2) 0.044(2) 0.038(2) 0.0005(17) 0.0041(17) -0.0017(17)
    C4A 0.045(2) 0.048(2) 0.041(2) -0.0027(18) 0.0020(17) -0.0027(18)
    C5A 0.051(2) 0.063(3) 0.043(2) -0.013(2) 0.0023(19) -0.005(2)
    C6A 0.068(3) 0.060(3) 0.053(3) -0.011(2) 0.003(2) -0.009(2)
    C7A 0.083(4) 0.075(4) 0.052(3) -0.009(3) 0.010(3) -0.017(3)
    C8A 0.073(3) 0.078(3) 0.044(3) -0.012(3) 0.012(2) -0.003(2)
    C9A 0.060(3) 0.062(3) 0.043(3) -0.008(2) -0.004(2) 0.006(2)
    C10A 0.043(2) 0.050(2) 0.041(2) -0.0014(18) -0.0007(17) 0.000(2)
    C11A 0.066(3) 0.050(3) 0.044(3) -0.008(2) -0.002(2) -0.004(2)
    C12A 0.050(2) 0.043(2) 0.037(2) -0.0033(18) -0.0019(17) 0.0003(17)
    C13A 0.065(3) 0.048(2) 0.043(2) -0.001(2) 0.005(2) -0.003(2)
    C14A 0.072(3) 0.064(3) 0.047(3) -0.010(2) 0.008(2) 0.001(2)
    C15A 0.083(3) 0.061(3) 0.048(3) -0.017(3) -0.006(3) 0.014(2)
    C16A 0.077(3) 0.048(3) 0.072(3) 0.001(2) -0.013(3) 0.007(3)
    C17A 0.059(3) 0.048(2) 0.066(3) 0.002(2) 0.002(2) -0.002(2)
    O1B 0.075(2) 0.0540(18) 0.0507(18) -0.0184(16) 0.0028(16) -0.0007(14)
    N1B 0.0525(19) 0.046(2) 0.043(2) -0.0052(16) 0.0027(16) 0.0059(15)
    N2B 0.115(4) 0.063(3) 0.052(3) -0.004(3) -0.012(3) -0.001(2)
    C1B 0.053(2) 0.046(2) 0.044(2) -0.0027(19) 0.0046(19) 0.0001(19)
    C2B 0.053(2) 0.044(2) 0.040(2) -0.0006(19) 0.0015(18) 0.0008(18)
    C3B 0.045(2) 0.044(2) 0.040(2) 0.0040(17) 0.0042(18) 0.0022(17)
    C4B 0.045(2) 0.044(2) 0.040(2) 0.0016(17) 0.0061(17) 0.0021(18)
    C5B 0.054(2) 0.059(3) 0.045(2) -0.009(2) 0.0003(19) 0.002(2)
    C6B 0.071(3) 0.053(3) 0.057(3) -0.006(2) 0.003(2) -0.005(2)
    C7B 0.077(3) 0.067(3) 0.054(3) -0.005(3) 0.006(2) -0.012(2)
    C8B 0.079(3) 0.073(3) 0.047(3) -0.007(3) 0.016(2) -0.006(2)
    C9B 0.060(3) 0.059(3) 0.040(3) -0.008(2) -0.002(2) 0.007(2)
    C10B 0.045(2) 0.045(2) 0.045(3) 0.0019(18) 0.0032(17) 0.0017(19)
    C11B 0.073(3) 0.046(2) 0.044(3) 0.001(2) 0.000(2) 0.0019(19)
    C12B 0.053(2) 0.040(2) 0.041(2) -0.0012(18) 0.0015(18) 0.0025(18)
    C13B 0.068(3) 0.052(2) 0.047(3) 0.003(2) 0.013(2) 0.008(2)
    C14B 0.081(3) 0.078(4) 0.047(3) -0.007(3) 0.016(2) 0.010(3)
    C15B 0.094(4) 0.064(3) 0.049(3) -0.019(3) -0.014(3) 0.022(2)
    C16B 0.082(3) 0.046(3) 0.065(3) -0.002(2) -0.013(3) 0.011(2)
    C17B 0.060(3) 0.048(2) 0.057(3) 0.009(2) -0.001(2) -0.001(2)
_geom_special_details
;
 All esds (except the esd in the dihedral angle between two l.s. planes)
 are estimated using the full covariance matrix.  The cell esds are taken
 into account individually in the estimation of esds in distances, angles
 and torsion angles; correlations between esds in cell parameters are only
 used when they are defined by crystal symmetry.  An approximate (isotropic)
 treatment of cell esds is used for estimating esds involving l.s. planes.
;
loop_
    _geom_bond_atom_site_label_1
    _geom_bond_atom_site_label_2
    _geom_bond_site_symmetry_2
    _geom_bond_distance
    _geom_bond_publ_flag
    O1A C1A . 1.248(5) ?
    N1A C10A . 1.353(6) ?
    N1A C1A . 1.377(5) ?
    N1A H1A . 0.8600 ?
    N2A C11A . 1.135(7) ?
    C1A C2A . 1.431(6) ?
    C2A C3A . 1.393(6) ?
    C2A C11A . 1.436(7) ?
    C3A C4A . 1.415(6) ?
    C3A C12A . 1.492(6) ?
    C4A C10A . 1.381(6) ?
    C4A C5A . 1.500(6) ?
    C5A C6A . 1.542(7) ?
    C5A H5A1 . 0.9700 ?
    C5A H5A2 . 0.9700 ?
    C6A C7A . 1.518(7) ?
    C6A H6A1 . 0.9700 ?
    C6A H6A2 . 0.9700 ?
    C7A C8A . 1.515(7) ?
    C7A H7A1 . 0.9700 ?
    C7A H7A2 . 0.9700 ?
    C8A C9A . 1.520(7) ?
    C8A H8A1 . 0.9700 ?
    C8A H8A2 . 0.9700 ?
    C9A C10A . 1.495(6) ?
    C9A H9A1 . 0.9700 ?
    C9A H9A2 . 0.9700 ?
    C12A C17A . 1.381(6) ?
    C12A C13A . 1.394(6) ?
    C13A C14A . 1.385(6) ?
    C13A H13A . 0.9300 ?
    C14A C15A . 1.374(7) ?
    C14A H14A . 0.9300 ?
    C15A C16A . 1.386(8) ?
    C15A H15A . 0.9300 ?
    C16A C17A . 1.376(7) ?
    C16A H16A . 0.9300 ?
    C17A H17A . 0.9300 ?
    O1B C1B . 1.251(5) ?
    N1B C10B . 1.363(5) ?
    N1B C1B . 1.373(6) ?
    N1B H1B . 0.8600 ?
    N2B C11B . 1.145(6) ?
    C1B C2B . 1.432(6) ?
    C2B C3B . 1.388(6) ?
    C2B C11B . 1.429(7) ?
    C3B C4B . 1.417(6) ?
    C3B C12B . 1.493(6) ?
    C4B C10B . 1.381(6) ?
    C4B C5B . 1.510(6) ?
    C5B C6B . 1.527(7) ?
    C5B H5B1 . 0.9700 ?
    C5B H5B2 . 0.9700 ?
    C6B C7B . 1.525(7) ?
    C6B H6B1 . 0.9700 ?
    C6B H6B2 . 0.9700 ?
    C7B C8B . 1.521(7) ?
    C7B H7B1 . 0.9700 ?
    C7B H7B2 . 0.9700 ?
    C8B C9B . 1.544(7) ?
    C8B H8B1 . 0.9700 ?
    C8B H8B2 . 0.9700 ?
    C9B C10B . 1.499(6) ?
    C9B H9B1 . 0.9700 ?
    C9B H9B2 . 0.9700 ?
    C12B C13B . 1.376(6) ?
    C12B C17B . 1.393(6) ?
    C13B C14B . 1.388(6) ?
    C13B H13B . 0.9300 ?
    C14B C15B . 1.372(7) ?
    C14B H14B . 0.9300 ?
    C15B C16B . 1.361(8) ?
    C15B H15B . 0.9300 ?
    C16B C17B . 1.384(7) ?
    C16B H16B . 0.9300 ?
    C17B H17B . 0.9300 ?
loop_
    _geom_angle_atom_site_label_1
    _geom_angle_atom_site_label_2
    _geom_angle_atom_site_label_3
    _geom_angle_site_symmetry_1
    _geom_angle_site_symmetry_3
    _geom_angle
    _geom_angle_publ_flag
    C10A N1A C1A . . 125.2(4) ?
    C10A N1A H1A . . 117.4 ?
    C1A N1A H1A . . 117.4 ?
    O1A C1A N1A . . 120.0(4) ?
    O1A C1A C2A . . 125.8(4) ?
    N1A C1A C2A . . 114.2(4) ?
    C3A C2A C1A . . 122.3(4) ?
    C3A C2A C11A . . 120.7(4) ?
    C1A C2A C11A . . 116.9(4) ?
    C2A C3A C4A . . 119.5(4) ?
    C2A C3A C12A . . 118.5(4) ?
    C4A C3A C12A . . 122.0(4) ?
    C10A C4A C3A . . 118.0(4) ?
    C10A C4A C5A . . 119.5(4) ?
    C3A C4A C5A . . 122.5(4) ?
    C4A C5A C6A . . 114.2(3) ?
    C4A C5A H5A1 . . 108.7 ?
    C6A C5A H5A1 . . 108.7 ?
    C4A C5A H5A2 . . 108.7 ?
    C6A C5A H5A2 . . 108.7 ?
    H5A1 C5A H5A2 . . 107.6 ?
    C7A C6A C5A . . 114.1(4) ?
    C7A C6A H6A1 . . 108.7 ?
    C5A C6A H6A1 . . 108.7 ?
    C7A C6A H6A2 . . 108.7 ?
    C5A C6A H6A2 . . 108.7 ?
    H6A1 C6A H6A2 . . 107.6 ?
    C8A C7A C6A . . 116.8(4) ?
    C8A C7A H7A1 . . 108.1 ?
    C6A C7A H7A1 . . 108.1 ?
    C8A C7A H7A2 . . 108.1 ?
    C6A C7A H7A2 . . 108.1 ?
    H7A1 C7A H7A2 . . 107.3 ?
    C7A C8A C9A . . 115.5(4) ?
    C7A C8A H8A1 . . 108.4 ?
    C9A C8A H8A1 . . 108.4 ?
    C7A C8A H8A2 . . 108.4 ?
    C9A C8A H8A2 . . 108.4 ?
    H8A1 C8A H8A2 . . 107.5 ?
    C10A C9A C8A . . 113.9(4) ?
    C10A C9A H9A1 . . 108.8 ?
    C8A C9A H9A1 . . 108.8 ?
    C10A C9A H9A2 . . 108.8 ?
    C8A C9A H9A2 . . 108.8 ?
    H9A1 C9A H9A2 . . 107.7 ?
    N1A C10A C4A . . 120.8(4) ?
    N1A C10A C9A . . 115.6(4) ?
    C4A C10A C9A . . 123.6(4) ?
    N2A C11A C2A . . 177.4(6) ?
    C17A C12A C13A . . 119.3(4) ?
    C17A C12A C3A . . 121.0(4) ?
    C13A C12A C3A . . 119.7(4) ?
    C14A C13A C12A . . 119.6(4) ?
    C14A C13A H13A . . 120.2 ?
    C12A C13A H13A . . 120.2 ?
    C15A C14A C13A . . 121.0(5) ?
    C15A C14A H14A . . 119.5 ?
    C13A C14A H14A . . 119.5 ?
    C14A C15A C16A . . 119.2(5) ?
    C14A C15A H15A . . 120.4 ?
    C16A C15A H15A . . 120.4 ?
    C17A C16A C15A . . 120.4(5) ?
    C17A C16A H16A . . 119.8 ?
    C15A C16A H16A . . 119.8 ?
    C16A C17A C12A . . 120.6(5) ?
    C16A C17A H17A . . 119.7 ?
    C12A C17A H17A . . 119.7 ?
    C10B N1B C1B . . 125.1(4) ?
    C10B N1B H1B . . 117.4 ?
    C1B N1B H1B . . 117.4 ?
    O1B C1B N1B . . 120.4(4) ?
    O1B C1B C2B . . 125.1(4) ?
    N1B C1B C2B . . 114.5(4) ?
    C3B C2B C11B . . 122.1(4) ?
    C3B C2B C1B . . 122.1(4) ?
    C11B C2B C1B . . 115.8(4) ?
    C2B C3B C4B . . 119.8(4) ?
    C2B C3B C12B . . 119.5(4) ?
    C4B C3B C12B . . 120.8(4) ?
    C10B C4B C3B . . 118.1(4) ?
    C10B C4B C5B . . 119.2(4) ?
    C3B C4B C5B . . 122.7(4) ?
    C4B C5B C6B . . 114.5(4) ?
    C4B C5B H5B1 . . 108.6 ?
    C6B C5B H5B1 . . 108.6 ?
    C4B C5B H5B2 . . 108.6 ?
    C6B C5B H5B2 . . 108.6 ?
    H5B1 C5B H5B2 . . 107.6 ?
    C7B C6B C5B . . 113.7(4) ?
    C7B C6B H6B1 . . 108.8 ?
    C5B C6B H6B1 . . 108.8 ?
    C7B C6B H6B2 . . 108.8 ?
    C5B C6B H6B2 . . 108.8 ?
    H6B1 C6B H6B2 . . 107.7 ?
    C8B C7B C6B . . 115.5(4) ?
    C8B C7B H7B1 . . 108.4 ?
    C6B C7B H7B1 . . 108.4 ?
    C8B C7B H7B2 . . 108.4 ?
    C6B C7B H7B2 . . 108.4 ?
    H7B1 C7B H7B2 . . 107.5 ?
    C7B C8B C9B . . 114.9(4) ?
    C7B C8B H8B1 . . 108.5 ?
    C9B C8B H8B1 . . 108.5 ?
    C7B C8B H8B2 . . 108.5 ?
    C9B C8B H8B2 . . 108.5 ?
    H8B1 C8B H8B2 . . 107.5 ?
    C10B C9B C8B . . 112.4(4) ?
    C10B C9B H9B1 . . 109.1 ?
    C8B C9B H9B1 . . 109.1 ?
    C10B C9B H9B2 . . 109.1 ?
    C8B C9B H9B2 . . 109.1 ?
    H9B1 C9B H9B2 . . 107.9 ?
    N1B C10B C4B . . 120.4(4) ?
    N1B C10B C9B . . 115.9(4) ?
    C4B C10B C9B . . 123.7(4) ?
    N2B C11B C2B . . 176.6(5) ?
    C13B C12B C17B . . 119.0(4) ?
    C13B C12B C3B . . 120.6(4) ?
    C17B C12B C3B . . 120.4(4) ?
    C12B C13B C14B . . 120.0(4) ?
    C12B C13B H13B . . 120.0 ?
    C14B C13B H13B . . 120.0 ?
    C15B C14B C13B . . 120.4(5) ?
    C15B C14B H14B . . 119.8 ?
    C13B C14B H14B . . 119.8 ?
    C16B C15B C14B . . 120.0(5) ?
    C16B C15B H15B . . 120.0 ?
    C14B C15B H15B . . 120.0 ?
    C15B C16B C17B . . 120.4(5) ?
    C15B C16B H16B . . 119.8 ?
    C17B C16B H16B . . 119.8 ?
    C16B C17B C12B . . 120.1(5) ?
    C16B C17B H17B . . 119.9 ?
    C12B C17B H17B . . 119.9 ?
loop_
    _geom_torsion_atom_site_label_1
    _geom_torsion_atom_site_label_2
    _geom_torsion_atom_site_label_3
    _geom_torsion_atom_site_label_4
    _geom_torsion_site_symmetry_1
    _geom_torsion_site_symmetry_2
    _geom_torsion_site_symmetry_3
    _geom_torsion_site_symmetry_4
    _geom_torsion
    _geom_torsion_publ_flag
    C10A N1A C1A O1A . . . . -179.0(4) ?
    C10A N1A C1A C2A . . . . 0.3(6) ?
    O1A C1A C2A C3A . . . . 179.1(4) ?
    N1A C1A C2A C3A . . . . -0.1(6) ?
    O1A C1A C2A C11A . . . . 4.0(7) ?
    N1A C1A C2A C11A . . . . -175.3(4) ?
    C1A C2A C3A C4A . . . . 0.6(6) ?
    C11A C2A C3A C4A . . . . 175.5(4) ?
    C1A C2A C3A C12A . . . . -177.8(4) ?
    C11A C2A C3A C12A . . . . -2.9(6) ?
    C2A C3A C4A C10A . . . . -1.1(6) ?
    C12A C3A C4A C10A . . . . 177.2(4) ?
    C2A C3A C4A C5A . . . . -180.0(4) ?
    C12A C3A C4A C5A . . . . -1.7(6) ?
    C10A C4A C5A C6A . . . . -66.1(6) ?
    C3A C4A C5A C6A . . . . 112.7(5) ?
    C4A C5A C6A C7A . . . . 79.2(5) ?
    C5A C6A C7A C8A . . . . -59.8(6) ?
    C6A C7A C8A C9A . . . . 60.1(7) ?
    C7A C8A C9A C10A . . . . -76.9(6) ?
    C1A N1A C10A C4A . . . . -0.9(6) ?
    C1A N1A C10A C9A . . . . 178.1(4) ?
    C3A C4A C10A N1A . . . . 1.3(6) ?
    C5A C4A C10A N1A . . . . -179.8(4) ?
    C3A C4A C10A C9A . . . . -177.7(4) ?
    C5A C4A C10A C9A . . . . 1.2(6) ?
    C8A C9A C10A N1A . . . . -115.8(5) ?
    C8A C9A C10A C4A . . . . 63.3(6) ?
    C2A C3A C12A C17A . . . . 109.5(5) ?
    C4A C3A C12A C17A . . . . -68.8(6) ?
    C2A C3A C12A C13A . . . . -68.4(5) ?
    C4A C3A C12A C13A . . . . 113.3(5) ?
    C17A C12A C13A C14A . . . . 0.4(7) ?
    C3A C12A C13A C14A . . . . 178.2(4) ?
    C12A C13A C14A C15A . . . . -0.5(7) ?
    C13A C14A C15A C16A . . . . 0.1(8) ?
    C14A C15A C16A C17A . . . . 0.5(8) ?
    C15A C16A C17A C12A . . . . -0.6(8) ?
    C13A C12A C17A C16A . . . . 0.2(7) ?
    C3A C12A C17A C16A . . . . -177.6(4) ?
    C10B N1B C1B O1B . . . . 179.8(4) ?
    C10B N1B C1B C2B . . . . 0.7(6) ?
    O1B C1B C2B C3B . . . . -178.1(4) ?
    N1B C1B C2B C3B . . . . 0.9(6) ?
    O1B C1B C2B C11B . . . . -1.2(7) ?
    N1B C1B C2B C11B . . . . 177.8(4) ?
    C11B C2B C3B C4B . . . . -179.1(4) ?
    C1B C2B C3B C4B . . . . -2.4(6) ?
    C11B C2B C3B C12B . . . . 0.7(6) ?
    C1B C2B C3B C12B . . . . 177.4(4) ?
    C2B C3B C4B C10B . . . . 2.3(6) ?
    C12B C3B C4B C10B . . . . -177.5(4) ?
    C2B C3B C4B C5B . . . . -177.2(4) ?
    C12B C3B C4B C5B . . . . 2.9(6) ?
    C10B C4B C5B C6B . . . . 66.8(5) ?
    C3B C4B C5B C6B . . . . -113.7(5) ?
    C4B C5B C6B C7B . . . . -80.2(5) ?
    C5B C6B C7B C8B . . . . 61.4(6) ?
    C6B C7B C8B C9B . . . . -62.8(6) ?
    C7B C8B C9B C10B . . . . 79.0(5) ?
    C1B N1B C10B C4B . . . . -0.8(6) ?
    C1B N1B C10B C9B . . . . 178.8(4) ?
    C3B C4B C10B N1B . . . . -0.8(6) ?
    C5B C4B C10B N1B . . . . 178.8(4) ?
    C3B C4B C10B C9B . . . . 179.6(4) ?
    C5B C4B C10B C9B . . . . -0.8(6) ?
    C8B C9B C10B N1B . . . . 116.8(4) ?
    C8B C9B C10B C4B . . . . -63.6(6) ?
    C2B C3B C12B C13B . . . . 63.9(5) ?
    C4B C3B C12B C13B . . . . -116.2(5) ?
    C2B C3B C12B C17B . . . . -115.4(5) ?
    C4B C3B C12B C17B . . . . 64.4(6) ?
    C17B C12B C13B C14B . . . . -2.4(7) ?
    C3B C12B C13B C14B . . . . 178.3(4) ?
    C12B C13B C14B C15B . . . . 1.1(8) ?
    C13B C14B C15B C16B . . . . 1.6(8) ?
    C14B C15B C16B C17B . . . . -2.8(8) ?
    C15B C16B C17B C12B . . . . 1.4(7) ?
    C13B C12B C17B C16B . . . . 1.2(7) ?
    C3B C12B C17B C16B . . . . -179.5(4) ?
loop_
    _geom_hbond_atom_site_label_D
    _geom_hbond_atom_site_label_H
    _geom_hbond_atom_site_label_A
    _geom_hbond_site_symmetry_A
    _geom_hbond_distance_DH
    _geom_hbond_distance_HA
    _geom_hbond_distance_DA
    _geom_hbond_angle_DHA
    _geom_hbond_publ_flag
    N1A H1A O1B . 0.86 1.91 2.751(5) 165 yes
    N1B H1B O1A . 0.86 1.96 2.808(4) 170 yes
    C9A H9A1 Cg1 4_555 0.97 2.88 3.747(5) 149 yes
    C9B H9B2 Cg2 4_554 0.97 2.75 3.625(5) 150 yes
_shelx_space_group_comment
;
The symmetry employed for this shelxl refinement is uniquely defined
by the following loop, which should always be used as a source of
symmetry information in preference to the above space-group names.
They are only intended as comments.
;
_shelx_estimated_absorpt_T_min     ?
_shelx_estimated_absorpt_T_max     ?
_shelx_hkl_file
;
   0   1   0    0.02    0.16
   0   1   0   -0.07    0.15
   0  -1   0    0.13    0.20
   0  -1   0    0.10    0.15
   0   2   0 1443.07   38.76
   0   2   0 1435.98   38.62
   0   3   0   -0.05    0.23
   0  -3   0    0.16    0.41
   0   3   0   -0.30    0.38
   0  -3   0    0.22    0.37
   0  -4   0  459.50   14.32
   0   4   0  461.90   14.45
   0   4   0  448.13   14.06
   0  -4   0  447.38   13.86
   0  -5   0   -0.03    0.48
   0   5   0   -0.19    0.55
   0  -5   0   -0.09    0.57
   0  -5   0    0.27    0.57
   0   5   0    0.77    0.70
   0  -6   0   34.29    2.91
   0  -6   0   36.59    3.60
   0  -6   0   37.79    3.33
   0   6   0   36.03    3.21
   0   7   0    1.20    0.98
   0  -7   0   -0.04    1.17
   0  -7   0    0.94    1.02
   0  -7   0    0.05    0.72
   0  -8   0   86.36    5.90
   0  -8   0   93.09    7.00
   0  -9   0   -0.66    1.15
   0 -10   0    3.11    1.98
   0 -10   0    0.93    2.05
   1   1   0  398.88   14.99
  -1  -1   0  385.33   38.71
  -1   1   0  390.07   36.94
   1   1   0  411.22   39.07
   1  -1   0  415.35   14.83
  -1   1   0  427.04   14.98
   1  -1   0  377.69   38.85
  -1  -1   0  411.93   14.90
  -1  -2   0  159.22    5.13
  -1   2   0  159.89    5.50
   1   2   0  165.61    5.25
   1  -2   0  162.42    5.75
   1  -2   0  160.55    5.53
   1   2   0  172.31    5.57
   1  -2   0  161.99    5.48
  -1  -2   0  166.99    5.50
   1   3   0   31.95    2.04
  -1  -3   0   28.36    1.83
  -1   3   0   31.97    2.18
   1  -3   0   32.67    2.42
   1  -3   0   29.09    2.03
  -1  -3   0   31.11    2.12
   1  -3   0   32.07    2.22
   1   3   0   30.35    2.18
  -1  -4   0    7.98    1.29
   1  -4   0    8.72    1.47
  -1   4   0    7.57    1.29
   1  -4   0    9.03    1.36
   1   4   0    7.82    1.35
  -1  -4   0    7.64    1.13
   1  -4   0    4.94    1.11
   1   4   0    7.36    1.23
  -1   5   0    8.51    1.65
   1   5   0    7.93    1.53
   1   5   0    5.88    1.26
   1  -5   0    7.30    1.43
  -1  -5   0    6.67    1.35
  -1  -5   0    6.46    1.27
   1  -5   0    7.90    1.72
   1  -5   0    5.25    1.21
  -1  -6   0    6.60    1.26
   1   6   0    2.67    1.11
   1   6   0    3.63    1.10
  -1   6   0    5.50    1.29
   1  -6   0    4.30    1.14
   1  -6   0    3.60    1.41
   1  -6   0    2.82    1.11
  -1  -6   0    5.97    1.43
   1  -7   0   95.46    6.43
   1  -7   0   95.16    6.75
   1   7   0  104.67    5.94
   1  -7   0  114.09    6.35
  -1  -7   0  100.05    5.36
  -1  -7   0  105.49    7.02
  -1  -8   0    1.92    1.44
   1  -8   0    5.11    1.96
   1  -8   0    2.17    1.35
  -1  -8   0    2.32    1.25
  -1  -9   0    4.36    2.35
   1  -9   0    6.51    2.53
   1  -9   0   10.06    2.29
  -1  -9   0    6.18    2.03
   1 -10   0    1.93    1.65
   1 -10   0    3.34    2.61
  -1 -10   0    4.04    2.31
  -2   0   0    5.03    0.39
   2   0   0    4.96    0.50
   2   0   0    5.83    0.42
  -2   0   0    5.35    0.52
   2  -1   0    4.49    0.68
  -2   1   0    5.10    0.77
  -2  -1   0    5.99    0.63
   2  -1   0    5.17    0.72
   2   1   0    5.58    0.45
   2  -1   0    4.18    0.59
  -2  -1   0    5.45    0.39
   2   1   0    5.99    0.73
  -2   2   0    0.24    0.45
   2   2   0    0.27    0.31
  -2  -2   0    0.04    0.24
  -2   2   0    0.58    0.47
  -2  -2   0    0.53    0.40
   2  -2   0    0.68    0.42
   2   2   0    0.52    0.41
   2  -2   0   -0.02    0.31
  -2  -3   0   33.38    2.22
  -2   3   0   31.57    2.26
   2   3   0   31.27    1.93
   2   3   0   30.91    2.22
  -2  -3   0   29.41    1.76
   2  -3   0   33.76    2.32
   2  -3   0   32.89    2.26
   2  -3   0   33.08    2.44
   2   4   0    0.00    0.48
  -2   4   0    0.71    0.68
   2  -4   0   -0.15    0.40
  -2  -4   0    0.22    0.50
   2  -4   0    1.12    0.71
  -2  -4   0    0.10    0.46
   2  -4   0   -0.16    0.35
   2   4   0    0.89    0.63
   2  -5   0    3.75    1.13
  -2   5   0    2.12    0.92
   2  -5   0    2.33    0.80
   2   5   0    4.00    1.04
   2  -5   0    1.99    1.09
  -2  -5   0    1.88    0.85
   2   5   0    2.24    1.02
  -2  -5   0    1.45    0.69
   2  -6   0    1.06    1.20
  -2  -6   0   -0.14    0.70
   2  -6   0   -0.44    0.67
   2   6   0    1.50    1.04
  -2   6   0    1.72    1.08
   2   6   0    0.82    0.66
   2  -6   0   -0.66    0.74
   2  -6   0    1.00    0.87
  -2  -6   0   -0.11    0.78
  -2  -7   0   19.50    2.30
   2   7   0   15.40    2.62
   2  -7   0   10.70    2.63
   2   7   0   14.78    2.26
   2  -7   0   13.16    2.41
  -2  -8   0   13.38    2.92
   2  -8   0   12.30    2.86
   2  -8   0   17.20    2.82
  -2  -8   0   19.37    2.82
   2   8   0   12.67    2.27
  -2  -9   0    0.95    1.47
  -2  -9   0   -1.48    1.14
   2  -9   0    0.73    1.53
   2  -9   0   -1.60    1.28
   2 -10   0   -0.69    1.67
  -2 -10   0    0.18    2.00
   2 -10   0   -1.51    1.48
  -3   0   0   -0.27    0.17
   3   0   0   -0.02    0.20
   3   0   0    0.02    0.35
  -3   0   0    0.25    0.31
   3   1   0 3552.74  211.65
   3  -1   0 3822.63  214.93
   3  -1   0 3897.84  110.55
  -3  -1   0 3670.80  213.89
   3  -2   0   55.72    2.80
  -3  -2   0   53.83    2.55
  -3   2   0   53.53    2.94
   3   2   0   53.04    2.61
  -3  -2   0   54.26    1.99
   3  -2   0   52.86    2.83
   3   2   0   49.72    2.09
   3  -3   0   33.45    2.51
  -3  -3   0   29.81    2.14
  -3   3   0   36.81    2.71
   3   3   0   30.51    2.25
  -3   3   0   35.13    2.42
   3  -3   0   31.44    2.36
  -3  -3   0   32.87    1.74
   3   3   0   34.34    1.97
   3  -3   0   37.72    2.49
   3  -4   0  114.20    5.28
  -3   4   0  102.27    5.06
   3  -4   0  104.20    5.02
   3   4   0  105.13    4.50
  -3  -4   0  103.50    4.20
   3  -4   0  109.16    5.12
  -3  -4   0  107.26    4.88
   3   4   0  106.38    5.08
   3  -4   0  106.26    5.41
   3  -5   0   74.76    4.36
   3  -5   0   76.92    4.49
  -3  -5   0   75.26    3.64
  -3  -5   0   66.67    4.14
   3   5   0   69.58    4.37
   3   5   0   71.81    3.93
   3  -5   0   71.92    4.52
   3  -5   0   79.53    4.97
  -3  -6   0    5.12    1.10
   3  -6   0    4.17    1.23
  -3  -6   0    5.79    1.35
   3  -6   0    6.22    1.54
   3  -6   0    5.32    1.70
   3   6   0    7.61    1.69
   3  -6   0    6.82    1.50
   3   6   0    5.46    1.28
  -3  -7   0   59.18    3.72
   3   7   0   52.45    4.04
   3   7   0   52.69    4.51
   3  -7   0   54.17    4.86
   3  -7   0   58.64    4.61
   3   8   0   37.93    4.32
   3  -8   0   38.63    4.20
   3  -8   0   43.00    4.91
   3   8   0   34.98    3.62
   3  -9   0    0.92    1.32
  -3  -9   0   -1.55    1.31
  -3 -10   0   -1.84    1.99
   3 -10   0   -0.69    1.48
   3 -10   0    0.51    1.99
   4   0   0 3374.86  228.09
  -4   0   0 3410.64  235.84
  -4   0   0 3874.84  110.59
   4   0   0 3306.11  107.51
  -4  -1   0 9999.00  436.51
   4   1   0 9711.69  435.76
   4  -1   0 9513.36  431.63
   4   2   0 1818.59   65.16
   4   2   0 1838.93  163.60
  -4  -2   0 1806.57  162.19
  -4  -2   0 1952.01   67.04
  -4   2   0 1868.48  166.19
  -4   2   0 1940.20   65.71
   4  -2   0 1615.23  151.88
   4  -2   0 1923.54   65.71
   4  -3   0  211.90    7.85
   4   3   0  208.53    6.79
   4  -3   0  224.99    8.21
   4   3   0  208.36    7.60
  -4   3   0  214.14    8.25
   4  -3   0  218.65    7.78
  -4  -3   0  211.04    6.48
  -4  -3   0  223.91    7.54
   4   4   0    5.37    1.26
  -4  -4   0    9.47    1.04
   4   4   0    6.87    1.09
   4  -4   0    6.47    1.28
   4  -4   0    8.26    1.44
   4  -4   0   10.15    1.58
  -4  -4   0    6.77    1.24
   4  -4   0    7.25    1.44
  -4  -5   0   11.43    1.37
   4  -5   0    6.81    1.71
  -4  -5   0    9.45    1.62
   4  -5   0    7.83    1.56
   4  -5   0    9.36    1.63
   4  -5   0    9.57    1.74
   4   5   0    6.71    1.55
   4   5   0    8.54    1.39
  -4  -6   0    0.90    0.97
  -4  -6   0    0.76    0.65
   4  -6   0    0.58    0.80
   4  -6   0    2.27    0.96
   4   6   0    1.33    1.05
   4   6   0    1.21    0.75
   4  -6   0    2.77    1.32
   4  -6   0    0.06    0.86
   4  -7   0   70.76    5.67
   4   7   0   72.62    5.41
   4   7   0   77.20    4.87
   4  -7   0   70.39    5.19
   4  -8   0   79.65    6.32
   4   8   0   68.13    4.88
   4  -8   0   62.15    5.25
   4   8   0   70.70    5.74
   4  -9   0   -0.03    1.40
  -4  -9   0    0.79    1.47
   4  -9   0   -0.63    1.49
   4   9   0   -0.84    1.42
   4 -10   0    0.32    2.17
  -4 -10   0   -2.58    1.78
   4 -10   0    4.73    2.35
  -5   0   0    0.12    0.38
  -5   0   0    0.22    0.28
   5   0   0    0.21    0.29
   5   0   0    0.02    0.19
  -5  -1   0   57.41    2.75
   5  -1   0   64.82    2.84
  -5  -1   0   59.73    2.17
   5   1   0   58.11    2.03
  -5   1   0   63.51    2.85
  -5   1   0   63.35    3.13
   5  -1   0   62.25    3.06
   5   1   0   61.31    2.84
  -5  -2   0  415.05   12.40
   5   2   0  412.87   11.36
  -5  -2   0  413.94   11.18
   5  -2   0  399.41   12.58
   5  -2   0  420.08   13.01
   5   2   0  418.26   12.52
   5  -2   0  438.60   12.93
  -5   2   0  424.74   13.21
   5   3   0    6.60    1.21
  -5  -3   0    6.07    1.06
   5   3   0    8.77    1.01
   5  -3   0    5.55    1.14
   5  -3   0    4.34    1.03
  -5   3   0    7.51    1.42
   5  -3   0    8.74    1.32
  -5  -3   0    7.97    0.77
   5   4   0    1.50    0.86
  -5  -4   0    1.85    0.57
   5  -4   0    1.30    0.68
   5   4   0    2.02    0.70
   5  -4   0    1.79    0.92
   5  -4   0    0.42    0.60
  -5  -4   0    0.67    0.59
  -5   4   0    1.22    0.81
   5   5   0   50.13    3.72
   5  -5   0   51.55    4.04
  -5  -5   0   50.88    3.53
   5  -5   0   42.12    3.38
   5  -5   0   49.50    3.69
  -5  -5   0   45.52    2.54
   5  -5   0   41.89    3.51
   5   5   0   48.32    3.02
   5   6   0   41.37    3.82
   5  -6   0   47.29    4.29
  -5  -6   0   37.87    3.39
   5   6   0   42.18    3.12
   5  -6   0   36.69    3.46
   5  -6   0   38.62    3.66
   5  -6   0   45.66    3.99
  -5  -6   0   40.19    2.61
   5  -7   0   35.31    3.90
   5   7   0   30.24    3.67
   5  -7   0   40.95    4.01
   5   7   0   32.67    3.06
   5   8   0    2.41    1.37
   5  -8   0    0.11    1.33
   5  -8   0    1.36    1.13
   5   8   0    1.56    1.59
   5   9   0   -1.32    1.44
   5  -9   0   -1.46    1.34
   5  -9   0   -2.41    1.39
   5 -10   0   11.66    2.95
   5 -10   0    9.45    3.01
  -5 -10   0   13.92    3.56
   6   0   0    5.59    0.92
  -6   0   0    5.82    0.95
  -6   0   0    6.31    0.77
   6   0   0    6.62    0.77
   6   1   0    0.60    0.50
  -6  -1   0    0.34    0.26
  -6   1   0    0.83    0.44
  -6   1   0   -0.32    0.36
  -6  -1   0    0.05    0.37
   6   1   0    0.07    0.22
   6  -1   0    0.35    0.49
   6  -1   0    0.55    0.45
   6   2   0   16.23    1.64
  -6  -2   0   15.72    0.96
   6  -2   0   16.80    1.75
  -6   2   0   14.63    1.82
   6   2   0   16.18    0.99
   6  -2   0   15.74    1.65
   6  -2   0   17.89    1.89
  -6  -3   0   13.25    1.48
   6  -3   0    9.97    1.55
   6   3   0   15.37    1.77
  -6   3   0   12.59    1.87
  -6  -3   0   15.31    0.98
   6  -3   0   15.43    1.85
   6   3   0   13.59    1.17
   6   4   0   10.28    1.63
  -6   4   0   14.33    2.22
   6  -4   0   12.07    1.84
   6  -4   0   10.92    1.68
   6  -4   0   13.25    2.09
  -6  -4   0   14.23    1.13
  -6  -4   0   14.41    1.81
   6   4   0   13.64    1.43
   6  -5   0    7.68    1.61
   6  -5   0    9.51    1.85
   6   5   0    9.28    1.77
  -6  -5   0    7.32    1.53
   6  -5   0    8.16    1.71
  -6  -5   0    9.16    1.13
   6   5   0    6.93    1.18
   6  -5   0    9.06    1.82
   6  -6   0    2.66    1.22
  -6  -6   0    0.95    1.04
  -6  -6   0    0.89    0.71
   6   6   0    1.82    0.83
   6  -6   0    0.75    1.07
   6   6   0    1.85    1.08
   6  -6   0   -0.98    0.78
   6  -7   0    1.38    1.36
   6   7   0    1.02    1.30
   6   7   0    1.85    0.94
   6  -8   0    7.52    2.25
   6  -8   0    5.66    2.12
   6   8   0    7.06    2.22
   6  -9   0    0.30    1.52
   6   9   0   -0.66    1.72
   6  -9   0    1.32    1.87
  -7   0   0   -0.52    0.36
   7   0   0    0.10    0.45
   7   0   0    0.44    0.33
  -7   0   0   -0.11    0.31
  -7  -1   0    3.53    0.55
  -7   1   0    2.43    0.79
   7  -1   0    3.91    0.85
   7  -1   0    2.90    0.69
   7   1   0    2.60    0.46
  -7   1   0    2.79    0.73
   7   1   0    4.09    0.89
  -7  -1   0    2.66    0.68
   7  -2   0  158.87    6.52
  -7  -2   0  156.97    4.85
  -7  -2   0  154.23    6.02
   7   2   0  150.75    4.74
  -7   2   0  165.44    6.82
   7   2   0  174.09    6.31
   7  -2   0  140.75    6.11
   7   3   0  307.42   11.03
   7  -3   0  346.09   11.51
  -7   3   0  351.09   12.31
   7   3   0  327.74    9.74
  -7  -3   0  339.45    9.40
   7  -3   0  357.31   11.83
  -7  -3   0  332.86   11.09
   7  -3   0  329.04   11.74
   7  -4   0    9.01    1.63
  -7  -4   0    9.57    0.91
   7   4   0    9.30    1.12
   7   4   0    8.81    1.57
   7  -4   0    6.24    1.48
  -7  -4   0    8.17    1.45
   7  -4   0    7.65    1.54
  -7   4   0    6.07    1.64
   7  -5   0   -0.72    0.69
   7  -5   0    0.75    0.82
  -7   5   0   -1.06    0.92
   7  -5   0   -0.60    0.57
   7   5   0   -0.59    0.74
   7   5   0   -0.65    0.42
  -7  -5   0   -0.47    0.47
   7   6   0   28.54    3.33
   7   6   0   30.53    2.65
  -7  -6   0   26.62    3.03
   7  -6   0   26.90    3.45
   7  -6   0   33.32    3.56
   7   7   0   -1.14    0.97
   7  -7   0   -0.15    0.68
   7   7   0   -0.40    0.95
   7  -7   0   -1.56    0.84
   7  -8   0    9.32    2.23
   7   8   0   10.42    2.48
   7  -8   0   11.48    2.62
   7  -9   0   -0.01    1.57
   7   9   0    0.60    1.63
   7  -9   0    0.19    1.77
  -8   0   0   68.09    3.13
  -8   0   0   69.36    3.69
   8   0   0   68.51    2.98
   8   0   0   67.29    3.60
   8   1   0  257.40    8.74
  -8   1   0  253.96    8.47
   8  -1   0  250.99    8.83
  -8  -1   0  249.32    7.60
   8  -1   0  251.54    8.27
  -8  -1   0  234.60    8.54
   8   1   0  246.97    7.29
  -8   1   0  246.31    9.02
  -8  -2   0  116.49    3.99
   8   2   0  120.32    3.84
  -8   2   0  135.10    6.04
   8  -2   0  107.73    5.05
   8  -2   0  120.50    5.62
  -8  -2   0  120.47    5.21
   8   2   0  117.12    5.22
   8  -2   0  115.60    5.35
  -8  -3   0  135.45    5.91
   8  -3   0  136.18    6.28
   8   3   0  132.42    4.63
   8   3   0  138.84    6.10
   8  -3   0  135.73    6.13
  -8  -3   0  139.42    4.43
   8  -3   0  131.58    6.37
  -8   3   0  149.12    7.04
  -8   4   0    3.70    1.49
  -8  -4   0    6.59    1.30
  -8  -4   0    5.12    0.71
   8   4   0    6.52    0.96
   8   4   0    7.32    1.59
   8  -4   0    7.52    1.57
   8  -4   0    6.15    1.52
   8  -4   0    5.28    1.31
   8  -5   0   14.58    2.18
   8   5   0   12.39    2.22
  -8   5   0   11.90    2.28
  -8  -5   0   11.90    1.91
  -8  -5   0   14.01    1.26
   8  -5   0   12.16    2.21
   8   5   0   10.91    1.44
   8  -5   0   11.87    2.04
   8  -6   0    1.01    1.18
   8  -6   0    2.28    1.23
   8   6   0    1.14    1.27
   8   6   0    1.55    0.83
   8  -7   0   16.62    2.97
   8   7   0   16.70    2.80
   8  -7   0   16.17    2.73
   8  -8   0   -2.08    1.20
   8   8   0    1.53    1.68
   8  -8   0   -0.39    1.11
   8  -9   0    2.94    1.74
   8  -9   0    1.16    1.77
   8   9   0    1.73    2.08
  -9   0   0   -0.01    0.40
   9   0   0    0.36    0.37
   9   0   0    0.53    0.66
  -9   1   0   18.22    1.80
   9  -1   0   19.37    2.05
  -9   1   0   21.26    2.29
   9  -1   0   19.40    1.74
   9   1   0   16.63    1.21
  -9  -1   0   19.68    1.94
   9   1   0   17.22    1.81
  -9  -1   0   19.30    1.45
   9  -2   0   26.96    2.32
   9   2   0   28.38    1.46
  -9  -2   0   27.18    1.60
   9   2   0   32.66    2.57
  -9   2   0   29.38    2.89
  -9  -2   0   27.15    2.38
   9  -2   0   27.70    2.67
   9  -2   0   28.29    2.49
  -9  -3   0  175.19    5.56
  -9   3   0  171.23    8.07
   9   3   0  174.49    5.64
  -9  -3   0  176.05    7.23
   9  -3   0  171.65    7.70
   9   3   0  182.51    7.45
   9  -3   0  180.51    7.67
   9  -3   0  169.46    7.30
   9  -4   0   32.45    2.91
  -9   4   0   28.51    3.28
   9  -4   0   26.50    2.95
   9   4   0   25.94    1.83
   9  -4   0   25.11    2.63
  -9  -4   0   25.14    1.54
  -9  -4   0   23.67    2.51
   9   4   0   29.97    2.92
   9  -5   0   32.55    3.29
   9   5   0   31.72    2.31
   9  -5   0   33.41    3.44
  -9  -5   0   23.71    2.78
   9   5   0   31.62    3.23
   9   6   0   -0.49    0.68
   9  -6   0   -0.40    0.87
   9  -6   0   -0.23    1.23
   9   6   0   -1.54    0.88
   9   7   0   20.15    3.26
   9  -7   0   29.07    3.56
   9  -8   0   -2.13    1.14
   9   8   0   -1.14    1.36
   9  -8   0   -1.94    0.97
   9  -9   0    1.76    1.45
   9  -9   0   -0.47    1.69
   9   9   0    0.69    2.10
  10   0   0   47.96    2.57
 -10   0   0   44.98    2.71
  10   0   0   55.14    3.40
 -10   0   0   46.63    3.34
  10   1   0    7.48    1.39
 -10   1   0    7.28    1.27
  10   1   0    7.46    0.88
 -10  -1   0    6.72    1.30
  10  -1   0    6.19    1.20
 -10  -1   0    6.77    1.02
  10  -1   0    6.18    1.27
 -10   1   0    3.66    1.14
 -10  -2   0   12.04    1.75
  10  -2   0   12.75    1.93
 -10   2   0   10.31    1.86
  10  -2   0    9.65    1.54
  10   2   0   12.13    0.98
  10   2   0    8.79    1.49
 -10  -2   0   13.53    1.19
  10  -2   0   10.49    1.57
  10  -3   0   11.94    1.80
 -10   3   0    7.12    1.81
  10   3   0   11.02    1.09
  10  -3   0    9.21    1.72
  10   3   0    6.96    1.49
  10  -3   0   10.43    1.70
 -10  -3   0   11.93    1.10
 -10  -3   0   10.11    1.68
  10  -4   0   15.53    2.36
  10   4   0   22.76    1.73
 -10  -4   0   26.67    2.73
  10  -4   0   22.39    2.69
 -10   4   0   17.84    2.83
  10  -4   0   15.39    2.40
  10   4   0   21.48    2.69
 -10  -4   0   19.82    1.46
 -10  -5   0   -1.04    0.74
  10  -5   0    3.21    1.21
  10   5   0    3.21    0.96
  10   5   0    0.94    0.93
  10  -5   0    1.99    1.37
  10  -6   0   -1.31    0.89
  10  -6   0   -0.07    0.75
  10   6   0   -0.41    1.11
  10  -7   0   11.20    2.35
  10  -7   0   11.08    2.64
  10   7   0   12.05    2.77
  10   8   0   -1.17    1.48
  10  -8   0   -0.21    1.06
  10  -8   0   -1.62    1.31
  10  -9   0    0.39    1.72
  10   9   0    2.04    2.36
  10  -9   0    1.53    1.73
 -11   0   0    2.07    0.73
  11   0   0    3.85    1.08
 -11   0   0    2.45    1.00
  11   0   0    2.79    0.73
  11   1   0    6.24    1.33
  11   1   0    7.55    0.93
 -11   1   0    6.24    1.50
 -11  -1   0    6.15    1.38
  11  -1   0    6.61    1.21
 -11  -1   0    8.71    1.19
  11  -1   0    6.23    1.39
 -11   1   0    8.34    1.43
 -11  -2   0    3.45    0.72
  11  -2   0    5.00    1.36
  11   2   0    2.27    0.91
 -11   2   0    2.99    1.23
 -11  -2   0    3.81    1.14
  11   2   0    3.26    0.58
  11  -2   0    2.97    1.06
  11  -2   0    3.42    0.98
 -11  -3   0    0.03    0.73
  11   3   0    0.06    0.41
 -11  -3   0   -0.18    0.43
  11  -3   0    0.67    0.67
  11   3   0   -0.15    0.60
  11  -3   0   -0.30    0.58
 -11   3   0   -0.98    0.87
  11  -3   0   -0.15    0.64
 -11  -4   0   21.16    2.55
  11  -4   0   27.70    3.02
  11   4   0   22.36    1.77
  11  -4   0   19.03    2.64
 -11   4   0   17.25    3.26
  11  -4   0   29.95    3.30
  11   4   0   17.54    2.50
  11  -5   0   -0.20    0.63
  11  -5   0    0.17    1.00
  11   5   0    1.22    1.05
  11   6   0    1.81    1.29
  11  -6   0    1.70    1.02
  11   7   0    3.42    1.88
  11  -7   0    3.02    1.44
  11  -7   0    3.26    1.60
  11  -8   0    1.99    1.86
  11  -8   0   -1.22    1.37
  11   8   0   -1.67    1.84
  11   9   0   -4.94    2.10
  11  -9   0   -2.55    1.08
  11  -9   0   -3.46    1.17
 -12   0   0   18.81    1.95
  12   0   0   25.60    1.94
 -12  -1   0   -0.09    0.49
  12   1   0    0.87    0.46
  12  -1   0    0.61    0.61
  12   1   0    0.80    0.80
 -12   1   0   -0.38    0.65
  12  -1   0    0.39    0.78
 -12   1   0   -0.38    0.84
 -12  -1   0   -1.08    0.55
 -12  -2   0   10.51    1.72
 -12  -2   0   15.31    1.42
  12  -2   0    9.63    1.76
  12  -2   0   16.99    2.00
  12   2   0   15.93    1.23
  12  -2   0   13.03    2.06
  12   2   0   11.21    1.89
 -12   2   0    8.18    1.88
  12  -3   0   49.88    3.70
  12  -3   0   36.30    3.42
 -12  -3   0   39.90    3.42
  12   3   0   43.00    2.18
  12   3   0   51.26    3.94
 -12   3   0   37.18    4.01
  12  -4   0   14.35    2.49
  12   4   0   19.89    1.70
  12   4   0   13.01    2.23
  12  -4   0   17.78    2.61
  12  -5   0   -0.07    0.95
  12  -5   0    3.92    1.49
  12   5   0    0.04    1.01
  12  -6   0   -0.33    1.16
  12  -6   0    2.37    1.55
  12   6   0   -0.91    1.00
  12   7   0    3.09    1.85
  12  -7   0    2.62    1.66
  12  -7   0    1.67    1.43
  12   8   0   -2.37    1.66
  12  -8   0   -0.74    1.44
 -13   0   0    1.85    0.89
 -13   0   0    3.67    1.08
  13   0   0    3.57    0.88
  13   0   0    3.16    1.20
 -13  -1   0    3.50    0.92
  13  -1   0    2.80    1.24
  13   1   0    2.51    0.69
 -13  -1   0    1.57    0.96
 -13   1   0    1.37    0.87
  13  -1   0    2.04    0.85
 -13   1   0    3.22    1.24
  13   1   0    2.57    1.07
  13   2   0   -0.09    0.42
  13  -2   0   -0.30    0.75
  13  -2   0   -0.61    0.81
  13  -2   0   -0.10    0.86
  13   2   0    1.24    0.97
 -13  -2   0    0.44    0.55
 -13   2   0   -0.58    1.02
 -13  -3   0   32.26    3.39
  13  -3   0   39.98    3.58
  13  -3   0   45.62    4.02
  13   3   0   46.70    3.96
  13   3   0   39.29    2.12
  13  -3   0   37.84    3.30
  13   4   0   48.34    4.22
  13  -4   0   55.20    4.67
  13  -4   0   46.41    4.01
  13   5   0    3.39    1.53
  13  -5   0    1.67    1.19
  13  -5   0    2.68    1.28
  13   6   0    0.89    1.05
  13  -6   0    0.17    1.03
  13  -6   0    1.42    1.53
  13  -7   0   -0.60    1.51
  13   7   0   -0.67    1.85
  13  -7   0    0.66    1.41
  13  -8   0    0.81    1.68
  13   8   0    1.30    2.14
  13  -8   0   -1.05    1.39
 -14   0   0   63.08    3.84
  14   0   0   66.41    3.49
 -14   0   0   60.40    4.75
  14   0   0   66.36    4.55
  14  -1   0   14.37    2.33
  14   1   0   13.07    2.23
  14   1   0   16.79    1.56
  14  -1   0   10.96    1.84
 -14  -1   0   14.47    1.75
  14  -1   0   15.28    1.86
  14  -2   0   -0.86    0.55
  14   2   0   -1.04    0.64
  14  -2   0    0.11    0.86
  14  -2   0   -0.84    0.88
  14   2   0   -0.26    0.42
  14  -3   0    4.28    1.42
  14   3   0    2.48    1.48
  14   3   0    2.60    0.69
  14  -3   0    1.97    1.28
  14  -4   0    0.52    1.04
  14   4   0   -1.16    1.01
  14  -4   0    0.35    1.12
  14  -5   0    3.55    1.46
  14   5   0    8.39    2.31
  14  -5   0    1.18    1.09
  14   6   0   -2.05    0.87
  14  -6   0    0.34    1.16
  14  -6   0   -0.04    1.15
  14   7   0    1.21    1.92
  14  -7   0    1.69    1.58
  14  -7   0    3.24    1.76
  14  -8   0   -0.50    1.58
  14   8   0   -1.88    2.27
  14  -8   0    0.81    1.75
  15   0   0    1.07    0.70
  15   0   0    1.74    1.18
  15  -1   0    1.40    1.17
  15   1   0   -0.53    0.51
  15  -1   0   -0.78    0.76
  15   1   0   -0.40    0.86
  15  -1   0   -0.33    0.92
  15  -2   0   -0.48    0.76
  15   2   0   -0.79    0.39
  15  -2   0   -1.84    0.66
  15   2   0   -0.31    1.05
  15  -2   0   -1.30    0.58
  15  -3   0    7.76    1.72
  15  -3   0    8.64    2.14
  15   3   0    8.50    1.93
  15   4   0    0.93    1.27
  15  -4   0    0.79    1.13
  15  -4   0    1.58    1.43
  15  -5   0    1.46    1.28
  15   5   0    0.20    1.34
  15  -5   0   -2.03    0.90
  15  -6   0    0.14    1.26
  15   6   0   -1.98    1.06
  15  -6   0    1.59    1.35
  15  -7   0   -1.34    1.36
  15   7   0   -3.04    1.58
  15  -7   0   -1.88    1.13
  16   0   0    0.82    0.70
  16   0   0    0.80    1.28
  16  -1   0   -0.32    0.70
  16  -1   0    1.00    1.13
  16   1   0    0.52    0.74
  16  -1   0   -0.41    0.93
  16   1   0    0.45    1.24
  16  -2   0   21.47    2.59
  16  -2   0   26.66    3.41
  16   2   0   26.43    3.21
  16  -3   0    1.52    1.09
  16  -3   0    4.10    1.44
  16   3   0    3.17    1.57
  16  -4   0   16.56    2.58
  16  -4   0   21.76    3.28
  16  -5   0    7.71    2.27
  16   5   0    9.34    2.38
  16  -5   0   13.31    2.71
  16  -6   0    1.19    1.49
  16   6   0   -1.21    1.47
  16   7   0   -1.10    1.63
  16  -7   0   -0.37    1.61
  16  -7   0    0.64    1.54
  17   0   0    0.56    0.80
  17   0   0    0.73    1.11
  17  -1   0   47.50    4.43
  17  -1   0   43.94    3.35
  17   1   0   49.28    4.32
  17   1   0   42.93    3.80
  17  -2   0    7.07    1.55
  17   2   0    6.64    2.07
  17  -2   0    8.97    2.27
  17  -3   0   -0.60    0.93
  17  -3   0   -1.74    1.01
  17   3   0   -0.11    1.42
  17   4   0   -1.69    1.19
  17  -4   0   -0.94    0.84
  17  -4   0    0.75    1.10
  17   5   0    2.72    2.01
  17  -5   0    3.94    1.84
  17  -6   0   -0.30    1.58
  17  -6   0   -2.52    1.34
  18   0   0   -1.15    0.58
  18   0   0   -0.93    0.98
  18  -1   0    9.15    2.05
  18  -1   0    6.36    1.56
  18   1   0    4.53    1.71
  18  -2   0   -1.55    1.10
  18  -2   0   -1.19    1.35
  18   2   0    0.76    1.18
  18  -3   0   -1.13    1.15
  18  -3   0    0.32    1.11
  18   3   0   -0.93    1.03
  18   4   0    0.50    1.81
  18  -4   0    1.16    1.41
  18  -4   0    0.50    1.33
  18  -5   0   -2.59    1.25
  18  -5   0    0.38    1.46
  18  -6   0    0.86    2.15
  18   6   0    6.23    2.80
  18  -6   0    3.58    2.15
  19   0   0    0.24    1.46
  19  -1   0   -0.58    1.44
  19  -1   0   -1.73    0.92
  19   1   0   -1.36    1.27
  19  -2   0   -0.15    1.19
  19   2   0   -2.66    1.24
  19  -2   0   -1.75    0.97
  19   3   0   -0.86    1.66
  19  -3   0   -1.99    1.01
  19  -3   0   -1.06    1.63
  19  -4   0   -0.41    1.09
  19  -4   0   -1.99    1.41
  19   4   0    1.90    1.99
  19  -5   0   -0.54    1.34
  19   5   0    0.23    1.78
  19  -5   0    0.14    1.58
  20   0   0    0.68    1.36
  20   1   0   -0.94    1.30
  20  -1   0   -0.50    1.40
  20   2   0    4.44    1.89
  20  -2   0    2.34    1.62
  20  -2   0    2.55    1.22
  20  -3   0   -1.46    1.27
  20  -3   0   -1.72    1.38
  20   3   0   -2.23    1.65
  20   4   0   -1.67    1.61
  20  -4   0    2.26    1.92
  20  -4   0   -1.19    1.53
  21   0   0   -0.08    1.47
  21  -1   0    0.69    1.73
  21   1   0    1.10    1.40
  21  -2   0    8.55    2.57
  21   2   0   10.58    2.66
  21   3   0   -3.51    1.88
  21  -3   0   -1.19    1.52
  21  -3   0   -2.46    1.61
  22   0   0   -0.72    2.00
  22   1   0    1.31    1.88
  22  -1   0   -0.77    1.79
  22  -2   0   -2.79    1.75
  22   2   0   -2.15    1.32
   0   1   1    3.71    0.54
   0   1   1    4.42    0.51
   0  -1   1    4.90    0.49
   0  -1   1    3.90    0.44
   0   1  -1    3.89    0.47
   0  -1  -1    3.28    0.49
   0  -1   1    3.95    0.47
   0  -1  -1    4.40    0.49
   0   2   1    0.03    0.41
   0  -2   1    0.09    0.31
   0  -2  -1    0.07    0.28
   0   2  -1    0.21    0.33
   0   2  -1    0.34    0.33
   0   2   1   -0.04    0.31
   0  -2   1   -0.05    0.28
   0  -2  -1   -0.23    0.34
   0   3  -1   91.58    3.91
   0   3   1   90.93    3.97
   0  -3   1   93.68    3.99
   0  -3  -1   90.70    3.84
   0   3  -1   92.28    4.03
   0   3   1   88.52    4.17
   0  -3  -1   96.13    4.21
   0  -3   1   94.68    3.89
   0   4   1    0.82    0.56
   0  -4  -1   -0.17    0.50
   0  -4   1    0.19    0.47
   0  -4  -1   -0.10    0.27
   0   4  -1    0.42    0.56
   0   4  -1   -0.44    0.42
   0  -4   1    0.13    0.46
   0   4   1    0.13    0.70
   0  -5   1   14.57    1.86
   0   5  -1   12.02    1.85
   0  -5  -1   10.99    1.78
   0  -5   1   12.75    1.98
   0   5   1   12.56    1.86
   0  -5  -1   16.02    1.77
   0  -5   1   15.40    1.77
   0   5   1    8.97    1.67
   0  -6  -1    2.23    1.09
   0  -6   1    0.68    0.79
   0   6   1   -0.02    0.84
   0  -6  -1   -0.70    0.65
   0  -6  -1   -0.03    0.86
   0  -6   1   -0.51    0.63
   0  -6   1   -0.94    0.40
   0   6  -1   -0.37    0.61
   0  -6   1   -1.16    0.65
   0  -7   1   81.83    4.90
   0  -7  -1   76.67    4.78
   0  -7   1   91.66    6.27
   0   7   1   81.65    5.37
   0  -7   1   85.16    5.26
   0  -7  -1   89.30    6.34
   0  -7   1   72.55    5.20
   0  -8   1    1.47    1.60
   0  -8  -1    0.08    1.08
   0  -8  -1    1.95    1.40
   0   8   1    1.48    1.26
   0  -9  -1    6.44    1.95
   0  -9   1   13.81    2.79
   0  -9  -1    8.46    2.65
   0  -9   1    9.97    2.19
   0 -10  -1   -2.15    1.10
   0 -10  -1   -2.74    1.55
   1  -1  -1  224.54    6.43
  -1   1  -1  219.07    6.37
  -1   1  -1  209.53    6.41
  -1  -1   1  228.31    6.01
   1  -1  -1  227.86    6.68
  -1  -1   1  237.75    6.21
   1   1   1  220.48    6.45
  -1  -1  -1  223.62    6.46
  -1   1   1  225.28    6.67
   1   1  -1  219.45    6.01
   1  -1   1  201.82    6.35
  -1  -1  -1  212.05    6.09
   1  -1   1  212.29    6.33
  -1   1   1  223.56    6.44
   1  -2  -1   21.58    1.73
  -1  -2   1   19.61    1.22
   1   2   1   19.35    1.47
   1  -2  -1   21.27    1.59
  -1  -2   1   21.46    1.39
   1  -2  -1   20.11    1.43
   1   2   1   17.80    1.26
  -1   2  -1   20.55    1.43
   1   2  -1   21.13    1.30
   1  -2   1   18.64    1.38
  -1   2   1   20.34    1.43
   1  -2   1   19.71    1.51
  -1  -2  -1   17.14    1.45
   1  -2   1   17.17    1.31
   1   2  -1   18.89    1.37
  -1  -2  -1   16.86    1.17
   1  -2   1   20.92    1.45
   1   3   1  431.20   13.34
   1  -3  -1  429.58   13.34
   1  -3  -1  446.36   13.15
   1   3   1  460.48   13.04
  -1   3  -1  439.21   13.17
  -1  -3   1  428.72   12.97
  -1  -3   1  430.04   12.66
   1  -3  -1  468.93   13.98
   1   3  -1  428.57   13.09
  -1  -3  -1  449.15   13.31
   1  -3   1  438.60   13.08
  -1  -3  -1  439.87   12.74
   1  -3   1  430.33   13.15
   1  -3   1  422.28   13.41
   1   3  -1  435.07   12.80
  -1   3   1  420.56   13.16
   1   4   1   72.76    4.17
  -1  -4   1   83.04    4.08
   1  -4  -1   73.07    4.46
  -1   4  -1   72.59    3.94
   1  -4  -1   80.29    4.00
  -1  -4   1   78.52    3.71
   1  -4  -1   79.77    4.26
   1   4   1   78.73    3.93
   1  -4   1   91.11    4.64
   1   4  -1   77.75    3.83
  -1  -4  -1   76.95    4.12
   1   4  -1   76.40    4.09
   1  -4   1   86.34    4.24
  -1  -4  -1   79.86    3.75
   1  -4   1   79.28    3.97
  -1   4   1   77.15    4.09
   1  -5  -1   89.35    4.97
  -1   5  -1   87.50    4.79
  -1  -5   1  102.45    5.02
   1   5   1   89.72    4.71
   1   5   1   88.15    5.03
   1  -5  -1   95.23    5.61
   1  -5  -1   94.51    4.74
  -1  -5   1   88.90    4.36
  -1  -5  -1   88.27    4.89
   1  -5   1   95.67    4.98
   1  -5   1   82.86    4.51
   1   5  -1   88.37    4.88
   1   5  -1   86.90    4.54
   1  -5   1   90.66    4.76
   1  -5   1   91.21    5.31
  -1  -5  -1   94.15    4.49
  -1   5   1   91.79    4.93
  -1  -6   1    6.04    1.30
   1  -6  -1    4.60    1.39
   1  -6  -1    3.34    1.19
   1   6   1    3.38    1.18
   1  -6  -1    3.46    1.07
   1   6   1    3.82    1.19
  -1  -6   1    3.85    1.21
   1  -6   1    4.44    1.43
  -1  -6  -1    4.69    1.46
  -1   6   1    4.24    1.39
   1  -6   1    4.89    1.30
  -1  -6  -1    4.96    1.13
   1  -6   1    6.94    1.53
   1   6  -1    4.10    1.32
   1  -6   1    4.84    1.44
   1   6  -1    5.40    1.34
  -1  -7   1   42.12    4.40
  -1  -7   1   52.31    3.97
   1  -7  -1   55.65    4.88
  -1  -7   1   46.04    3.53
   1   7   1   43.85    3.86
  -1  -7   1   41.92    3.86
  -1  -7  -1   50.27    4.89
  -1   7   1   59.80    4.56
   1  -7   1   45.95    3.68
   1  -7   1   58.65    4.36
   1  -7   1   49.30    4.67
  -1  -7  -1   52.24    3.74
   1  -7   1   38.60    3.94
   1  -8  -1    9.28    2.24
   1  -8  -1   10.22    2.54
  -1  -8   1   10.11    2.01
  -1  -8   1    8.08    2.41
   1   8   1    8.24    2.11
  -1  -8  -1   11.34    2.80
   1  -8   1    7.85    2.32
   1  -8   1   11.62    2.37
   1  -9  -1    4.25    2.22
   1  -9  -1    4.53    1.82
  -1  -9   1    3.96    1.75
  -1  -9  -1    2.94    2.08
   1  -9   1    2.23    1.24
  -1  -9  -1    7.04    2.10
   1  -9   1    2.95    1.93
   1 -10  -1   -0.01    1.42
  -1 -10   1   -3.62    1.80
   1 -10  -1   -1.80    1.70
  -1 -10  -1   -2.34    1.57
   1 -10   1   -2.51    1.46
   1 -10   1   -0.85    1.88
  -2   0   1   29.91    1.31
  -2   0  -1   30.15    1.19
  -2   0  -1   31.20    1.32
   2   0  -1   29.48    1.11
   2   0  -1   28.90    1.28
   2   0   1   30.75    1.18
   2   0  -1   30.27    1.14
   2   0   1   28.45    1.29
   2  -1  -1 1011.31   35.11
  -2   1  -1  928.76   84.98
   2   1   1  912.50   89.33
  -2   1  -1 1049.81   34.74
  -2  -1   1  993.43   34.95
   2  -1  -1 1117.79   92.71
  -2  -1   1  983.61   86.36
   2   1  -1  945.88   34.07
  -2  -1  -1 1007.20   35.15
   2  -1   1  996.30   34.44
  -2  -1  -1  907.17   88.17
   2  -1   1  986.16   81.71
  -2   1   1  996.33   35.04
   2   1  -1  990.75   90.20
   2   2   1  115.95    4.33
   2  -2  -1  108.58    4.21
  -2   2  -1  111.14    4.42
   2  -2  -1  108.37    4.51
  -2  -2   1  113.13    4.00
   2   2   1  109.09    3.82
  -2  -2   1  109.41    3.58
  -2  -2  -1  110.38    3.69
   2   2  -1  106.74    4.03
   2  -2   1  114.96    4.23
  -2  -2  -1  112.26    4.18
   2  -2   1  117.06    4.42
  -2   2   1  110.20    4.56
   2  -2   1  109.41    4.25
  -2   2   1  118.17    4.35
   2   2  -1  107.41    3.66
  -2  -3   1   12.14    1.10
   2  -3  -1   10.52    1.51
   2  -3  -1   11.52    1.31
   2  -3  -1   12.33    1.54
  -2  -3   1   12.59    1.34
   2   3   1   12.73    1.42
   2   3   1   10.84    1.23
   2   3  -1   12.74    1.25
  -2   3   1   11.58    1.37
  -2  -3  -1   12.78    1.13
   2   3  -1   13.94    1.48
   2  -3   1    9.03    1.34
  -2  -3  -1   12.46    1.45
   2  -3   1   12.30    1.43
   2  -3   1   13.14    1.41
   2  -3   1   11.20    1.40
  -2  -4   1   47.61    2.64
   2   4   1   49.74    3.31
   2  -4  -1   51.11    3.32
  -2  -4   1   49.69    3.05
   2   4   1   51.25    2.96
   2  -4  -1   42.13    3.29
   2  -4  -1   49.87    3.12
  -2  -4  -1   54.79    3.31
   2   4  -1   47.79    3.14
   2  -4   1   49.96    3.19
  -2   4   1   49.44    3.24
   2   4  -1   47.63    2.78
  -2  -4  -1   47.87    2.65
   2  -4   1   48.84    3.10
   2  -4   1   52.06    3.51
   2  -4   1   53.79    3.22
   2  -5  -1    1.03    1.01
   2  -5  -1    1.30    0.94
  -2  -5   1    2.12    0.85
   2   5   1    1.56    0.83
  -2  -5   1    2.44    0.72
   2  -5  -1    0.99    0.66
   2   5   1    0.91    0.74
  -2  -5  -1    2.16    1.02
   2  -5   1    2.33    0.81
   2  -5   1    3.20    0.86
   2   5  -1    0.73    0.82
   2  -5   1    1.51    0.79
   2   5  -1    2.70    0.87
   2  -5   1    1.73    0.91
  -2  -5  -1    2.60    0.83
  -2   5   1    0.76    0.78
   2  -6  -1   30.62    3.41
  -2  -6   1   42.16    2.96
  -2  -6   1   38.56    3.31
   2   6   1   37.47    3.15
   2  -6  -1   36.44    3.10
   2  -6  -1   40.37    3.61
   2   6   1   38.83    3.60
  -2  -6  -1   38.49    2.82
   2   6  -1   36.68    3.05
   2  -6   1   38.55    3.35
  -2   6   1   39.42    3.51
   2   6  -1   42.22    3.64
   2  -6   1   35.27    3.22
   2  -6   1   30.85    3.00
   2  -6   1   43.59    3.97
  -2  -6  -1   36.66    3.39
   2  -7  -1   10.97    2.45
   2   7   1   14.46    2.46
  -2  -7   1   12.34    1.88
  -2  -7   1   10.85    2.13
   2   7   1   16.15    2.50
  -2  -7   1   12.20    2.08
   2  -7  -1    8.71    1.94
  -2   7   1   13.92    2.49
   2  -7   1   15.73    2.54
   2  -7   1   13.33    2.72
   2   7  -1   13.17    2.41
  -2  -7  -1   19.38    2.18
   2   7  -1   14.60    2.07
   2   8   1   11.02    2.22
   2  -8  -1    8.78    2.26
  -2  -8   1    8.03    2.37
  -2  -8   1    7.04    1.82
   2  -8  -1    5.77    2.07
   2  -8   1    8.64    2.11
  -2  -8  -1    8.52    2.57
   2  -8   1    7.53    2.16
   2  -9  -1   19.45    3.70
  -2  -9   1   11.21    2.83
   2  -9  -1   13.91    2.87
  -2  -9   1   11.31    2.60
  -2  -9  -1   14.18    2.31
   2  -9   1   17.09    2.94
  -2  -9  -1   15.32    3.25
   2  -9   1   12.88    2.86
  -2 -10   1    0.08    1.64
   2 -10  -1    1.03    1.69
   2 -10   1   -0.15    1.37
   2 -10   1   -2.56    1.50
  -2 -10  -1   -3.42    1.56
  -3   0  -1   -0.14    0.30
  -3   0  -1    0.00    0.23
   3   0  -1    0.14    0.21
  -3   0   1   -0.19    0.19
   3   0   1   -0.30    0.30
   3   0  -1    0.42    0.36
   3   0   1    0.20    0.23
  -3   0   1   -0.15    0.28
   3  -1  -1 3946.23  228.50
  -3   1  -1 3923.54  114.32
   3  -1  -1 3967.58  115.34
  -3  -1   1 4126.64  230.34
   3   1   1 3904.83  223.10
  -3   1   1 3988.84  115.42
   3   1  -1 4051.28  226.35
  -3  -1  -1 3868.45  227.71
   3  -1   1 3781.73  218.16
   3  -1   1 3741.66  113.43
  -3  -2   1  397.44   11.61
   3   2   1  423.56   12.08
  -3   2  -1  421.57   12.38
   3  -2  -1  414.31   12.43
   3  -2  -1  398.46   12.06
   3   2   1  405.10   11.27
  -3  -2   1  408.34   10.90
  -3  -2  -1  404.27   11.90
  -3   2   1  416.12   12.16
   3   2  -1  381.07   11.02
   3  -2   1  407.06   12.00
   3  -2   1  393.57   12.08
   3  -2   1  410.76   12.20
  -3  -2  -1  389.06   11.04
  -3   2   1  413.75   12.52
   3   2  -1  405.29   11.78
   3  -3  -1  141.60    5.78
  -3   3  -1  145.09    5.94
   3   3   1  135.05    4.92
  -3  -3   1  131.34    5.14
   3   3   1  134.70    5.54
   3  -3  -1  137.86    5.55
   3  -3  -1  147.55    6.09
  -3  -3   1  132.22    4.53
   3  -3   1  137.94    5.71
   3  -3   1  138.03    5.49
   3   3  -1  135.84    5.35
  -3  -3  -1  136.80    4.67
  -3   3   1  141.37    5.66
   3   3  -1  120.05    4.64
  -3  -3  -1  137.70    5.40
   3  -3   1  138.07    5.58
  -3  -4   1  197.48    6.64
   3  -4  -1  206.24    8.38
   3  -4  -1  194.21    7.93
  -3  -4   1  193.78    7.32
   3   4   1  198.59    7.14
   3  -4  -1  198.19    7.70
   3   4   1  200.45    7.84
  -3  -4  -1  204.23    6.80
   3  -4   1  202.29    7.67
   3  -4   1  201.46    7.74
   3   4  -1  202.02    7.65
   3  -4   1  192.75    7.65
   3  -4   1  208.35    8.15
  -3   4   1  184.41    7.69
   3   4  -1  195.89    6.95
  -3  -4  -1  199.87    7.59
   3  -5  -1   36.84    2.96
  -3  -5   1   40.69    3.03
   3  -5  -1   39.54    3.64
   3   5   1   41.47    2.88
  -3  -5   1   38.18    2.48
   3  -5  -1   39.13    3.30
   3   5   1   38.05    3.17
   3   5  -1   37.94    2.70
  -3   5   1   38.94    3.27
   3  -5   1   35.22    3.33
   3   5  -1   39.50    3.18
  -3  -5  -1   39.58    3.15
   3  -5   1   36.67    3.14
   3  -5   1   38.69    3.04
  -3  -5  -1   39.67    2.57
   3  -5   1   36.59    3.04
   3   6   1   33.17    2.94
   3  -6  -1   39.72    3.93
   3  -6  -1   32.77    3.01
   3   6   1   33.88    3.45
   3  -6  -1   37.17    3.52
  -3  -6   1   34.67    2.63
  -3  -6   1   36.88    3.23
   3   6  -1   37.26    2.99
  -3   6   1   41.18    3.71
  -3  -6  -1   37.09    2.71
  -3  -6  -1   39.38    3.49
   3   6  -1   36.52    3.44
   3  -6   1   37.43    3.28
   3  -6   1   38.47    3.39
   3  -6   1   34.10    3.66
   3  -6   1   36.97    3.43
   3  -7  -1   47.89    4.24
   3  -7  -1   44.64    4.62
   3   7   1   50.31    4.40
  -3  -7   1   39.86    4.39
   3   7   1   49.42    3.86
  -3  -7  -1   49.26    3.36
   3  -7   1   41.65    4.43
   3  -7   1   41.15    3.92
   3   7  -1   53.36    4.46
   3   7  -1   45.12    3.83
   3   8   1    2.52    1.33
  -3  -8   1    2.50    1.11
   3   8   1    1.57    1.62
  -3  -8   1    3.19    1.83
   3  -8  -1    1.43    1.33
   3  -8   1    3.05    1.48
   3   8  -1    2.17    1.65
   3  -8   1    1.94    1.69
   3  -9  -1    6.82    2.30
  -3  -9   1    1.78    1.83
   3  -9  -1    0.77    1.64
   3  -9   1   -1.49    1.70
  -3  -9  -1    3.95    1.53
   3  -9   1    4.45    1.94
  -3  -9  -1    2.56    1.94
   3 -10  -1    2.27    2.14
  -3 -10   1   -0.30    1.71
   3 -10  -1   -3.02    1.49
   3 -10   1   -1.11    1.85
   3 -10   1   -0.52    1.36
  -3 -10  -1   -2.69    1.53
  -4   0  -1   79.00    2.83
   4   0   1   80.59    3.14
   4   0  -1   78.21    2.70
  -4   0   1   79.53    2.75
   4   0  -1   80.89    3.13
   4   0   1   75.03    2.74
  -4   0   1   75.77    3.11
  -4   0  -1   73.74    3.06
  -4  -1   1   66.65    2.79
  -4   1  -1   67.79    2.97
  -4   1  -1   73.92    3.22
   4  -1  -1   73.25    3.24
   4   1   1   72.13    3.01
  -4  -1   1   70.23    2.15
   4  -1  -1   71.17    3.02
   4   1   1   67.14    2.29
   4  -1  -1   69.00    2.91
  -4  -1  -1   68.87    2.94
   4  -1   1   71.31    2.97
  -4   1   1   70.43    3.23
  -4  -1  -1   69.18    2.36
   4   1  -1   72.32    2.90
   4   1  -1   69.53    2.07
   4  -1   1   71.33    3.13
   4  -2  -1 1097.93   44.97
  -4   2  -1 1141.32  133.01
  -4   2  -1 1008.13   42.71
   4  -2  -1 1070.16  126.97
  -4  -2   1 1143.49   45.94
  -4  -2   1 1150.16  132.09
   4   2   1 1058.40   44.68
   4   2   1  985.57  122.80
   4  -2   1 1122.28  118.87
  -4  -2  -1 1122.46   45.21
  -4  -2  -1 1193.17  133.63
   4  -2   1 1119.64   44.62
   4   2  -1 1044.55  124.09
  -4   2   1  929.35  125.28
   4   2  -1 1043.98   43.84
  -4   2   1 1085.60   44.88
   4  -3  -1   16.16    1.67
  -4  -3   1   17.37    1.14
   4  -3  -1   18.70    2.06
  -4  -3   1   14.67    1.49
   4   3   1   17.72    1.39
   4   3   1   18.60    1.82
   4  -3   1   16.94    1.80
   4   3  -1   18.15    1.69
  -4   3   1   12.41    1.84
   4  -3   1   17.23    1.79
  -4   3   1   20.15    1.96
   4  -3   1   18.12    1.79
   4   3  -1   17.17    1.30
  -4  -3  -1   17.27    1.23
  -4  -3  -1   15.54    1.66
   4  -4  -1    3.17    0.96
   4   4   1    2.09    0.94
  -4  -4   1    2.37    0.82
  -4  -4   1    2.44    0.64
   4  -4  -1    1.95    0.80
   4   4   1    2.52    0.73
   4  -4  -1    2.63    1.05
   4   4  -1    2.92    0.72
  -4  -4  -1    2.55    0.65
   4  -4   1    3.31    1.08
  -4  -4  -1    3.43    1.04
  -4   4   1    4.07    1.13
   4  -4   1    2.56    0.94
   4   4  -1    2.79    0.92
   4  -4   1    2.67    0.88
   4  -4   1    2.54    0.98
   4  -5  -1   22.39    2.58
   4  -5  -1   27.47    2.94
   4  -5  -1   27.02    2.63
   4  -5  -1   23.76    2.57
   4   5   1   29.78    2.94
  -4  -5   1   27.77    2.50
  -4  -5   1   24.74    1.91
   4   5   1   26.69    2.31
  -4   5   1   22.58    2.48
   4   5  -1   27.70    2.18
  -4  -5  -1   25.38    2.01
   4   5  -1   24.67    2.62
   4  -5   1   21.54    2.29
  -4  -5  -1   22.79    2.45
   4  -5   1   23.20    2.56
   4  -5   1   23.65    2.47
   4  -5   1   25.92    2.82
   4  -6  -1   31.60    3.39
   4  -6  -1   36.40    3.23
   4  -6  -1   30.23    3.17
   4   6   1   27.22    3.22
   4   6   1   29.58    2.71
  -4  -6   1   33.32    2.49
  -4  -6   1   30.51    2.97
   4  -6  -1   33.45    3.72
   4  -6   1   30.14    3.00
   4  -6   1   33.73    3.55
   4   6  -1   29.11    2.66
   4  -6   1   30.38    3.21
  -4  -6  -1   27.80    2.31
  -4  -6  -1   32.22    3.20
   4  -6   1   28.35    3.07
   4   6  -1   29.90    3.21
   4  -7  -1   89.00    5.97
   4   7   1   97.68    5.65
   4  -7  -1  114.03    7.28
   4   7   1  104.52    6.60
   4  -7   1  104.17    6.80
   4   7  -1   91.52    6.19
   4   7  -1   99.26    5.45
   4  -7   1   97.98    6.15
   4   8   1    7.86    2.25
   4   8   1    5.69    1.67
  -4  -8   1    5.72    1.52
   4  -8  -1    4.07    1.76
   4  -8  -1    3.06    1.54
   4   8  -1    4.37    1.35
   4  -8   1    3.18    1.35
   4  -8   1    6.16    2.06
   4  -9  -1   -0.39    1.39
   4  -9  -1    0.57    1.86
   4   9   1   -0.87    1.31
   4  -9   1   -0.81    1.17
   4  -9   1   -0.02    1.32
  -4  -9  -1   -1.54    1.19
  -4 -10   1    0.68    1.99
   4 -10  -1    2.44    1.67
   4 -10  -1    0.09    2.39
   4 -10   1    1.59    1.92
   4 -10   1    2.01    1.82
  -4 -10  -1    1.60    2.18
   5   0   1    0.25    0.29
   5   0  -1    0.14    0.26
   5   0  -1    0.07    0.27
  -5   0   1    0.04    0.22
  -5   0   1    0.25    0.38
  -5   0  -1   -0.16    0.20
  -5   0  -1    0.31    0.40
   5   0   1    0.46    0.34
   5  -1  -1  101.20    4.07
   5  -1  -1   97.73    3.93
  -5   1  -1  108.28    4.12
   5   1   1  101.79    3.28
  -5   1  -1  110.84    4.39
  -5  -1   1  100.67    3.18
   5   1   1  105.30    4.08
  -5  -1   1  101.67    3.96
   5  -1  -1  106.80    4.34
  -5   1   1  101.35    4.35
   5  -1   1  103.53    3.98
  -5  -1  -1  104.89    3.41
   5  -1   1  110.84    4.31
   5   1  -1  110.14    4.08
   5   1  -1  101.06    3.06
  -5  -1  -1  107.06    4.13
   5  -2  -1  419.09   12.51
   5  -2  -1  416.99   12.79
   5   2   1  393.65   11.10
  -5  -2   1  404.28   10.66
  -5   2  -1  410.82   12.79
  -5   2  -1  384.65   12.27
  -5  -2   1  411.67   11.99
   5   2   1  391.91   12.20
   5  -2  -1  399.40   12.28
  -5  -2  -1  406.43   12.14
   5  -2   1  418.15   12.62
  -5  -2  -1  395.66   10.94
   5   2  -1  396.71   12.01
  -5   2   1  400.10   12.86
   5   2  -1  398.22   10.85
   5  -2   1  405.06   12.28
   5  -2   1  396.72   12.42
   5  -3  -1  213.60    8.10
   5   3   1  178.89    7.35
   5  -3  -1  201.46    7.70
  -5  -3   1  192.70    7.10
  -5  -3   1  201.67    5.95
   5  -3  -1  203.51    7.62
  -5   3  -1  197.63    8.02
   5   3   1  209.63    6.59
  -5   3   1  215.36    8.32
   5   3  -1  210.38    7.45
  -5  -3  -1  212.48    7.44
   5  -3   1  214.64    7.84
   5   3  -1  197.48    6.31
  -5  -3  -1  201.21    6.15
   5  -4  -1   89.61    4.75
  -5  -4   1   87.80    4.28
   5   4   1   84.90    3.90
   5  -4  -1   85.25    5.03
  -5  -4   1   86.72    3.37
   5   4   1   92.83    4.85
   5  -4  -1   91.43    4.82
  -5   4  -1   86.78    5.10
   5  -4   1   84.25    4.81
  -5  -4  -1   90.09    3.53
  -5  -4  -1   95.02    4.63
   5   4  -1   87.88    3.77
   5  -4   1   90.79    4.75
   5  -4   1   90.70    4.83
  -5   4   1   78.05    4.99
   5   4  -1   89.16    4.61
  -5  -5   1   31.39    2.06
   5   5   1   28.74    2.36
   5  -5  -1   31.38    2.93
   5  -5  -1   29.50    2.85
   5   5   1   29.10    2.92
   5  -5  -1   31.34    3.23
  -5  -5   1   30.02    2.66
   5  -5  -1   33.76    3.11
   5  -5   1   32.92    2.93
  -5  -5  -1   26.80    2.67
  -5  -5  -1   35.93    2.18
   5   5  -1   28.09    2.19
   5  -5   1   33.89    3.22
   5   5  -1   33.26    2.97
   5  -5   1   35.16    3.06
   5  -5   1   29.27    2.83
  -5  -6   1    8.71    1.76
   5  -6  -1    8.69    2.13
   5   6   1   10.20    2.08
   5  -6  -1    7.65    1.77
   5  -6  -1    6.04    1.39
   5   6   1    8.08    1.50
   5  -6  -1    6.76    1.73
   5  -6   1    7.37    1.92
   5   6  -1    8.35    1.88
   5   6  -1    8.81    1.55
   5  -6   1    6.79    1.78
   5  -6   1    6.36    1.59
   5  -6   1    5.10    1.63
  -5  -6  -1    5.41    1.50
  -5  -6  -1    6.93    1.19
   5   7   1    2.07    1.49
   5  -7  -1    5.95    1.99
   5   7   1    3.17    1.18
   5  -7  -1    4.26    1.72
   5  -7   1    3.29    1.68
   5   7  -1    4.36    1.34
   5   7  -1    5.22    1.60
   5  -7   1    3.38    1.55
   5   8   1    7.76    2.03
   5  -8  -1    4.28    1.94
   5  -8  -1    7.77    2.33
   5   8   1    6.04    2.00
   5  -8   1    4.60    1.40
   5  -8   1    8.20    2.24
   5   8  -1   11.42    2.23
   5   9   1    8.98    2.10
   5  -9  -1   13.82    3.12
   5  -9  -1    9.76    2.52
   5  -9   1   13.87    3.09
   5  -9   1   11.69    2.82
   5   9  -1   10.69    2.72
  -5 -10   1    3.63    2.78
   5 -10  -1   10.32    2.59
   5 -10  -1    7.71    2.67
   5 -10   1    6.33    2.12
  -5 -10  -1    7.20    2.89
  -6   0  -1  101.89    3.78
  -6   0   1  100.58    3.69
  -6   0  -1  101.45    4.22
   6   0   1  104.41    3.70
   6   0  -1   97.91    3.56
   6   0  -1  103.99    4.19
  -6   0   1  101.45    4.24
   6  -1  -1    1.98    0.62
  -6   1  -1    0.88    0.50
   6   1   1    1.05    0.32
   6   1   1    2.01    0.66
  -6   1  -1    1.49    0.56
  -6  -1   1    1.46    0.34
  -6  -1   1    1.43    0.50
   6  -1  -1    1.66    0.57
   6  -1  -1    3.32    0.87
   6  -1   1    1.36    0.55
  -6   1   1    1.27    0.58
   6   1  -1    2.34    0.69
   6  -1   1    1.45    0.54
   6   1  -1    2.02    0.33
  -6  -1  -1    2.34    0.71
  -6  -1  -1    2.23    0.46
  -6  -2   1  527.99   14.28
  -6  -2   1  547.40   15.79
   6  -2  -1  566.54   16.32
   6   2   1  521.42   15.91
  -6   2  -1  563.83   16.24
  -6   2  -1  580.12   16.74
   6   2   1  520.91   14.61
   6  -2  -1  539.00   16.04
  -6  -2  -1  496.50   15.77
   6  -2   1  554.18   16.38
  -6   2   1  525.63   16.65
  -6  -2  -1  554.55   14.61
   6   2  -1  554.60   15.85
   6   2  -1  539.46   14.37
   6  -2   1  541.22   16.01
   6   3   1  146.69    6.17
  -6  -3   1  146.59    4.46
   6  -3  -1  148.87    6.27
   6  -3  -1  150.16    6.39
   6  -3  -1  148.24    6.61
  -6  -3   1  145.78    5.78
  -6   3  -1  152.10    6.75
   6   3   1  152.47    5.14
  -6  -3  -1  143.93    4.69
   6  -3   1  153.74    6.55
   6  -3   1  149.70    6.38
  -6  -3  -1  151.85    6.04
   6  -3   1  157.72    6.33
   6   3  -1  144.58    5.96
  -6   3   1  152.40    6.88
   6   3  -1  144.68    4.84
   6   4   1    8.04    1.16
   6  -4  -1    7.41    1.52
   6   4   1   10.81    1.72
   6  -4  -1   10.06    1.61
  -6  -4   1    8.58    1.41
   6  -4  -1    7.98    1.54
  -6  -4   1   11.83    0.97
  -6   4  -1    7.63    1.65
   6   4  -1    9.81    1.52
  -6   4   1    5.94    1.49
  -6  -4  -1    7.70    1.41
  -6  -4  -1    9.40    1.02
   6  -4   1    7.49    1.42
   6  -4   1   10.62    1.70
   6  -4   1    7.83    1.51
   6   4  -1   10.68    1.22
  -6  -5   1   43.67    3.30
   6  -5  -1   45.84    3.69
  -6  -5   1   41.12    2.28
  -6   5  -1   44.83    3.87
   6   5   1   44.35    2.90
   6  -5  -1   43.09    3.55
   6  -5  -1   40.44    3.53
   6  -5  -1   47.40    3.99
   6   5   1   47.74    3.66
   6  -5   1   42.38    3.72
   6  -5   1   46.62    3.65
   6   5  -1   46.50    2.81
  -6  -5  -1   46.37    3.42
  -6  -5  -1   45.05    2.46
   6  -5   1   50.90    3.76
   6  -5   1   39.13    3.30
   6   5  -1   45.07    3.53
   6  -6  -1   59.70    4.56
   6   6   1   56.28    4.42
   6   6   1   56.72    3.58
  -6  -6   1   51.73    3.71
   6  -6  -1   57.53    4.90
   6  -6   1   48.55    4.29
   6   6  -1   51.16    3.37
   6  -6   1   55.49    4.66
   6  -6   1   56.97    4.42
  -6  -6  -1   50.13    3.92
   6   6  -1   54.79    4.34
  -6  -6  -1   53.36    3.04
   6   7   1    4.36    1.77
   6  -7  -1    2.67    1.31
   6   7   1    4.84    1.40
   6  -7  -1    5.36    1.72
   6   7  -1    7.63    1.62
   6   7  -1    5.76    1.79
   6  -7   1    2.80    1.35
   6  -7   1    6.38    2.05
   6  -8  -1   10.05    2.38
   6  -8  -1    6.37    1.94
   6   8   1    6.69    1.98
   6   8   1    4.35    1.76
   6  -8   1    7.36    2.23
   6  -8   1    5.33    1.80
   6   8  -1    7.83    2.25
   6  -9  -1   26.80    4.24
   6   9   1   22.89    3.77
   6  -9  -1   21.46    3.67
   6  -9   1   25.39    4.17
   6   9  -1   24.56    3.96
   6  -9   1   22.00    3.56
   7   0   1   -0.21    0.39
   7   0  -1   -0.07    0.24
  -7   0  -1    0.14    0.33
  -7   0   1    0.31    0.45
  -7   0   1    0.19    0.32
  -7   0  -1   -0.16    0.41
   7   0   1    0.02    0.31
   7   0  -1    0.40    0.49
   7   1   1   84.62    3.99
  -7   1  -1   89.05    4.33
  -7  -1   1   87.93    3.96
   7  -1  -1   93.34    4.29
   7  -1  -1   87.06    3.77
   7   1   1   83.99    3.05
   7  -1  -1   91.86    3.99
  -7  -1   1   86.87    3.12
  -7   1  -1   87.44    3.90
   7   1  -1   79.75    2.85
  -7   1   1   86.34    4.33
  -7  -1  -1   89.87    3.32
   7  -1   1   85.61    4.07
  -7  -1  -1   94.79    4.17
   7   1  -1   84.26    3.92
   7  -1   1   86.00    3.77
   7   2   1  185.31    7.09
  -7   2  -1  185.28    7.61
   7  -2  -1  192.24    7.27
   7   2   1  182.98    5.76
  -7   2  -1  192.65    7.23
  -7  -2   1  178.92    6.84
  -7  -2   1  189.05    5.60
   7  -2  -1  220.45    7.38
   7  -2  -1  201.50    7.65
   7   2  -1  204.25    7.17
   7  -2   1  198.91    7.14
   7   2  -1  187.11    5.52
  -7   2   1  189.17    7.72
   7  -2   1  197.53    7.48
  -7  -2  -1  191.29    5.87
  -7  -2  -1  189.24    7.07
   7   3   1  882.96   25.02
  -7  -3   1  855.88   24.54
  -7  -3   1  868.60   22.63
   7  -3  -1  834.25   24.98
   7  -3  -1  862.65   25.62
   7   3   1  867.07   23.35
   7  -3  -1  871.88   25.32
  -7   3  -1  882.83   25.99
  -7   3   1  870.45   26.07
   7   3  -1  860.35   24.76
   7  -3   1  845.40   25.34
   7  -3   1  887.03   25.38
   7  -3   1  832.12   24.88
   7   3  -1  862.57   23.03
  -7  -3  -1  861.30   22.94
  -7  -3  -1  900.49   24.88
  -7   4  -1   27.68    2.98
   7  -4  -1   31.12    2.81
  -7  -4   1   25.39    2.34
   7   4   1   24.63    1.89
  -7  -4   1   27.64    1.47
   7   4   1   28.15    2.75
   7  -4  -1   26.65    2.88
   7  -4  -1   25.95    2.58
  -7  -4  -1   23.39    2.35
  -7  -4  -1   26.42    1.62
  -7   4   1   26.85    2.94
   7  -4   1   29.51    2.96
   7   4  -1   25.72    2.45
   7  -4   1   29.14    2.73
   7   4  -1   27.34    1.79
   7  -4   1   28.90    2.71
   7   5   1    6.36    1.57
  -7   5  -1    5.24    1.70
   7  -5  -1    7.49    1.62
   7  -5  -1    8.35    1.78
   7  -5  -1    2.54    1.16
   7  -5  -1    3.16    1.21
  -7  -5   1    4.03    0.72
  -7  -5   1    2.96    1.07
   7   5   1    4.44    1.07
   7  -5   1    6.58    1.54
  -7  -5  -1    5.08    0.86
   7   5  -1    4.97    1.34
  -7   5   1    4.53    1.45
  -7  -5  -1    4.99    1.37
   7   5  -1    5.92    1.03
   7  -5   1    6.02    1.44
   7  -5   1    7.28    1.60
   7   6   1   65.18    4.93
   7   6   1   58.66    3.76
   7  -6  -1   61.08    4.91
  -7  -6   1   52.30    3.98
   7  -6  -1   65.68    4.93
   7  -6   1   58.22    4.88
   7   6  -1   61.33    4.69
   7  -6   1   64.47    4.83
  -7  -6  -1   50.53    4.08
   7   6  -1   62.44    3.64
   7  -7  -1   13.25    2.50
   7   7   1   14.96    2.70
   7   7   1   17.38    2.47
   7  -7  -1   14.99    2.70
   7  -7   1   11.87    2.34
   7   7  -1   12.67    2.26
   7   7  -1   11.31    2.35
   7  -7   1   11.99    2.52
   7  -8  -1    2.13    1.47
   7  -8  -1   -0.24    1.31
   7  -8   1    2.41    1.56
   7   8  -1    3.68    1.83
   7  -8   1    0.94    1.33
   7  -9  -1   -0.25    1.59
   7  -9  -1   -0.42    1.56
   7   9   1   -0.36    1.79
   7  -9   1    0.60    1.50
   7   9  -1    1.36    2.11
   7  -9   1    1.75    2.12
  -8   0   1   38.35    2.68
  -8   0  -1   36.28    2.63
  -8   0   1   40.89    2.23
   8   0  -1   34.74    2.55
   8   0   1   40.43    2.15
   8   0   1   39.96    2.63
   8   0  -1   39.64    2.09
  -8   0  -1   40.70    2.31
   8  -1  -1  417.71   12.59
  -8  -1   1  418.85   11.79
   8   1   1  413.00   11.63
   8  -1  -1  402.97   13.18
   8  -1  -1  410.53   12.81
  -8   1  -1  432.66   12.91
  -8  -1   1  417.19   12.99
  -8   1  -1  421.15   13.50
   8   1   1  419.90   13.10
  -8  -1  -1  413.36   13.08
   8  -1   1  429.44   13.27
   8  -1   1  421.93   12.63
  -8  -1  -1  407.98   11.95
  -8   1   1  419.39   13.54
   8   1  -1  401.42   11.42
   8  -2  -1  109.52    5.24
   8  -2  -1   99.64    4.84
   8   2   1   95.08    3.50
  -8   2  -1  100.23    5.25
  -8   2  -1  101.90    4.85
   8   2   1  105.51    4.91
  -8  -2   1  106.99    3.52
  -8  -2   1  104.17    4.73
   8  -2  -1  104.23    4.78
   8  -2   1  110.90    5.21
   8   2  -1  103.34    4.76
  -8   2   1  107.19    5.45
  -8  -2  -1  103.73    3.72
   8   2  -1  101.24    3.29
  -8  -2  -1  105.42    4.87
   8  -2   1  105.44    4.78
   8   3   1  192.23    7.80
   8  -3  -1  203.09    7.90
  -8  -3   1  201.19    7.58
   8   3   1  190.77    6.28
  -8  -3   1  192.58    5.77
   8  -3  -1  196.05    8.25
   8  -3  -1  192.27    7.93
  -8   3  -1  198.85    8.52
   8  -3   1  175.79    7.55
  -8   3   1  202.03    8.64
   8   3  -1  200.74    7.69
  -8  -3  -1  198.01    6.06
  -8  -3  -1  199.26    7.72
   8  -3   1  196.69    8.11
   8   3  -1  195.15    6.00
   8  -3   1  196.85    8.01
   8  -4  -1    6.75    1.40
   8  -4  -1    5.85    1.52
  -8  -4   1    8.30    0.83
   8   4   1    6.24    0.99
  -8   4  -1    3.59    1.43
   8  -4  -1    7.44    1.60
  -8  -4   1    4.11    1.08
   8   4   1    6.25    1.48
   8   4  -1    7.01    0.97
   8  -4   1    6.84    1.62
  -8  -4  -1    7.08    1.41
  -8  -4  -1    9.25    0.95
   8   4  -1    6.56    1.40
   8  -4   1    8.86    1.69
   8  -4   1    7.40    1.59
  -8   4   1    4.69    1.41
  -8  -5   1    0.93    0.46
   8  -5  -1    1.21    0.98
   8  -5  -1    0.36    0.80
  -8  -5   1    0.93    0.78
  -8   5  -1    1.31    1.15
   8  -5  -1    1.07    1.04
   8   5   1    2.00    0.83
   8   5   1    2.92    1.26
  -8  -5  -1    0.79    0.52
  -8  -5  -1    2.18    1.10
   8   5  -1    0.46    0.99
   8  -5   1    2.38    1.17
   8   5  -1    0.56    0.62
   8  -5   1    1.80    1.03
  -8   5   1   -0.95    1.09
   8  -5   1    0.85    1.01
   8  -6  -1   12.70    2.22
  -8  -6   1    7.68    1.67
   8   6   1   14.09    2.54
   8   6   1   10.14    1.69
   8  -6  -1    9.75    2.20
   8  -6   1   12.57    2.37
   8   6  -1   10.95    1.58
   8   6  -1   13.09    2.35
   8  -6   1    8.57    1.99
   8   7   1    1.33    1.21
   8  -7  -1    4.07    1.50
   8   7   1    1.17    1.39
   8  -7  -1    2.07    1.11
   8  -7   1    5.46    1.97
   8  -7   1    0.96    0.83
   8   7  -1    3.98    1.78
   8  -8  -1    4.04    1.88
   8   8   1    4.59    1.91
   8  -8  -1    4.59    2.15
   8  -8   1    7.12    2.08
   8  -8   1    4.81    1.98
   8   8  -1    4.59    2.14
   8  -9  -1   -1.68    1.35
   8  -9  -1    0.66    1.56
   8   9   1    0.85    2.05
   8  -9   1    1.19    1.29
   8   9  -1    1.14    2.19
   8  -9   1   -2.30    1.34
   9   0   1   -0.09    0.37
  -9   0   1    0.45    0.57
  -9   0  -1   -0.07    0.56
   9   0  -1   -0.20    0.29
   9   0  -1    0.34    0.54
  -9   0   1    0.12    0.36
   9   0   1   -0.13    0.38
  -9   0  -1   -0.10    0.36
   9  -1  -1   29.64    2.29
  -9   1  -1   32.52    2.39
   9  -1  -1   31.29    2.61
  -9  -1   1   33.63    1.88
   9   1   1   31.54    1.71
  -9  -1   1   33.61    2.54
   9   1   1   29.20    2.41
   9  -1  -1   33.92    2.27
  -9   1  -1   37.43    2.94
   9  -1   1   28.54    2.44
  -9  -1  -1   31.24    2.54
  -9   1   1   33.30    2.75
   9  -1   1   31.46    2.24
  -9  -1  -1   35.10    2.04
   9   1  -1   33.60    2.57
   9   1  -1   32.14    1.64
  -9  -2   1    3.05    0.89
  -9  -2   1    4.37    0.65
   9  -2  -1    4.36    1.08
  -9   2  -1    4.88    1.22
   9   2   1    3.93    0.61
   9  -2  -1    4.17    1.23
  -9   2  -1    2.49    1.09
   9   2   1    4.26    1.07
  -9   2   1    2.47    1.07
  -9  -2  -1    3.32    0.67
   9  -2   1    3.96    1.03
  -9  -2  -1    4.87    1.13
   9   2  -1    5.44    0.63
   9  -2   1    3.79    1.03
   9   2  -1    5.37    1.23
  -9   3  -1  115.91    6.33
   9  -3  -1  126.01    6.02
  -9  -3   1  117.99    5.50
   9   3   1  123.88    5.86
   9  -3  -1  127.36    6.28
   9  -3  -1  106.85    5.48
   9   3   1  117.99    4.28
  -9  -3   1  116.63    3.92
  -9  -3  -1  120.12    5.69
  -9  -3  -1  114.81    4.16
   9   3  -1  109.82    5.51
   9  -3   1  125.27    5.81
   9   3  -1  116.73    4.01
   9  -3   1  119.73    6.04
  -9   3   1  118.61    6.39
   9  -3   1  120.41    5.95
  -9  -4   1    9.03    0.87
   9   4   1    9.96    1.90
  -9   4  -1    8.14    1.69
   9  -4  -1   10.06    1.86
   9  -4  -1   10.06    2.01
   9   4   1    7.32    1.12
  -9  -4   1    8.81    1.55
   9  -4  -1    7.70    1.76
   9  -4   1    4.85    1.19
   9  -4   1    9.64    1.86
  -9   4   1    7.06    1.56
   9   4  -1    6.85    0.97
   9   4  -1    9.07    1.78
  -9  -4  -1    9.43    1.04
   9  -4   1    9.40    1.76
  -9  -4  -1    6.80    1.48
  -9   5  -1    6.80    2.18
   9   5   1    7.34    1.83
   9  -5  -1    8.96    1.92
  -9  -5   1    5.20    1.55
   9  -5  -1   13.30    2.43
   9   5   1    9.85    1.40
   9  -5   1    9.24    2.02
   9   5  -1    7.71    1.20
   9  -5   1    7.74    1.80
   9   5  -1   12.72    2.12
  -9  -5  -1    6.70    1.47
   9  -6  -1    0.76    1.10
   9   6   1    1.26    0.92
   9  -6  -1    0.07    1.19
   9   6   1    0.52    1.14
   9   6  -1   -0.36    1.07
   9  -6   1    1.46    1.30
   9  -6   1    0.14    0.92
   9  -7  -1   10.21    2.52
   9   7   1    4.91    2.03
   9  -7  -1    9.40    2.07
   9  -7   1   10.43    2.26
   9  -7   1    6.96    2.16
   9   7  -1    4.92    1.79
   9  -8  -1    0.85    1.40
   9   8   1    0.40    1.81
   9  -8  -1   -0.40    1.34
   9  -8   1   -1.36    1.21
   9   8  -1    0.87    1.31
   9  -8   1   -2.06    1.07
   9   9   1    1.95    2.32
   9  -9  -1   -1.51    1.50
   9   9  -1    2.37    2.27
  10   0   1   97.76    4.92
  10   0  -1   98.25    4.03
 -10   0  -1  103.22    4.47
 -10   0   1  101.06    5.16
  10   0  -1  104.59    5.02
 -10   0  -1  102.44    5.19
  10   0   1  102.05    4.16
 -10   0   1   97.96    4.30
 -10   1  -1    2.76    1.01
  10  -1  -1    3.21    0.87
  10  -1  -1    1.99    0.76
  10   1   1    2.73    0.99
 -10  -1   1    3.42    0.71
  10  -1  -1    2.50    0.80
 -10   1  -1    3.67    0.95
  10   1   1    3.22    0.65
 -10  -1   1    3.18    0.95
  10   1  -1    2.74    0.56
 -10  -1  -1    2.14    0.88
  10  -1   1    2.70    0.99
  10  -1   1    1.27    0.66
  10   1  -1    2.34    0.89
 -10   1   1    2.51    0.93
 -10  -1  -1    2.14    0.66
 -10   2  -1   37.62    3.35
  10  -2  -1   39.97    2.91
  10   2   1   44.53    3.24
 -10  -2   1   44.86    2.12
  10  -2  -1   38.47    3.15
  10  -2  -1   38.81    2.98
 -10   2  -1   41.39    3.08
  10   2   1   40.62    1.96
 -10  -2   1   42.24    3.06
 -10  -2  -1   40.44    3.01
 -10  -2  -1   46.14    2.31
  10   2  -1   40.68    1.77
  10  -2   1   36.59    3.01
  10  -2   1   39.76    2.90
  10   2  -1   42.58    3.11
 -10   2   1   40.04    3.49
  10  -3  -1   64.77    4.33
  10   3   1   57.46    2.61
  10  -3  -1   55.59    3.88
 -10  -3   1   61.47    2.46
  10  -3  -1   55.32    3.73
 -10  -3   1   55.56    3.66
  10   3   1   54.76    3.81
 -10   3  -1   54.77    4.28
 -10  -3  -1   52.17    3.69
  10  -3   1   59.46    4.17
  10   3  -1   55.98    2.38
  10  -3   1   51.97    3.66
  10  -3   1   55.22    3.91
 -10   3   1   55.89    4.37
 -10  -3  -1   53.47    2.59
  10   3  -1   56.91    3.81
  10   4   1   50.45    2.75
 -10  -4   1   51.46    2.26
  10  -4  -1   52.20    4.26
  10   4   1   53.45    4.11
  10  -4  -1   57.22    4.19
 -10   4  -1   55.21    4.66
 -10  -4   1   50.98    3.74
  10  -4  -1   51.39    3.94
 -10  -4  -1   48.22    2.45
  10  -4   1   52.17    4.06
  10  -4   1   52.63    4.05
 -10   4   1   54.42    4.55
  10   4  -1   49.69    2.50
 -10  -4  -1   53.93    3.92
  10  -4   1   56.98    4.02
  10   4  -1   56.30    4.03
  10   5   1    2.79    1.30
 -10  -5   1    0.02    1.07
  10  -5  -1    2.36    1.31
  10  -5  -1    3.30    1.39
  10   5   1    2.15    0.89
  10   5  -1    4.44    0.88
  10  -5   1    6.03    1.60
  10   5  -1    3.11    1.21
  10  -5   1    1.65    1.28
 -10  -5  -1    1.84    1.16
  10  -6  -1    0.84    1.24
  10   6   1   -1.10    0.70
  10  -6  -1   -0.80    0.89
  10  -6   1    0.44    0.98
  10  -6   1   -0.13    0.94
  10   6  -1    2.13    1.12
  10   7   1    1.80    1.63
  10  -7  -1    4.58    1.60
  10  -7  -1    5.39    1.90
  10  -7   1    1.74    1.59
  10  -7   1    5.12    1.53
  10   7  -1    4.33    1.70
  10   8   1    0.09    1.39
  10  -8  -1    0.61    1.00
  10  -8  -1   -0.43    1.64
  10  -8   1    0.56    1.61
  10  -8   1    0.41    1.15
  10  -9  -1   -0.07    1.95
  10   9   1    2.59    2.32
  10  -9  -1    0.70    1.77
  10  -9   1    1.53    1.56
  10   9  -1   -1.75    2.49
 -11   0   1    0.29    0.72
 -11   0   1    0.58    0.53
 -11   0  -1   -0.75    0.69
  11   0  -1    0.74    0.75
  11   0   1    0.47    0.49
 -11   0  -1    0.09    0.54
  11   0   1    0.55    0.62
  11   0  -1    0.05    0.39
 -11   1  -1   84.14    5.02
  11  -1  -1   83.31    4.36
  11   1   1   90.37    4.91
 -11  -1   1   85.92    3.76
  11   1   1   83.81    3.47
 -11  -1   1   90.69    4.88
  11  -1  -1   94.78    5.06
 -11   1  -1   88.55    4.53
  11  -1  -1   81.03    4.10
  11   1  -1   86.29    3.37
 -11   1   1   81.83    4.98
  11  -1   1   85.95    4.22
  11  -1   1   86.62    4.89
 -11  -1  -1   97.29    4.08
 -11  -1  -1   85.13    4.76
  11   1  -1   91.62    4.86
  11  -2  -1   50.40    3.57
 -11  -2   1   57.45    2.67
  11  -2  -1   59.81    4.04
 -11  -2   1   53.86    3.63
  11   2   1   60.11    3.97
  11   2   1   57.12    2.49
 -11   2  -1   59.77    3.85
  11  -2  -1   53.35    3.45
 -11   2  -1   53.61    4.18
  11  -2   1   60.15    3.65
  11  -2   1   57.65    3.97
 -11  -2  -1   56.84    2.81
  11   2  -1   52.50    3.66
 -11   2   1   48.18    4.06
 -11  -2  -1   48.00    3.51
  11   2  -1   54.79    2.26
  11   3   1   10.66    1.11
  11  -3  -1    6.53    1.71
 -11  -3   1    9.11    1.62
 -11   3  -1    7.27    1.70
  11  -3  -1    7.83    1.57
  11  -3  -1    7.02    1.54
 -11  -3   1    8.37    0.98
  11   3   1    8.82    1.82
 -11   3   1    8.59    1.89
  11  -3   1    6.70    1.55
  11  -3   1    9.39    1.81
  11  -3   1    9.41    1.66
 -11  -3  -1    6.66    0.98
 -11  -3  -1    5.75    1.42
  11   3  -1    6.67    1.50
 -11   4  -1  205.82    9.95
  11  -4  -1  192.46    8.69
  11   4   1  187.83    6.73
  11  -4  -1  207.41    9.42
  11  -4  -1  205.17    9.15
 -11  -4   1  195.78    8.44
  11   4   1  217.37    9.18
  11  -4   1  200.80    9.18
  11  -4   1  197.27    8.70
  11   4  -1  203.52    8.74
  11   4  -1  200.23    6.46
 -11  -4  -1  193.30    8.53
  11  -4   1  181.11    8.76
  11  -5  -1    1.91    1.22
  11   5   1   -0.55    0.47
  11   5   1   -0.52    0.91
  11  -5  -1    1.35    1.10
  11  -5   1   -0.42    0.61
  11   5  -1   -1.68    0.86
  11  -5   1   -0.42    0.97
  11  -6  -1    4.14    1.72
  11   6   1    6.10    1.91
  11  -6  -1    6.55    1.84
  11  -6   1    6.08    1.63
  11  -6   1    6.57    2.00
  11   6  -1    5.94    1.89
  11  -7  -1    2.86    1.57
  11   7   1   10.79    2.43
  11  -7  -1    5.48    1.96
  11   7  -1    5.16    1.63
  11  -7   1    5.06    1.89
  11  -7   1    8.47    2.38
  11  -8  -1   -0.21    1.51
  11  -8  -1   -2.00    1.31
  11   8   1   -0.32    1.94
  11  -8   1    0.88    1.55
  11  -8   1    1.70    1.87
  11   8  -1   -1.31    1.72
  11   9   1   -2.98    2.16
  11   9  -1   -2.49    2.33
 -12   0   1  148.30    6.05
 -12   0   1  153.63    7.23
  12   0  -1  154.79    6.99
 -12   0  -1  146.79    7.11
 -12   0  -1  159.53    6.33
  12   0   1  156.93    7.04
  12   0  -1  147.71    5.68
  12   0   1  155.29    5.82
  12  -1  -1    1.18    0.73
 -12   1  -1    2.47    0.96
 -12  -1   1    1.71    0.70
  12  -1  -1    1.65    0.71
 -12  -1   1    2.35    1.08
  12  -1  -1    2.33    1.06
  12   1   1    3.37    1.11
  12   1   1    2.20    0.59
  12   1  -1    1.81    0.94
 -12  -1  -1    3.43    0.85
  12  -1   1    2.31    0.91
  12   1  -1    2.00    0.58
 -12   1   1    3.54    1.24
 -12  -1  -1    2.57    0.92
  12  -1   1    2.53    0.94
 -12   2  -1   13.67    2.07
  12  -2  -1   14.14    2.20
 -12  -2   1   18.16    1.51
  12  -2  -1   20.30    2.33
  12   2   1   18.31    1.41
  12  -2  -1   19.04    2.15
  12   2   1   19.36    2.32
 -12  -2   1   12.94    2.04
 -12   2  -1   11.23    2.06
  12  -2   1   13.30    1.94
  12   2  -1   18.08    1.23
  12  -2   1   19.25    2.36
  12  -2   1   17.87    2.23
  12   2  -1   20.41    2.44
 -12  -2  -1   15.83    1.56
 -12  -2  -1   16.44    2.10
 -12   2   1   15.15    2.49
  12  -3  -1   76.52    4.91
  12  -3  -1   78.86    4.77
 -12   3  -1   80.82    5.61
  12   3   1   88.10    5.23
 -12  -3   1   80.11    4.90
  12  -3  -1   81.40    5.31
  12   3   1   81.73    3.37
 -12  -3  -1   70.60    3.40
  12  -3   1   76.59    4.76
  12  -3   1   88.50    5.44
 -12  -3  -1   70.70    4.65
 -12   3   1   76.51    5.53
  12   3  -1   90.22    5.21
  12   3  -1   82.45    3.12
  12  -3   1   78.35    5.02
  12   4   1   29.84    2.16
  12  -4  -1   30.95    3.32
  12   4   1   30.50    3.27
  12  -4  -1   35.26    3.75
 -12  -4   1   28.67    3.03
  12  -4   1   30.34    3.05
  12   4  -1   36.95    3.60
  12   4  -1   30.45    2.18
  12  -4   1   29.45    3.36
  12   5   1    1.70    1.41
  12  -5  -1    1.22    1.18
  12  -5  -1    1.11    1.32
  12  -5   1    1.00    1.11
  12  -5   1   -0.14    0.59
  12   5  -1    0.46    1.06
  12   6   1   -0.54    1.07
  12  -6  -1    0.69    1.12
  12  -6  -1    1.53    1.20
  12  -6   1    0.56    1.16
  12  -6   1    0.64    0.79
  12   6  -1   -1.05    1.01
  12  -7  -1   -1.98    0.92
  12  -7  -1    0.84    1.27
  12   7   1   -1.24    1.45
  12  -7   1    1.20    1.34
  12  -7   1    0.14    1.27
  12   7  -1    2.91    1.96
  12  -8  -1   -1.88    0.73
  12   8   1    0.67    1.96
  12  -8  -1   -0.97    1.48
  12   8  -1   -4.41    1.64
  12  -8   1   -2.17    1.09
  12  -8   1   -1.25    1.38
 -13   0  -1   -0.59    0.77
 -13   0   1   -0.71    0.54
 -13   0   1   -0.92    0.80
  13   0  -1   -0.60    0.57
 -13   0  -1    0.29    0.61
  13   1   1    4.18    0.89
 -13  -1   1    1.63    0.97
  13  -1  -1    3.34    1.05
 -13  -1   1    1.24    0.70
  13   1   1    4.48    1.42
 -13   1  -1    3.30    1.42
  13  -1  -1    3.58    1.19
 -13   1  -1    3.30    1.10
  13  -1  -1    5.56    1.23
  13   1  -1    4.12    0.77
 -13  -1  -1    2.41    0.84
  13  -1   1    2.16    0.86
  13  -1   1    4.17    1.31
 -13  -1  -1    2.35    1.04
  13   1  -1    2.42    0.95
 -13   1   1    2.33    1.28
 -13  -2   1    3.55    1.28
  13   2   1    4.64    0.81
  13  -2  -1    1.70    1.18
  13   2   1    7.38    1.66
  13  -2  -1    3.91    1.26
 -13   2  -1    1.31    1.16
  13  -2  -1    3.94    1.22
 -13  -2   1    3.59    0.81
 -13  -2  -1    3.82    1.44
  13   2  -1    5.99    1.52
 -13   2   1    2.57    1.25
  13  -2   1    3.86    1.45
 -13  -2  -1    3.99    0.86
  13   2  -1    4.37    0.71
  13  -2   1    4.82    1.20
  13   3   1   28.62    1.90
  13  -3  -1   27.05    2.90
  13  -3  -1   23.89    3.03
 -13  -3   1   25.96    3.01
  13  -3  -1   28.23    2.93
  13   3   1   26.75    2.94
  13  -3   1   28.02    3.32
  13   3  -1   31.87    3.30
  13   3  -1   32.56    1.78
  13  -3   1   26.66    2.89
  13   4   1   21.53    3.03
  13   4   1   26.23    2.06
  13  -4  -1   19.96    2.82
  13  -4  -1   18.26    2.86
  13   4  -1   25.54    3.18
  13  -4   1   17.74    2.68
  13  -4   1   28.61    3.40
  13  -5  -1    3.53    1.58
  13  -5  -1    2.40    1.47
  13   5   1    7.25    2.08
  13  -5   1    2.78    1.58
  13  -5   1    4.10    1.64
  13   5  -1    5.16    1.79
  13  -6  -1    0.44    1.24
  13   6   1   -1.30    1.30
  13   6  -1    0.07    1.49
  13  -6   1   -2.59    1.06
  13  -6   1    1.02    1.24
  13  -7  -1   -1.59    1.09
  13  -7  -1   -0.37    1.39
  13   7   1    0.21    1.38
  13  -7   1   -1.77    0.88
  13   7  -1   -3.24    1.29
  13  -7   1   -3.12    1.05
  13   8   1    0.62    2.21
  13  -8  -1    0.31    1.94
  13  -8   1   -0.37    1.09
  13   8  -1    1.85    2.00
  14   0  -1  143.28    7.18
  14   0  -1  145.80    5.73
 -14   0  -1  152.11    6.51
 -14   0   1  134.01    7.25
  14   0   1  142.12    5.78
 -14   0  -1  129.90    8.26
 -14   0   1  156.41    6.36
  14  -1  -1   33.74    3.45
  14   1   1   28.40    2.07
 -14   1  -1   29.49    2.85
  14  -1  -1   33.65    2.93
  14   1   1   31.24    3.11
  14  -1  -1   33.53    2.72
 -14  -1   1   29.16    2.46
 -14  -1   1   25.11    3.01
  14   1  -1   31.30    3.32
 -14  -1  -1   31.84    2.58
  14  -1   1   32.36    3.31
  14  -1   1   31.47    2.62
  14   1  -1   34.56    2.14
  14  -2  -1    0.22    0.79
  14  -2  -1    0.04    0.70
  14   2   1   -0.09    0.49
  14  -2  -1   -0.71    0.99
  14   2   1   -0.51    0.96
  14   2  -1   -0.26    0.42
  14   2  -1    0.21    0.97
  14  -2   1    0.18    0.64
  14  -2   1    0.23    1.11
  14  -2   1    1.76    0.85
  14  -3  -1   12.75    2.29
  14   3   1   10.53    2.13
  14   3   1   14.05    1.46
  14  -3  -1   13.72    2.14
  14  -3   1   18.04    2.70
  14   3  -1   15.36    2.46
  14  -3   1   15.07    2.32
  14  -4  -1    0.58    0.94
  14   4   1    1.75    1.46
  14  -4  -1   -0.19    1.05
  14  -4   1    1.70    1.02
  14  -4   1   -0.06    0.95
  14   4  -1    0.51    1.09
  14   5   1   31.51    3.91
  14  -5  -1   29.38    3.59
  14  -5  -1   19.41    3.15
  14  -5   1   29.30    3.43
  14   5  -1   31.45    3.84
  14  -6  -1   -0.43    0.89
  14  -6  -1    1.73    1.27
  14   6   1    1.32    1.50
  14  -6   1    0.68    1.36
  14   6  -1    0.09    1.17
  14  -6   1    0.11    1.01
  14  -7  -1    0.40    1.36
  14  -7  -1   -1.44    1.35
  14   7   1   -0.12    1.55
  14  -7   1    1.82    1.56
  14  -7   1    0.48    1.42
  14   7  -1    0.09    1.88
  14   8   1   -1.04    1.93
  14  -8  -1   -0.47    1.33
  14   8  -1   -0.52    2.20
  14  -8   1    1.29    1.53
  14  -8   1   -3.02    1.62
  15   0  -1    0.39    0.80
  15   0   1   -0.47    0.60
 -15   0  -1   -0.01    0.57
  15   0   1    0.26    0.97
  15   0  -1   -0.04    0.63
  15   0  -1    0.47    0.83
  15   1   1    1.00    1.13
  15  -1  -1   -0.19    0.85
  15  -1  -1    0.33    0.62
  15  -1  -1    1.54    1.15
  15   1   1    0.39    0.64
 -15   1  -1   -0.69    0.55
  15   1  -1    0.85    0.60
  15  -1   1   -0.09    0.57
  15   1  -1    0.14    0.97
  15  -1   1    0.38    1.14
  15   2   1    1.54    1.12
  15   2   1    0.49    0.53
  15  -2  -1    0.37    0.97
  15  -2  -1    0.04    0.69
  15  -2  -1   -1.35    0.58
  15   2  -1   -0.14    0.49
  15  -2   1    0.52    0.84
  15   2  -1   -0.04    1.06
  15  -2   1    0.79    1.25
  15  -2   1    1.76    0.93
  15  -3  -1    0.64    1.05
  15  -3  -1    1.77    1.38
  15   3   1    1.03    0.87
  15  -3   1    0.70    0.99
  15   3  -1    0.22    1.12
  15  -3   1   -0.61    0.80
  15  -4  -1   34.38    3.80
  15  -4  -1   40.56    3.75
  15   4   1   32.17    3.93
  15  -4   1   35.96    3.67
  15   4  -1   41.62    4.21
  15  -4   1   40.16    4.08
  15  -5  -1    8.13    2.11
  15  -5  -1    5.99    2.10
  15   5   1    9.34    2.12
  15   5  -1    7.47    1.91
  15  -5   1    7.19    2.26
  15  -5   1    7.02    2.01
  15  -6  -1    6.92    2.31
  15  -6  -1    4.61    2.24
  15   6   1    4.36    2.05
  15  -6   1    4.58    1.92
  15   6  -1    5.89    2.11
  15  -6   1    9.21    2.27
  15  -7  -1    3.90    2.02
  15  -7  -1    3.49    1.86
  15   7   1    1.10    2.35
  15  -7   1    1.31    1.56
  15  -7   1    5.37    2.06
  15   7  -1    1.84    1.85
  16   0  -1    0.53    1.11
  16   0   1   -0.11    0.67
  16   0  -1    0.90    0.87
  16   0   1   -0.63    1.07
 -16   1  -1    0.52    0.79
  16   1   1   -0.35    0.64
  16  -1  -1   -0.13    0.73
  16  -1  -1    0.95    1.12
  16   1   1   -0.83    0.95
  16  -1   1    2.38    0.94
  16   1  -1   -0.29    0.58
  16  -1   1   -0.73    0.59
  16  -1   1   -0.21    1.02
  16   1  -1    0.46    1.26
  16  -2  -1    3.12    1.32
  16   2   1    8.67    1.92
  16   2   1    6.36    1.22
  16  -2  -1    6.85    1.98
  16   2  -1    6.07    1.79
  16  -2   1    7.28    1.64
  16  -2   1    4.36    1.76
  16   3   1    3.01    1.40
  16  -3  -1    0.50    1.23
  16  -3  -1    0.06    1.10
  16  -3   1   -0.48    1.06
  16   3  -1    1.16    1.45
  16  -3   1    0.78    1.18
  16  -4  -1    4.39    1.69
  16  -4  -1    3.83    1.50
  16   4   1    5.36    1.89
  16  -4   1    7.06    1.78
  16  -4   1    2.72    1.46
  16   4  -1    4.35    1.83
  16   5   1    1.69    1.53
  16  -5  -1    2.69    1.59
  16  -5  -1    3.02    1.41
  16  -5   1   -0.64    1.23
  16   5  -1    1.57    1.57
  16  -5   1    1.24    1.47
  16  -6  -1    2.42    1.77
  16  -6  -1    2.52    1.56
  16   6   1   -0.82    1.65
  16  -6   1    3.99    1.88
  16   6  -1    0.13    1.78
  16   7   1   -3.14    1.88
  16  -7  -1    1.72    1.49
  16  -7  -1   -2.48    1.54
  16   7  -1   -2.39    1.54
  16  -7   1    0.61    1.74
  17   0   1   -0.60    0.80
  17   0  -1   -0.87    0.73
  17   0   1    0.86    0.81
  17   0  -1   -2.29    0.98
  17  -1  -1    0.35    0.93
  17   1   1    2.18    1.02
  17  -1  -1    1.71    1.36
  17  -1   1    2.68    1.16
  17  -1   1    2.69    1.18
  17   1  -1    0.33    0.86
  17   2   1    9.39    2.17
  17  -2  -1    5.28    1.53
  17  -2  -1    2.64    1.61
  17  -2   1    6.08    1.91
  17   2  -1    5.02    1.67
  17  -2   1    4.30    1.51
  17  -3  -1   17.64    2.95
  17  -3  -1   23.94    2.64
  17  -3   1   18.85    3.10
  17   3  -1   17.43    2.96
  17  -3   1   16.55    2.62
  17  -4  -1   -0.65    1.02
  17   4   1   -0.81    1.28
  17  -4  -1    0.01    0.88
  17  -4   1   -0.94    1.30
  17   4  -1   -0.20    1.38
  17  -4   1    1.25    1.22
  17   5   1   -1.84    1.66
  17  -5  -1    3.32    1.36
  17  -5  -1   -0.17    1.46
  17  -5   1    1.12    1.64
  17  -5   1    0.65    1.35
  17   5  -1    2.87    1.73
  17  -6  -1    0.84    1.31
  17  -6  -1   -1.74    1.25
  17   6   1   -1.49    1.91
  17  -6   1   -1.62    1.30
  17   6  -1   -0.15    1.77
  17  -6   1    0.84    1.18
  18   0   1   -1.47    0.79
  18   0  -1    0.23    1.26
  18   0   1   -0.52    0.90
  18  -1  -1   11.81    2.46
  18  -1  -1   14.70    2.16
  18   1   1   12.05    2.45
  18   1  -1   11.80    2.36
  18  -1   1   14.60    2.66
  18  -1   1   14.81    2.15
  18  -2  -1    0.04    1.17
  18  -2  -1   -1.52    1.10
  18  -2   1   -0.13    1.25
  18  -2   1   -0.40    0.89
  18   2  -1   -1.12    0.92
  18  -3  -1    2.67    1.47
  18  -3  -1    0.92    1.42
  18   3   1    1.19    1.18
  18   3  -1   -0.53    1.49
  18  -3   1    1.49    1.11
  18  -3   1    0.81    1.41
  18   4   1   -1.50    1.57
  18  -4  -1   -2.60    1.13
  18  -4  -1   -0.13    1.32
  18  -4   1   -0.07    1.32
  18  -4   1   -1.26    1.16
  18   4  -1   -1.46    1.21
  18  -5  -1    0.12    1.22
  18   5   1    2.41    2.08
  18  -5  -1   -2.51    1.34
  18   5  -1   -2.18    1.45
  18  -5   1   -0.46    1.38
  18  -5   1    1.31    1.70
  18   6   1    4.62    2.56
  18  -6  -1    4.79    2.06
  18   6  -1    3.62    2.26
  18  -6   1    2.29    1.88
  18  -6   1    4.21    2.08
  19   0  -1   -0.50    1.41
  19   0   1   -2.12    1.06
  19  -1  -1   -0.53    1.20
  19  -1  -1    0.58    1.58
  19  -1   1    0.57    1.29
  19   1  -1   -0.13    0.99
  19  -1   1    0.22    1.05
  19  -2  -1   -1.95    1.03
  19   2   1   -1.04    1.35
  19  -2   1   -0.95    1.17
  19  -2   1   -1.41    1.42
  19   2  -1   -0.11    0.98
  19   3   1    4.38    2.13
  19  -3  -1    2.48    1.98
  19  -3  -1    2.75    1.47
  19  -3   1    5.06    2.06
  19  -3   1    1.91    1.83
  19   3  -1    1.34    1.55
  19  -4  -1    6.28    2.08
  19   4   1    2.21    2.22
  19  -4  -1    6.15    2.05
  19   4  -1    7.93    2.59
  19  -4   1    9.76    2.45
  19  -4   1    7.32    2.16
  19  -5  -1   -0.61    1.26
  19  -5  -1    1.09    1.73
  19   5   1   -2.18    1.67
  19   5  -1    1.47    1.64
  19  -5   1   -2.39    1.42
  19  -5   1   -2.34    1.19
  20   0   1    0.48    1.55
  20   0  -1    1.12    1.48
  20   1   1   -0.93    1.53
  20  -1  -1   -1.71    1.27
  20   1  -1   -1.84    1.26
  20  -1   1    1.22    1.76
  20   2   1   -0.58    1.37
  20  -2  -1    1.41    1.49
  20  -2   1    0.37    1.37
  20  -2   1    2.78    1.36
  20   2  -1    3.20    1.80
  20  -3  -1    1.59    1.79
  20  -3  -1   -0.51    1.61
  20   3  -1    1.10    1.63
  20  -3   1    0.11    1.46
  20  -3   1   -3.33    1.16
  20   4   1    0.83    1.98
  20  -4  -1    0.56    1.57
  20   4  -1    2.17    1.95
  20  -4   1    3.75    1.66
  20  -4   1    0.87    1.79
  21   0   1   -0.18    1.33
  21   0  -1   -0.93    1.64
  21  -1  -1   -1.38    1.41
  21   1   1    0.00    1.55
  21  -2  -1   -2.54    0.87
  21   2   1   -1.06    1.18
  21   2  -1   -0.82    1.50
  21  -2   1   -0.45    1.58
  21   3   1   -2.61    1.73
  21  -3  -1    0.64    1.94
  21  -3   1   -2.00    1.52
  21   3  -1   -0.27    1.48
  22   0  -1    0.61    1.95
  22   0   1   -3.19    1.48
  22  -1  -1   -0.12    1.82
  22   1   1    0.40    1.89
  22   1  -1   -3.18    1.46
  22  -1   1   -1.29    1.52
  22  -2  -1    0.14    1.69
  22   2   1   -1.43    1.54
  22  -2   1    1.21    2.09
  22   2  -1   -1.85    1.80
   0   0  -2 3124.03  150.38
   0  -1  -2    0.17    0.26
   0  -1   2    0.06    0.18
   0   1   2    0.18    0.30
   0   1   2   -0.11    0.23
   0   1  -2    0.30    0.21
   0  -1   2    0.07    0.18
   0  -1  -2    0.16    0.25
   0  -1   2    0.01    0.17
   0  -2   2  158.88    5.16
   0   2   2  158.57    5.33
   0  -2  -2  160.76    5.54
   0  -2   2  159.15    5.09
   0  -2  -2  150.93    5.16
   0  -2   2  158.26    5.11
   0   2  -2  151.63    5.11
   0   2   2  157.06    5.57
   0   3   2    0.34    0.44
   0   3   2   -0.39    0.31
   0   3  -2    0.13    0.32
   0  -3   2    0.10    0.39
   0  -3   2   -0.31    0.35
   0  -3  -2    0.18    0.43
   0  -3   2    0.13    0.41
   0  -3  -2   -0.33    0.49
   0  -4  -2  123.04    5.56
   0   4   2  122.04    5.34
   0   4  -2  114.22    5.21
   0  -4  -2  118.29    5.05
   0  -4   2  123.99    5.11
   0  -4   2  125.23    5.64
   0  -4   2  124.30    5.25
   0  -4   2  114.42    4.97
   0   4   2  121.17    5.61
   0  -5   2   -0.05    0.53
   0  -5  -2    0.55    0.68
   0  -5  -2    0.52    0.53
   0  -5   2   -1.00    0.44
   0   5   2   -0.51    0.60
   0  -5   2   -0.27    0.50
   0   5   2   -0.07    0.57
   0  -5   2    1.25    0.62
   0  -6  -2   13.42    1.94
   0  -6  -2   12.96    2.45
   0  -6  -2   11.53    2.10
   0   6   2    8.38    1.85
   0  -6   2   13.48    2.09
   0  -6   2   18.24    2.07
   0  -6   2   12.48    2.26
   0   6   2   14.16    2.22
   0  -7   2   -0.05    1.11
   0  -7  -2    0.02    1.24
   0  -7   2    0.80    0.77
   0  -7   2    0.02    0.74
   0  -7   2   -0.70    1.06
   0   7   2   -2.36    0.85
   0  -8  -2  125.44    8.48
   0  -8   2  128.36    6.99
   0  -8   2  120.85    7.85
   0   8   2  117.33    7.11
   0  -9   2    2.56    1.38
   0  -9  -2    0.40    1.08
   0  -9   2   -1.14    0.87
   0  -9  -2   -2.57    1.43
   0 -10  -2   -2.55    1.44
   0 -10  -2   -1.10    1.34
   1   0  -2    0.10    0.10
   1   0   2    0.26    0.11
  -1   0  -2    0.14    0.13
  -1   0  -2    0.14    0.12
   1   0  -2    0.11    0.13
  -1   0   2    0.17    0.10
  -1   0   2    0.22    0.13
   1   0   2    0.27    0.13
   1  -1  -2   36.79    1.75
  -1  -1   2   37.61    1.34
   1  -1  -2   34.70    1.64
  -1  -1   2   34.73    1.26
   1   1   2   37.21    1.77
  -1   1  -2   37.25    1.62
   1   1   2   35.82    1.49
  -1   1  -2   35.99    1.57
   1  -1   2   34.67    1.56
   1   1  -2   36.06    1.30
  -1  -1  -2   36.19    1.47
  -1   1   2   36.98    1.69
  -1  -1  -2   34.54    1.72
   1  -1   2   34.57    1.51
   1   1  -2   35.03    1.36
  -1  -2   2    4.66    0.63
   1  -2  -2    4.81    0.76
   1  -2  -2    4.23    0.77
   1   2   2    4.24    0.69
   1   2   2    3.96    0.85
  -1  -2   2    5.44    0.65
  -1  -2   2    4.12    0.64
  -1  -2  -2    5.83    0.72
  -1   2   2    3.29    0.68
   1  -2   2    5.81    0.81
   1   2  -2    4.00    0.67
   1  -2   2    5.09    0.78
  -1  -2  -2    4.29    0.76
  -1   2   2    3.66    0.78
   1  -2   2    3.91    0.67
   1  -2   2    5.01    0.78
  -1  -3   2  180.33    6.22
  -1  -3   2  183.90    6.42
   1  -3  -2  196.08    6.72
   1   3   2  179.11    6.90
   1  -3  -2  197.99    7.09
   1   3   2  187.46    6.57
   1   3  -2  184.87    6.34
   1  -3   2  195.08    6.93
   1  -3   2  189.19    6.56
  -1   3   2  189.66    7.05
   1  -3   2  199.10    6.72
  -1  -3  -2  186.83    6.87
   1  -3   2  190.31    6.65
  -1  -3  -2  187.21    6.36
  -1   3   2  188.91    6.81
   1   3  -2  180.13    6.52
   1  -4  -2    7.98    1.43
   1   4   2    9.72    1.54
   1   4   2    5.93    1.13
   1  -4  -2   10.00    1.75
  -1  -4   2    8.72    1.28
   1  -4  -2   11.70    1.41
  -1  -4   2   10.23    1.34
   1  -4   2    8.44    1.30
   1  -4   2    7.81    1.38
   1   4  -2   11.63    1.63
  -1  -4  -2   10.93    1.29
  -1   4   2    8.73    1.49
  -1   4   2    9.95    1.49
   1   4  -2   12.20    1.46
  -1  -4  -2    8.06    1.38
   1  -4   2    7.88    1.27
   1  -4   2   13.30    1.49
   1  -5  -2   14.90    1.73
  -1  -5   2   15.07    1.66
  -1  -5   2   16.60    1.97
   1  -5  -2   11.06    1.90
   1   5   2   16.86    2.01
  -1  -5   2   17.34    1.87
   1  -5  -2   16.06    2.47
   1   5   2   11.86    1.90
   1  -5   2   14.33    2.12
   1   5  -2   15.79    1.98
   1   5  -2   11.93    1.76
   1  -5   2   15.63    1.93
  -1   5   2   10.62    1.72
  -1  -5  -2   18.85    2.12
   1  -5   2   16.98    1.90
  -1  -5  -2   20.04    1.91
   1  -5   2   17.62    2.06
  -1  -6   2   39.51    2.97
  -1  -6   2   36.36    3.70
   1  -6  -2   36.91    3.46
   1  -6  -2   31.76    3.64
   1  -6  -2   35.02    3.01
   1   6   2   38.62    3.33
  -1  -6   2   35.22    3.15
  -1  -6   2   36.71    3.02
   1   6   2   38.77    3.69
   1  -6   2   35.49    3.22
   1  -6   2   39.08    3.63
  -1  -6  -2   35.80    2.88
   1  -6   2   39.05    3.22
   1  -6   2   41.10    3.20
   1   6  -2   35.15    3.28
  -1   6   2   44.27    3.62
  -1  -6  -2   28.32    3.13
  -1  -7   2   34.74    3.57
  -1  -7   2   48.91    4.54
  -1  -7   2   40.97    3.28
   1   7   2   45.60    4.35
   1  -7  -2   44.10    4.41
  -1  -7   2   45.48    3.79
   1   7   2   40.14    3.76
  -1  -7  -2   43.86    4.72
  -1   7   2   36.79    3.74
   1  -7   2   46.52    3.84
   1  -7   2   43.07    3.95
  -1  -7  -2   41.81    3.35
   1  -7   2   44.41    4.31
   1  -7   2   41.65    3.58
  -1  -8   2   32.64    3.58
   1  -8  -2   26.45    4.12
   1   8   2   23.64    3.42
  -1  -8   2   19.72    3.36
  -1  -8  -2   20.67    3.61
  -1   8   2   23.53    3.42
   1  -8   2   32.05    3.71
   1  -8   2   24.16    3.54
   1  -9  -2    9.33    2.88
   1  -9  -2    3.66    1.88
  -1  -9   2    9.43    2.20
   1   9   2   13.59    2.95
  -1  -9   2   11.65    2.38
  -1  -9  -2    5.71    2.53
   1  -9   2    7.86    1.94
  -1  -9  -2    8.54    2.13
  -1 -10   2   -3.25    1.55
   1 -10  -2   -2.57    1.76
   1 -10  -2   -0.45    1.80
  -1 -10  -2   -4.20    1.48
   1 -10   2   -2.73    1.21
   1 -10   2   -4.19    1.47
  -1 -10  -2   -1.27    1.28
   2   0  -2 1291.10   43.99
   2   0  -2 1296.78  106.49
  -2   0   2 1270.34  103.26
   2   0   2 1302.18   43.38
  -2   0  -2 1291.98   43.23
  -2   0   2 1300.97   43.95
  -2   0  -2 1324.78  112.38
   2   0   2 1259.59  107.56
  -2   1  -2 1378.83   43.92
  -2  -1   2 1396.23   45.17
  -2   1  -2 1307.37  102.37
   2  -1  -2 1272.41  106.93
   2  -1  -2 1319.09   45.28
   2   1   2 1381.13  116.17
  -2  -1   2 1265.99  102.79
  -2   1   2 1369.67   45.77
   2   1  -2 1328.44  107.40
   2  -1   2 1233.97  105.42
  -2  -1  -2 1357.67   45.14
   2  -1   2 1274.19   43.61
   2   1  -2 1341.57   44.49
  -2  -1  -2 1300.77  119.63
  -2   2  -2   63.11    3.04
   2  -2  -2   67.58    3.38
   2  -2  -2   63.38    3.14
   2   2   2   71.45    3.21
   2   2   2   68.51    2.75
  -2  -2   2   66.98    2.42
  -2  -2   2   65.19    2.66
   2  -2  -2   70.12    3.07
  -2   2  -2   63.62    2.93
   2  -2   2   73.64    3.12
  -2  -2  -2   68.24    3.09
   2  -2   2   69.04    2.96
  -2   2   2   69.80    3.11
   2   2  -2   64.18    2.45
   2   2  -2   67.63    2.77
  -2  -2  -2   68.57    2.61
   2   3   2   58.64    3.35
  -2  -3   2   64.54    2.74
  -2  -3   2   61.57    2.98
   2   3   2   56.87    2.93
   2  -3  -2   65.69    3.73
   2  -3  -2   62.02    3.48
   2  -3  -2   64.69    3.31
  -2  -3  -2   62.76    3.38
   2  -3   2   60.97    3.16
   2  -3   2   62.80    3.28
  -2   3   2   67.72    3.47
  -2  -3  -2   64.36    2.87
   2   3  -2   60.84    3.09
   2  -3   2   62.45    3.22
   2  -3   2   61.62    3.35
   2   3  -2   64.21    2.83
  -2  -4   2  131.17    5.43
   2  -4  -2  136.72    5.76
   2   4   2  127.79    5.42
  -2  -4   2  119.94    4.92
   2  -4  -2  131.86    6.00
   2  -4  -2  137.72    6.49
   2   4   2  132.55    6.00
   2  -4   2  129.29    5.66
  -2  -4  -2  132.32    5.15
   2   4  -2  134.58    5.25
  -2   4   2  129.66    5.82
   2  -4   2  133.49    5.73
   2   4  -2  128.50    5.58
   2  -4   2  134.54    5.66
  -2  -4  -2  133.43    5.84
   2  -4   2  139.95    6.11
   2   5   2   44.83    3.14
   2   5   2   47.61    3.63
  -2  -5   2   42.65    3.04
   2  -5  -2   39.92    3.23
   2  -5  -2   38.66    3.61
  -2  -5   2   42.49    2.72
   2  -5  -2   44.09    3.13
   2   5  -2   40.61    3.13
   2  -5   2   44.48    3.18
  -2   5   2   41.89    3.21
   2  -5   2   43.42    3.26
  -2  -5  -2   41.78    2.75
   2  -5   2   39.99    3.10
  -2  -5  -2   40.11    3.24
   2   5  -2   41.82    2.87
   2  -5   2   44.88    3.58
  -2  -6   2   54.52    3.85
  -2  -6   2   50.56    3.51
   2   6   2   51.70    3.86
   2  -6  -2   47.34    4.01
   2  -6  -2   50.05    4.37
   2  -6  -2   47.48    3.59
   2   6   2   53.58    4.34
  -2  -6   2   51.90    3.33
   2  -6   2   46.77    3.76
  -2   6   2   48.70    3.99
   2   6  -2   50.29    3.92
   2  -6   2   47.84    4.09
   2  -6   2   46.66    3.68
  -2  -6  -2   44.97    3.17
   2  -6   2   45.04    3.49
  -2  -6  -2   47.28    3.83
  -2  -7   2    8.76    1.78
   2   7   2   11.33    2.38
  -2  -7   2   10.70    2.31
   2   7   2   12.35    2.30
  -2  -7   2    5.99    1.67
   2  -7  -2   10.68    2.58
  -2  -7   2    9.00    1.66
  -2   7   2    9.92    2.17
   2   7  -2    6.47    1.77
   2  -7   2   11.02    2.38
   2  -7   2    8.03    2.00
   2  -7   2   10.15    2.13
  -2  -7  -2    7.58    1.53
  -2  -8   2    2.90    1.60
   2   8   2    1.37    0.85
  -2  -8   2    1.66    1.22
   2  -8  -2   -0.13    1.43
   2   8   2    0.23    1.12
   2  -8  -2    2.05    1.54
   2  -8   2    0.66    1.37
  -2   8   2    1.92    1.30
  -2  -8  -2    0.44    1.29
   2  -8   2   -1.05    1.28
   2  -9  -2    7.21    2.50
  -2  -9   2    6.76    2.33
   2  -9  -2    2.92    2.10
   2   9   2    6.16    1.69
  -2  -9  -2    7.61    2.46
   2  -9   2    3.02    2.03
   2  -9   2    4.17    1.59
   2 -10  -2   -1.26    1.53
  -2 -10   2   -3.49    1.55
   2 -10  -2   -3.95    1.41
  -2 -10  -2   -1.56    1.50
   2 -10   2    0.32    1.49
   2 -10   2    2.38    1.54
  -3   0   2    0.25    0.25
  -3   0  -2    0.24    0.24
  -3   0  -2    0.27    0.39
   3   0  -2    0.31    0.26
   3   0   2    0.08    0.19
   3   0   2   -0.02    0.38
  -3   0   2    0.09    0.37
   3   0  -2    0.42    0.35
   3   1   2 1543.24  140.61
  -3  -1   2 1471.37  129.78
   3  -1  -2 1541.84   54.61
  -3   1  -2 1525.85   53.24
   3  -1  -2 1608.32  138.48
  -3  -1   2 1581.69   54.19
   3  -1   2 1497.61   53.19
  -3  -1  -2 1585.61   54.54
  -3   1   2 1666.46   55.70
  -3  -1  -2 1520.74  137.44
   3  -1   2 1441.61  130.25
   3   1  -2 1559.77  137.97
   3   2   2  289.58    8.35
  -3   2  -2  292.86    9.18
  -3  -2   2  273.19    7.77
   3   2   2  300.22    9.14
   3  -2  -2  292.09    9.45
   3  -2  -2  285.79    9.03
  -3   2  -2  293.18    9.03
  -3  -2   2  276.94    8.42
   3   2  -2  269.86    7.88
  -3   2   2  280.01    9.44
   3  -2   2  293.19    9.04
  -3   2   2  268.45    8.95
  -3  -2  -2  287.45    8.13
   3   2  -2  279.00    8.57
   3  -2   2  291.15    8.92
  -3  -2  -2  296.99    8.99
  -3  -3   2   62.07    2.55
   3  -3  -2   66.35    3.46
   3   3   2   63.05    3.50
   3  -3  -2   65.91    3.85
   3   3   2   64.31    3.02
   3  -3  -2   55.29    3.43
  -3   3  -2   63.91    3.57
  -3  -3   2   62.32    3.01
  -3   3   2   64.51    3.51
  -3  -3  -2   67.26    2.79
   3  -3   2   68.78    3.55
   3  -3   2   64.02    3.35
  -3  -3  -2   57.35    3.20
   3   3  -2   59.86    2.66
   3  -3   2   57.18    3.28
   3   3  -2   63.54    3.19
   3  -4  -2   69.62    3.93
  -3  -4   2   71.86    3.13
   3   4   2   67.11    3.53
   3   4   2   65.46    3.95
   3  -4  -2   71.72    4.46
   3  -4  -2   62.68    3.96
  -3  -4   2   69.20    3.58
   3   4  -2   66.85    3.24
   3  -4   2   68.36    3.89
   3  -4   2   69.34    4.06
   3  -4   2   63.72    3.75
  -3  -4  -2   69.93    3.87
   3   4  -2   66.15    3.69
  -3  -4  -2   63.35    3.10
  -3   4   2   58.99    3.78
   3  -4   2   71.55    3.89
   3   5   2   22.91    2.52
  -3  -5   2   18.93    2.06
   3  -5  -2   15.63    2.46
  -3  -5   2   25.09    1.90
   3   5   2   20.25    2.08
   3  -5  -2   24.90    2.66
   3  -5  -2   22.00    2.26
   3   5  -2   18.14    2.19
  -3  -5  -2   24.73    2.41
  -3  -5  -2   22.33    2.00
   3  -5   2   14.47    2.18
  -3   5   2   22.41    2.54
   3  -5   2   22.73    2.32
   3   5  -2   16.89    1.77
   3  -5   2   23.04    2.46
   3  -5   2   20.82    2.33
  -3  -6   2   43.97    3.44
   3  -6  -2   43.46    3.43
   3   6   2   48.43    3.51
   3   6   2   44.76    4.01
   3  -6  -2   49.55    4.50
   3  -6  -2   35.39    3.58
  -3  -6   2   48.01    3.02
   3  -6   2   49.57    4.14
  -3  -6  -2   44.81    3.10
  -3   6   2   45.70    3.87
   3  -6   2   35.57    3.25
   3  -6   2   39.40    3.44
   3   6  -2   44.98    3.15
   3   6  -2   42.11    3.71
   3  -6   2   42.49    3.62
  -3  -6  -2   40.12    3.63
  -3  -7   2   89.14    5.60
   3  -7  -2   90.48    6.68
   3   7   2   95.09    6.26
  -3  -7   2  110.02    5.62
   3   7   2  109.62    6.00
   3  -7   2  103.55    6.06
   3   7  -2  100.59    6.16
  -3  -7  -2   92.12    4.96
  -3   7   2   95.10    6.27
   3  -7   2   90.92    6.30
  -3  -8   2   11.80    2.22
   3   8   2    5.99    2.10
   3   8   2   11.92    2.34
   3  -8  -2   11.36    2.39
  -3  -8   2    9.92    2.63
   3  -8  -2    7.56    2.34
   3  -8   2   10.80    2.48
   3  -8   2   12.96    2.51
   3  -9  -2    3.83    2.06
   3  -9  -2    2.16    1.79
  -3  -9  -2    2.88    1.94
   3  -9   2    6.84    2.20
   3  -9   2    3.83    1.88
   3 -10  -2    1.13    2.35
   3 -10  -2    4.54    2.03
   3 -10   2    1.02    1.64
   3 -10   2   -1.99    1.29
  -3 -10  -2    4.50    2.63
   4   0   2 3192.11  104.28
  -4   0  -2 3715.17  107.45
   4   0   2 3297.03  227.97
  -4   0  -2 3199.23  232.67
   4   0  -2 3347.38  105.61
  -4   0   2 3229.01  228.84
   4   0  -2 3406.40  237.44
  -4   1  -2   14.36    1.24
  -4   1  -2   15.50    1.37
   4  -1  -2   13.86    1.39
  -4  -1   2   13.48    1.08
   4  -1  -2   14.05    1.19
  -4  -1   2   11.73    0.55
   4   1   2   15.66    1.37
   4   1   2   14.32    0.87
   4   1  -2   12.75    1.09
  -4  -1  -2   14.96    0.93
  -4   1   2   12.25    1.33
  -4   1   2   16.85    1.31
   4  -1   2   15.79    1.26
   4   1  -2   13.46    0.50
  -4  -1  -2   14.04    1.26
   4  -1   2   14.59    1.24
   4  -2  -2  638.14   18.22
   4  -2  -2  651.22   18.67
  -4  -2   2  608.19   17.51
  -4   2  -2  648.32   18.46
  -4   2  -2  639.26   18.21
  -4   2   2  646.14   18.27
  -4   2   2  646.57   18.80
  -4  -2  -2  626.21   18.02
   4  -2   2  636.05   18.23
   4  -3  -2  189.04    7.07
   4   3   2  173.43    6.89
  -4   3  -2  190.07    7.34
  -4  -3   2  185.77    6.42
   4   3   2  180.49    6.16
  -4  -3   2  181.56    5.54
   4  -3   2  196.56    7.16
  -4   3   2  179.05    7.47
   4   3  -2  174.63    5.76
   4   3  -2  172.77    6.51
  -4  -3  -2  177.79    5.81
  -4  -3  -2  189.19    6.91
   4  -3   2  182.41    7.02
   4  -3   2  201.25    7.04
   4  -4  -2   16.15    1.90
   4  -4  -2   11.23    1.94
  -4   4  -2   11.77    1.83
   4  -4  -2   11.16    1.76
   4   4   2   12.20    1.79
   4   4   2   14.59    1.55
  -4  -4   2   15.65    1.29
  -4  -4   2   13.90    1.59
   4   4  -2   13.99    1.75
  -4   4   2   15.08    2.13
  -4  -4  -2   11.66    1.71
   4  -4   2   15.00    1.85
  -4  -4  -2   15.08    1.33
   4  -4   2   11.68    1.72
   4   4  -2   14.73    1.37
   4  -4   2   10.94    1.68
   4  -4   2   11.97    1.74
   4   5   2   74.14    4.03
  -4  -5   2   71.37    3.34
   4  -5  -2   69.70    4.89
  -4  -5   2   68.50    4.02
   4   5   2   65.10    4.35
   4  -5  -2   71.04    4.56
   4  -5  -2   69.80    4.36
   4   5  -2   70.30    4.30
   4  -5   2   69.00    4.37
   4  -5   2   69.27    4.58
   4  -5   2   69.36    4.29
   4   5  -2   64.75    3.54
  -4  -5  -2   70.29    3.47
  -4  -5  -2   63.36    4.17
   4  -5   2   70.07    4.32
  -4   5   2   65.15    4.37
   4   6   2    1.27    0.83
   4   6   2    3.30    1.35
  -4  -6   2    1.97    1.01
   4  -6  -2    2.99    1.14
   4  -6  -2    2.49    1.34
   4  -6  -2    2.76    1.01
  -4  -6   2    3.59    1.00
   4   6  -2    2.86    1.01
  -4  -6  -2    2.36    0.91
   4  -6   2    2.31    1.29
   4  -6   2    3.91    1.30
  -4   6   2    4.45    1.31
  -4  -6  -2    3.85    1.25
   4  -6   2    2.33    1.25
   4  -6   2    2.69    1.25
   4   6  -2    6.05    1.61
   4   7   2   48.21    4.49
  -4  -7   2   53.61    3.72
   4  -7  -2   45.15    4.62
   4  -7  -2   48.17    4.35
   4   7   2   47.58    3.83
   4   7  -2   40.15    3.98
  -4  -7  -2   49.02    3.40
   4  -7   2   48.20    4.20
   4  -7   2   47.51    4.63
   4   8   2    9.21    1.91
   4  -8  -2    8.09    2.16
   4   8   2    6.21    2.15
   4  -8  -2    5.65    1.75
  -4  -8   2    8.92    1.88
   4  -8   2    9.12    2.48
   4  -8   2   13.06    2.55
   4   8  -2    9.23    2.20
  -4  -9   2   -0.23    1.33
   4  -9  -2    0.95    1.87
   4   9   2    0.35    1.66
   4   9   2    0.97    1.78
   4  -9  -2   -2.86    1.13
   4  -9   2   -0.78    1.27
   4  -9   2   -0.40    1.11
   4 -10  -2    5.99    2.59
   4 -10  -2    7.06    2.44
  -4 -10  -2    7.64    3.06
   4 -10   2    3.80    2.33
   4 -10   2    7.33    2.57
  -5   0  -2    0.13    0.37
   5   0  -2   -0.08    0.24
  -5   0   2    0.53    0.41
   5   0  -2    0.09    0.30
  -5   0  -2    0.43    0.37
   5   0   2    0.43    0.31
   5   0   2    0.41    0.34
   5   0  -2    0.58    0.43
  -5  -1   2   39.34    2.11
   5  -1  -2   37.59    2.15
   5   1   2   42.47    2.33
   5  -1  -2   40.49    2.17
   5   1   2   38.00    1.66
  -5   1  -2   42.40    2.45
  -5  -1   2   36.57    1.40
  -5   1  -2   37.71    2.18
   5  -1  -2   34.42    2.25
   5   1  -2   40.73    2.15
   5   1  -2   39.65    1.29
  -5  -1  -2   36.69    2.18
   5  -1   2   39.38    2.30
  -5   1   2   38.44    2.40
   5  -1   2   41.06    2.16
  -5  -1  -2   40.49    1.77
   5   2   2  227.20    6.93
  -5  -2   2  223.89    6.22
   5  -2  -2  228.01    7.98
   5   2   2  238.71    7.98
  -5   2  -2  235.37    8.28
  -5  -2   2  223.36    7.47
  -5   2  -2  230.16    8.00
   5  -2  -2  243.89    8.46
   5  -2   2  239.78    7.94
   5   2  -2  232.58    7.58
   5   2  -2  228.42    6.42
  -5   2   2  246.67    8.14
  -5  -2  -2  229.13    6.79
   5  -2   2  244.88    8.15
  -5   2   2  238.33    8.55
  -5  -2  -2  240.99    7.94
   5   3   2  122.66    5.47
  -5   3  -2  118.64    5.70
   5   3   2  124.96    4.63
   5  -3  -2  137.03    5.69
   5  -3  -2  135.73    6.01
  -5  -3   2  128.81    3.89
  -5  -3   2  116.40    4.87
  -5  -3  -2  120.62    5.24
   5  -3   2  124.38    5.57
  -5   3   2  132.36    5.71
   5  -3   2  125.45    5.54
   5   3  -2  128.00    5.21
  -5  -3  -2  122.11    4.24
   5  -3   2  130.04    5.48
  -5   3   2  130.83    6.12
   5   3  -2  120.79    4.17
  -5  -4   2    3.64    0.90
   5  -4  -2    5.64    1.29
  -5   4  -2    2.91    1.12
   5  -4  -2    3.53    1.08
   5  -4  -2    4.06    1.09
  -5  -4   2    4.88    0.73
   5   4   2    5.81    1.11
   5   4   2    4.03    1.18
   5  -4   2    8.05    1.44
  -5  -4  -2    4.06    0.77
  -5   4   2    2.39    0.99
   5  -4   2    4.49    1.15
   5  -4   2    4.37    1.14
  -5  -4  -2    4.33    1.08
  -5   4   2    4.37    1.25
   5   4  -2    3.82    1.06
   5   4  -2    3.90    0.74
   5   5   2   52.06    3.98
   5  -5  -2   52.49    3.87
  -5  -5   2   55.38    2.72
   5   5   2   54.63    3.34
  -5  -5   2   51.80    3.45
   5  -5  -2   54.97    4.33
   5  -5  -2   48.65    3.79
   5   5  -2   51.72    3.72
   5  -5   2   49.66    3.65
   5  -5   2   56.46    4.14
  -5  -5  -2   51.37    3.70
   5  -5   2   48.34    3.66
  -5  -5  -2   54.25    2.88
   5   5  -2   54.73    3.04
  -5   5   2   52.63    3.95
   5  -5   2   54.15    3.92
   5  -6  -2   27.81    3.17
   5  -6  -2   35.04    3.51
  -5  -6   2   30.84    2.95
   5   6   2   31.13    2.77
   5  -6  -2   30.75    3.68
  -5  -6   2   30.22    2.22
   5   6   2   35.46    3.68
   5  -6   2   29.57    3.36
   5  -6   2   34.19    3.28
  -5  -6  -2   31.72    2.47
  -5  -6  -2   31.77    3.24
   5   6  -2   29.92    2.63
   5   6  -2   31.86    3.30
   5  -6   2   28.87    3.21
   5  -6   2   34.60    3.37
   5   7   2    9.81    1.91
   5   7   2    8.11    2.04
  -5  -7   2   11.09    1.81
   5  -7  -2    8.23    2.04
   5  -7  -2    9.74    2.50
   5  -7   2    8.32    2.12
   5   7  -2   10.19    2.31
   5  -7   2    9.77    2.12
   5  -8  -2    8.72    2.58
   5  -8  -2    6.65    1.90
   5   8   2   12.07    2.70
   5   8   2   10.52    2.45
   5  -8   2   12.90    2.56
   5   8  -2    9.94    2.15
   5  -8   2    7.17    2.16
   5  -9  -2   -3.38    1.83
   5  -9  -2    0.12    1.68
   5   9   2    0.15    1.57
   5  -9   2    0.73    1.66
   5  -9   2    0.04    1.49
   5   9  -2    0.90    1.68
   5 -10  -2   -1.24    1.83
   5 -10  -2   -1.16    1.57
   5 -10   2    0.74    1.67
   5 -10   2   -0.56    1.36
   6   0  -2  868.46   23.27
  -6   0   2  880.86   24.06
  -6   0  -2  854.93   23.99
   6  -1  -2  176.59    6.18
  -6  -1   2  183.78    6.27
   6   1   2  183.84    6.45
  -6   1  -2  188.51    6.74
   6  -1  -2  177.51    6.29
   6  -1  -2  174.56    6.61
  -6   1  -2  181.48    6.36
  -6  -1   2  174.17    5.25
   6   1   2  184.51    5.51
  -6  -1  -2  176.51    6.41
  -6  -1  -2  185.76    5.71
  -6   1   2  191.01    6.90
   6  -1   2  188.71    6.58
   6  -1   2  175.72    6.16
   6   1  -2  175.51    5.07
   6   1  -2  189.80    6.36
  -6  -2   2   36.47    1.34
  -6   2  -2   34.21    2.65
   6   2   2   36.19    2.51
  -6  -2   2   36.79    2.25
   6   2   2   36.62    1.78
   6  -2  -2   38.84    2.82
  -6   2  -2   37.90    2.53
   6  -2  -2   41.80    2.70
   6  -2  -2   37.44    2.45
   6  -2   2   39.31    2.60
  -6  -2  -2   37.01    1.74
   6   2  -2   40.01    1.43
  -6  -2  -2   41.99    2.58
  -6   2   2   37.87    2.78
   6  -2   2   34.82    2.40
   6   2  -2   36.95    2.31
   6  -3  -2  406.12   13.24
   6   3   2  390.38   13.10
   6  -3  -2  414.18   13.83
  -6  -3   2  411.05   10.95
  -6  -3   2  412.89   12.62
   6   3   2  412.28   11.97
   6  -3  -2  423.04   13.44
  -6   3  -2  407.65   13.76
  -6  -3  -2  412.72   11.53
   6  -3   2  408.57   13.39
   6   3  -2  391.55   11.33
   6  -3   2  425.89   13.50
   6  -3   2  422.47   13.23
  -6  -3  -2  399.09   12.98
   6   3  -2  411.16   12.81
  -6   3   2  420.36   14.14
   6  -4  -2   19.19    2.23
   6  -4  -2   17.69    2.10
  -6  -4   2   16.68    1.79
  -6  -4   2   17.03    1.12
   6   4   2   13.13    1.91
   6  -4  -2   13.92    2.15
   6   4   2   16.50    1.65
  -6   4  -2   14.27    2.23
   6   4  -2   18.17    2.06
  -6   4   2   14.59    2.37
   6  -4   2   17.48    2.02
   6   4  -2   15.82    1.33
  -6  -4  -2   15.21    1.27
   6  -4   2   14.84    2.11
   6  -4   2   13.25    1.93
  -6  -4  -2   12.65    1.81
   6   5   2    7.13    1.30
  -6  -5   2    9.12    1.56
  -6   5  -2    8.49    1.82
   6   5   2    8.66    1.68
   6  -5  -2    5.19    1.41
   6  -5  -2    6.94    1.56
   6  -5  -2    7.06    1.61
   6  -5  -2    7.67    1.64
  -6  -5   2    9.20    1.01
  -6  -5  -2    5.91    1.40
   6  -5   2    7.30    1.59
   6  -5   2    8.80    1.76
   6   5  -2    7.79    1.50
  -6  -5  -2    7.91    1.13
   6   5  -2    8.21    1.25
   6  -5   2    8.18    1.72
   6  -5   2    9.53    1.83
   6   6   2   90.52    5.91
   6  -6  -2  107.76    6.28
   6  -6  -2   92.22    6.24
  -6  -6   2   91.57    5.23
   6   6   2  103.96    5.21
  -6  -6  -2  103.74    4.46
   6  -6   2   88.72    5.73
   6  -6   2   96.93    5.98
   6   6  -2  101.43    4.76
   6   6  -2   94.62    5.75
  -6  -6  -2   81.06    5.28
   6  -6   2  108.54    6.09
   6  -7  -2   -0.30    1.03
   6  -7  -2   -1.33    0.93
   6   7   2    0.94    1.35
  -6  -7   2   -0.08    0.73
   6   7   2   -0.34    0.80
   6  -7   2   -0.77    0.96
   6  -7   2    1.02    0.99
   6   8   2   -1.42    1.26
   6   8   2    2.59    1.45
   6  -8  -2    1.16    1.56
   6  -8  -2    2.25    1.54
   6   8  -2    1.02    1.37
   6  -8   2    2.40    1.42
   6  -8   2    0.22    1.11
   6  -9  -2    0.39    1.63
   6  -9  -2   -0.49    1.27
   6   9   2   -0.84    1.46
   6  -9   2    0.76    1.37
   6   9  -2   -0.21    1.68
   6  -9   2    0.02    1.44
   7   0   2    0.06    0.49
  -7   0  -2    0.25    0.38
   7   0  -2    0.38    0.31
   7   0  -2    0.11    0.36
  -7   0   2    0.00    0.42
   7   0   2    0.16    0.34
   7  -1  -2   59.98    3.11
  -7   1  -2   66.74    3.55
   7   1   2   60.54    3.27
   7  -1  -2   63.79    3.48
  -7  -1   2   64.41    3.22
  -7   1  -2   69.18    3.33
  -7  -1   2   60.07    2.37
   7   1   2   60.08    2.46
   7  -1  -2   59.59    3.01
  -7  -1  -2   60.78    2.68
   7   1  -2   64.65    3.27
   7  -1   2   65.13    3.43
  -7   1   2   61.77    3.57
  -7  -1  -2   65.17    3.37
   7   1  -2   60.06    2.17
   7  -1   2   62.20    3.06
  -7   2  -2   96.17    4.57
  -7   2  -2  103.00    5.01
   7   2   2   93.31    3.44
  -7  -2   2   97.34    4.26
   7  -2  -2  104.88    5.00
  -7  -2   2   96.22    3.03
   7  -2  -2   95.85    4.54
   7  -2  -2  105.79    4.63
  -7  -2  -2   96.66    3.51
   7   2  -2   97.93    2.98
   7  -2   2   90.97    4.53
   7  -2   2   95.75    4.42
  -7   2   2   94.54    4.95
   7   2  -2   98.97    4.37
  -7  -2  -2  100.07    4.59
  -7  -3   2  149.06    6.09
   7  -3  -2  157.32    6.73
   7  -3  -2  146.88    6.57
  -7  -3   2  157.44    4.56
   7   3   2  159.65    5.45
   7   3   2  154.77    6.64
  -7   3  -2  167.06    7.21
   7  -3  -2  158.86    7.13
  -7   3   2  160.13    7.36
  -7  -3  -2  158.79    5.12
   7   3  -2  151.26    4.86
   7  -3   2  157.99    6.59
  -7  -3  -2  165.33    6.57
   7  -3   2  162.82    6.83
   7   3  -2  156.38    6.35
   7  -3   2  162.01    6.85
   7   4   2   10.55    1.30
   7  -4  -2   10.28    1.67
   7  -4  -2    8.63    1.77
  -7  -4   2   10.46    0.85
   7   4   2    8.55    1.55
  -7  -4   2    9.41    1.46
  -7   4  -2    9.44    1.83
   7  -4  -2    9.35    1.69
  -7  -4  -2   10.60    1.64
  -7   4   2    8.51    1.94
   7  -4   2    6.84    1.51
  -7  -4  -2    9.51    1.07
   7  -4   2   10.00    1.80
   7   4  -2   12.12    1.17
   7  -4   2    7.28    1.52
   7   4  -2    8.28    1.46
  -7   5  -2   15.36    2.52
   7   5   2   23.78    2.84
   7  -5  -2   14.96    2.52
   7   5   2   20.59    1.97
   7  -5  -2   16.43    2.38
  -7  -5   2   19.00    1.34
   7  -5  -2   16.42    2.46
   7  -5  -2   12.03    2.15
  -7  -5   2   18.95    2.19
   7  -5   2   22.23    2.62
   7  -5   2   22.28    2.63
   7   5  -2   18.44    1.66
  -7  -5  -2   20.78    1.65
  -7  -5  -2   12.75    2.07
   7  -5   2   18.00    2.58
   7   5  -2   15.43    2.24
   7  -6  -2  143.80    7.41
   7  -6  -2  138.08    7.86
   7   6   2  126.09    6.00
   7   6   2  129.12    7.18
  -7  -6   2  119.54    6.31
   7  -6   2  127.04    7.23
   7   6  -2  141.06    5.70
   7  -6   2  117.13    7.88
   7   6  -2  126.94    6.81
   7  -6   2  124.79    6.84
   7  -7  -2    6.88    2.09
   7   7   2    5.34    1.53
   7   7   2    2.62    1.73
   7  -7  -2    5.76    1.82
   7  -7   2    3.60    1.39
   7  -7   2    4.92    1.74
   7   7  -2    7.30    1.84
   7  -8  -2    5.04    2.07
   7   8   2    1.33    1.34
   7  -8  -2    4.28    1.91
   7  -8   2    0.99    1.51
   7   8  -2    3.99    2.03
   7  -8   2    4.26    1.94
   7   9   2   -1.45    1.54
   7  -9  -2    2.27    2.04
   7  -9  -2    3.09    2.09
   7  -9   2    0.79    1.51
   7  -9   2   -0.55    1.87
   7   9  -2    4.33    2.26
   8   0  -2   23.54    1.71
   8   0  -2   26.30    2.09
  -8   0  -2   22.91    2.03
  -8   0   2   27.54    2.27
   8   0  -2   27.13    1.67
   8   0   2   22.82    1.68
  -8   0  -2   25.86    1.86
   8   0   2   22.65    2.08
  -8  -1   2   63.78    3.49
  -8   1  -2   77.93    4.08
   8  -1  -2   70.09    3.87
   8   1   2   68.95    2.82
  -8  -1   2   71.19    2.79
   8  -1  -2   64.02    3.40
   8   1   2   73.91    3.86
  -8   1  -2   70.73    3.59
   8  -1  -2   70.50    3.46
  -8  -1  -2   70.15    3.76
   8   1  -2   72.07    3.69
   8  -1   2   71.93    3.84
  -8   1   2   72.27    4.10
   8   1  -2   66.96    2.52
  -8  -1  -2   79.59    3.19
   8  -1   2   74.59    3.50
   8   2   2   33.77    2.57
  -8  -2   2   36.83    1.54
   8   2   2   35.90    1.80
   8  -2  -2   35.42    2.62
  -8   2  -2   33.85    2.89
  -8  -2   2   34.17    2.42
   8  -2  -2   34.39    2.86
  -8   2  -2   35.41    2.69
   8  -2  -2   28.05    2.37
  -8   2   2   39.09    3.13
  -8  -2  -2   34.54    2.64
   8   2  -2   33.16    1.36
   8  -2   2   35.17    2.78
   8   2  -2   33.50    2.49
   8  -2   2   32.56    2.41
  -8  -2  -2   34.03    1.88
  -8   3  -2  425.47   14.44
   8   3   2  399.08   13.58
  -8  -3   2  404.07   13.08
   8  -3  -2  400.21   14.08
   8   3   2  401.41   11.92
  -8  -3   2  401.43   11.08
   8  -3  -2  426.13   13.88
   8  -3  -2  398.92   13.53
   8  -3   2  400.75   13.75
  -8  -3  -2  428.06   13.60
  -8  -3  -2  426.59   11.76
  -8   3   2  421.92   14.65
   8  -3   2  411.50   13.51
   8   3  -2  400.79   11.29
   8   3  -2  408.40   13.27
   8  -3   2  431.64   13.96
  -8  -4   2   99.91    3.23
  -8   4  -2   96.65    5.80
   8   4   2  104.42    4.28
   8  -4  -2   97.26    5.41
   8  -4  -2   94.22    5.33
   8   4   2  101.78    5.48
  -8  -4   2   91.85    4.77
   8  -4  -2   97.24    5.76
  -8   4   2   98.13    6.05
  -8  -4  -2  100.19    5.18
   8  -4   2  103.87    5.42
   8  -4   2   92.47    5.29
  -8  -4  -2   98.34    3.74
   8  -4   2   93.56    5.32
   8   4  -2   87.88    3.57
   8   4  -2   95.08    5.09
   8   5   2   31.10    2.42
   8  -5  -2   30.12    3.23
   8   5   2   32.35    3.36
   8  -5  -2   30.23    3.48
  -8  -5   2   25.08    1.87
  -8  -5   2   27.40    2.68
   8  -5  -2   34.03    3.26
  -8   5  -2   24.23    3.12
   8   5  -2   29.87    2.08
   8   5  -2   27.25    3.00
   8  -5   2   30.67    3.16
  -8   5   2   23.67    3.43
  -8  -5  -2   27.84    1.87
   8  -5   2   31.01    3.15
  -8  -5  -2   22.16    2.70
   8  -5   2   37.97    3.43
  -8  -6   2    6.09    1.57
   8   6   2    9.98    2.28
   8  -6  -2    9.49    2.18
   8   6   2    7.57    1.45
   8  -6  -2    7.41    1.94
   8  -6   2    6.28    1.74
   8  -6   2    9.31    1.96
   8   6  -2    7.14    1.82
   8   6  -2   10.55    1.45
   8   7   2    4.36    1.46
   8   7   2    8.24    2.01
   8  -7  -2    2.39    1.44
   8  -7  -2    4.06    1.73
   8  -7   2    5.31    1.96
   8  -7   2    5.63    1.71
   8   7  -2    6.11    1.94
   8  -8  -2    5.43    1.58
   8  -8  -2    2.69    1.54
   8   8   2    3.08    1.59
   8   8  -2    5.07    2.04
   8  -8   2    5.51    1.91
   8  -8   2    3.88    1.86
   8  -9  -2   -0.13    1.54
   8   9   2    2.40    2.03
   8  -9  -2    2.52    2.11
   8  -9   2   -1.38    1.41
   8   9  -2    2.74    2.56
   8  -9   2    0.40    1.49
  -9   0  -2   -0.56    0.51
   9   0  -2    0.02    0.53
  -9   0  -2   -0.28    0.29
   9   0   2    0.29    0.61
   9   0  -2   -0.40    0.26
   9   0   2   -0.25    0.30
  -9   0   2   -0.19    0.50
   9   0  -2    0.16    0.39
   9  -1  -2   -0.05    0.47
   9  -1  -2    0.26    0.65
  -9  -1   2    1.44    0.67
  -9   1  -2    0.23    0.47
  -9  -1   2    0.35    0.37
   9  -1  -2    1.05    0.60
   9   1   2    0.19    0.50
   9   1   2    0.39    0.37
  -9  -1  -2    0.38    0.35
  -9  -1  -2    0.44    0.51
   9  -1   2    0.49    0.57
   9  -1   2   -0.01    0.45
   9   1  -2    1.12    0.77
   9   1  -2    0.19    0.28
  -9   1   2    0.87    0.81
  -9  -2   2  238.97    8.60
  -9   2  -2  243.15    8.94
  -9  -2   2  246.70    6.99
  -9   2  -2  244.93    9.52
   9   2   2  233.87    7.22
   9  -2  -2  225.33    8.52
   9  -2  -2  252.29    9.38
   9  -2  -2  235.79    8.79
   9   2  -2  234.77    8.60
  -9  -2  -2  230.48    8.72
   9   2  -2  221.32    6.60
  -9   2   2  237.12    9.52
   9  -2   2  234.98    8.99
   9  -2   2  246.58    8.68
  -9  -2  -2  240.21    7.54
   9  -3  -2  150.04    6.82
   9  -3  -2  160.31    7.11
   9   3   2  154.73    5.47
   9   3   2  152.50    6.96
  -9  -3   2  166.54    6.70
  -9   3  -2  168.75    7.78
  -9  -3   2  162.89    4.84
  -9  -3  -2  164.06    5.44
   9   3  -2  154.82    4.89
   9  -3   2  168.21    7.36
  -9  -3  -2  153.54    6.82
   9  -3   2  161.72    6.90
  -9   3   2  163.43    7.88
   9   3  -2  155.26    6.70
   9  -3   2  163.73    7.17
   9  -4  -2   13.67    2.26
   9  -4  -2   14.38    2.18
  -9  -4   2   18.84    1.09
   9   4   2   18.72    1.69
  -9  -4   2   13.52    1.96
   9   4   2   14.68    2.27
  -9   4  -2   13.97    2.40
   9  -4  -2   14.79    2.17
   9  -4   2   21.16    2.56
   9   4  -2   17.17    1.34
   9   4  -2   22.15    2.50
  -9  -4  -2   17.98    1.38
   9  -4   2   14.86    2.34
  -9   4   2   17.57    2.65
  -9  -4  -2   16.85    2.12
   9  -4   2   19.28    2.40
   9  -5  -2   12.31    2.47
  -9  -5   2   11.28    1.82
  -9   5  -2   10.51    2.36
   9   5   2   14.55    1.79
   9  -5  -2   10.23    2.04
   9   5   2   14.13    2.40
   9   5  -2   13.32    1.46
  -9  -5  -2   11.52    1.29
   9   5  -2   11.97    2.27
   9  -5   2   12.10    2.19
  -9  -5  -2    9.15    1.79
   9  -5   2   10.73    2.05
   9  -6  -2    1.66    1.23
   9   6   2    1.21    0.95
   9  -6  -2    1.46    1.12
   9   6   2    2.06    1.50
  -9  -6   2    0.31    1.09
   9  -6   2    0.86    0.83
   9   6  -2   -0.02    0.95
   9  -6   2    1.03    1.26
   9  -7  -2    3.03    1.52
   9   7   2    8.13    2.33
   9  -7  -2    6.99    2.09
   9  -7   2    5.71    1.87
   9   7  -2    2.87    1.65
   9  -7   2    2.87    1.09
   9  -8  -2    2.30    1.56
   9   8   2    1.57    1.56
   9  -8  -2   -0.80    1.47
   9  -8   2   -1.03    1.30
   9  -8   2   -0.06    1.32
   9   8  -2    4.31    1.91
   9  -9  -2    0.13    1.47
   9   9   2   -1.35    1.74
   9  -9  -2    1.67    2.05
   9   9  -2    0.25    1.84
   9  -9   2    0.39    1.54
  10   0  -2   12.71    1.35
 -10   0  -2   14.86    1.56
 -10   0   2   15.26    1.95
  10   0   2   14.28    1.38
  10   0   2   14.57    1.79
 -10   0  -2   16.21    2.04
  10   0  -2   16.98    2.04
  10   0  -2   13.81    1.38
 -10  -1   2    6.49    1.29
 -10   1  -2    6.48    1.19
 -10   1  -2    6.63    1.40
 -10  -1   2    6.97    0.95
  10  -1  -2    6.07    1.05
  10  -1  -2    6.19    1.23
  10   1   2    4.27    1.19
  10   1   2    6.06    0.86
  10  -1  -2    6.26    1.31
  10   1  -2    5.41    1.25
 -10  -1  -2    4.44    1.09
  10  -1   2    5.70    1.24
  10   1  -2    7.81    0.84
 -10   1   2    5.43    1.42
  10  -1   2    5.99    1.09
 -10  -1  -2    6.35    0.99
  10  -2  -2  196.55    8.10
 -10   2  -2  188.25    7.67
  10   2   2  184.71    5.98
 -10  -2   2  190.09    7.50
  10   2   2  182.42    7.69
  10  -2  -2  179.01    7.48
 -10  -2   2  189.79    5.86
  10  -2  -2  186.18    7.37
 -10   2  -2  175.65    8.07
 -10   2   2  190.29    8.37
  10   2  -2  179.72    5.43
  10  -2   2  195.35    7.93
 -10  -2  -2  185.02    7.66
  10   2  -2  188.11    7.49
 -10  -2  -2  194.54    6.46
  10  -2   2  188.19    7.39
  10   3   2   22.82    2.60
 -10  -3   2   17.48    1.15
  10  -3  -2   18.69    2.42
 -10   3  -2   21.62    2.76
  10  -3  -2   19.93    2.35
 -10  -3   2   22.36    2.30
  10   3   2   20.06    1.55
  10  -3  -2   17.13    2.14
 -10  -3  -2   21.01    1.58
  10  -3   2   20.47    2.34
  10  -3   2   23.37    2.47
  10  -3   2   20.74    2.55
 -10   3   2   16.02    2.50
  10   3  -2   21.80    2.35
  10   3  -2   21.67    1.23
 -10  -3  -2   22.80    2.36
  10  -4  -2    3.78    1.37
  10   4   2    4.54    1.29
 -10  -4   2    4.47    1.21
 -10  -4   2    3.84    0.57
 -10   4  -2    4.89    1.62
  10   4   2    5.10    1.01
  10  -4  -2    5.50    1.38
  10  -4  -2    4.07    1.48
 -10  -4  -2    3.37    0.73
 -10  -4  -2    1.73    1.08
 -10   4   2    0.82    1.36
  10  -4   2    6.91    1.61
  10  -4   2    4.57    1.42
  10   4  -2    3.94    0.71
  10   4  -2    4.66    1.39
  10  -4   2    5.98    1.49
 -10  -5   2   14.70    2.28
  10   5   2   15.73    2.67
  10  -5  -2   15.96    2.55
  10  -5  -2   12.74    2.52
  10   5   2   16.36    1.88
  10  -5   2   17.37    2.53
  10  -5   2   12.21    2.19
  10   5  -2   13.44    2.33
  10   6   2    0.90    1.15
  10  -6  -2    1.43    1.16
  10   6   2    0.11    0.71
  10  -6  -2    0.15    1.20
  10  -6   2    1.27    1.25
  10  -6   2   -0.08    1.05
  10   6  -2    0.49    1.00
  10   7   2   -0.70    1.23
  10  -7  -2    2.62    1.71
  10  -7  -2    0.16    1.01
  10   7  -2   -0.54    1.29
  10  -7   2    0.98    1.13
  10  -7   2    0.49    1.32
  10   8   2    1.06    1.49
  10  -8  -2    2.08    1.82
  10  -8  -2    0.83    1.30
  10  -8   2    2.95    1.94
  10  -8   2    0.05    1.27
  10   8  -2    1.56    1.90
  10  -9  -2   -0.93    1.40
  10   9   2   -0.26    1.85
  10  -9   2   -1.16    1.53
  10   9  -2    2.31    2.07
  11   0  -2    0.22    0.51
  11   0   2   -0.30    0.46
  11   0  -2    0.86    0.65
  11   0   2    0.24    0.42
 -11   0  -2   -0.31    0.44
  11   0  -2   -0.38    0.35
 -11   0  -2    0.00    0.51
 -11   1  -2   45.45    3.22
  11  -1  -2   46.66    3.49
 -11  -1   2   45.32    2.44
  11   1   2   42.41    2.32
  11  -1  -2   48.86    3.13
 -11  -1   2   50.97    3.42
  11  -1  -2   44.83    2.90
 -11   1  -2   42.31    3.50
 -11  -1  -2   45.80    3.39
  11   1  -2   46.92    2.18
 -11   1   2   47.91    3.64
 -11  -1  -2   44.83    2.71
  11  -1   2   49.14    3.55
  11  -1   2   43.76    2.89
  11   1  -2   45.66    3.36
 -11  -2   2   18.50    1.40
  11   2   2   18.58    2.34
 -11   2  -2   26.70    2.91
 -11  -2   2   21.95    2.33
 -11   2  -2   23.55    2.45
  11   2   2   22.52    1.54
  11  -2  -2   22.99    2.64
  11  -2  -2   18.85    2.10
  11  -2  -2   20.53    2.23
  11  -2   2   21.43    2.21
 -11  -2  -2   17.43    2.24
 -11  -2  -2   18.67    1.66
  11   2  -2   22.38    2.38
 -11   2   2   13.46    2.23
  11   2  -2   20.06    1.16
  11  -2   2   20.93    2.53
  11  -3  -2   24.34    2.59
  11  -3  -2   28.40    3.03
 -11  -3   2   24.07    1.40
 -11   3  -2   19.50    2.83
 -11  -3   2   27.43    2.71
  11   3   2   27.68    2.94
  11  -3  -2   24.31    2.60
  11   3   2   25.83    1.78
 -11   3   2   28.13    3.24
 -11  -3  -2   22.43    1.75
 -11  -3  -2   22.44    2.60
  11   3  -2   24.14    1.38
  11  -3   2   21.65    2.39
  11  -3   2   27.77    2.97
  11  -3   2   21.45    2.51
  11   3  -2   23.84    2.65
 -11  -4   2  268.02   10.38
  11  -4  -2  280.00   11.21
  11   4   2  289.01   11.31
  11  -4  -2  277.92   11.56
  11   4   2  275.92    8.96
 -11   4  -2  256.93   11.83
  11  -4  -2  306.94   11.32
 -11  -4  -2  257.32   10.72
 -11  -4  -2  253.71    9.26
  11   4  -2  273.05    8.10
  11  -4   2  274.47   11.26
  11   4  -2  284.53   10.81
  11  -4   2  272.92   12.49
  11  -4   2  274.11   10.78
  11  -5  -2    3.90    1.62
  11   5   2    8.64    2.18
  11   5   2    7.13    1.26
  11  -5  -2    5.32    1.71
  11   5  -2    6.34    1.72
  11  -5   2    4.07    1.58
  11  -5   2    5.68    1.66
  11   6   2   -1.32    1.22
  11  -6  -2    0.14    0.87
  11  -6  -2    0.97    1.18
  11  -6   2    2.41    1.38
  11   6  -2    0.75    1.24
  11  -6   2   -1.22    0.70
  11   7   2   10.41    2.57
  11  -7  -2    7.14    2.08
  11  -7  -2    6.90    2.42
  11  -7   2    9.87    2.44
  11   7  -2    6.31    2.26
  11  -7   2    6.78    2.05
  11  -8  -2    2.44    1.65
  11   8   2    1.27    1.45
  11  -8  -2    3.06    1.77
  11  -8   2    2.07    1.69
  11  -8   2    5.60    2.29
  11   8  -2    2.90    2.27
  11   9   2   -1.13    1.97
  12   0  -2   36.52    2.34
  12   0  -2   49.19    3.58
  12   0  -2   38.11    2.66
 -12   0   2   39.06    3.32
  12   0   2   40.44    3.34
 -12   0  -2   42.70    2.90
 -12   0  -2   39.89    3.42
  12   0   2   37.37    2.48
 -12  -1   2   14.36    1.44
 -12  -1   2   13.29    2.08
  12   1   2   11.67    1.86
  12   1   2   14.20    1.34
 -12   1  -2    9.92    1.84
  12  -1  -2   13.21    1.83
 -12   1  -2   12.06    1.79
  12  -1  -2   10.59    1.84
  12  -1  -2   15.15    1.76
  12  -1   2   12.26    1.92
  12   1  -2   14.89    1.25
 -12  -1  -2   13.80    1.63
  12  -1   2   13.47    1.68
  12   1  -2   13.05    1.97
 -12   1   2   12.99    2.22
 -12  -1  -2    8.20    1.72
 -12   2  -2   -0.48    0.82
  12  -2  -2    0.96    0.83
  12  -2  -2    0.25    0.65
  12  -2  -2   -0.35    0.77
 -12   2  -2   -0.87    0.54
 -12  -2   2   -0.21    0.39
  12   2   2    0.36    0.84
  12   2   2    0.40    0.42
 -12  -2   2   -0.20    0.71
  12   2  -2    0.55    0.81
  12   2  -2    0.02    0.27
  12  -2   2    0.55    0.76
 -12  -2  -2   -0.60    0.79
  12  -2   2   -0.45    0.48
 -12  -2  -2   -0.01    0.52
 -12   2   2   -1.62    0.79
  12   3   2   63.73    3.01
  12  -3  -2   58.80    4.13
 -12   3  -2   65.64    5.10
 -12  -3   2   59.30    4.14
  12  -3  -2   64.86    4.43
  12  -3  -2   69.07    4.74
  12  -3   2   60.77    4.37
  12   3  -2   61.95    2.46
 -12  -3  -2   61.57    3.15
 -12   3   2   55.37    4.85
  12  -3   2   66.54    4.30
  12  -3   2   53.51    4.31
 -12  -3  -2   59.89    4.29
  12   3  -2   66.84    4.42
  12   4   2   42.96    4.02
 -12  -4   2   39.93    3.52
  12  -4  -2   44.86    4.05
  12  -4  -2   43.00    3.83
  12   4   2   43.00    2.62
  12  -4   2   45.23    3.81
  12   4  -2   46.89    3.88
  12  -4   2   37.37    3.66
  12   5   2    0.78    1.04
  12  -5  -2   -0.98    1.13
  12  -5  -2   -0.68    0.83
  12  -5   2   -0.68    0.86
  12   5  -2    0.33    1.16
  12  -5   2    0.67    1.15
  12  -6  -2   -1.59    1.18
  12  -6  -2   -1.14    0.66
  12   6   2    0.30    1.20
  12  -6   2    2.22    1.08
  12   6  -2   -1.46    1.08
  12  -6   2   -0.03    0.76
  12  -7  -2    0.64    1.40
  12  -7  -2    3.31    1.72
  12  -7   2   -0.75    1.24
  12  -7   2   -1.08    0.95
  12   7  -2    2.51    1.62
  12  -8  -2    1.72    1.42
  12  -8  -2    0.80    1.57
  12   8   2   -0.10    1.77
  12  -8   2    1.87    2.00
  12  -8   2    1.03    1.68
  12   8  -2   -0.22    1.68
  13   0   2   -0.04    0.56
 -13   0  -2   -0.46    0.61
  13   0   2   -0.51    0.76
 -13   0  -2   -0.50    0.55
  13   0  -2    0.21    0.58
  13   0  -2   -0.58    0.42
  13   0  -2    0.01    0.63
  13  -1  -2    7.47    1.34
  13   1   2    6.93    1.58
 -13   1  -2    7.81    1.57
  13  -1  -2    5.81    1.21
  13  -1  -2    6.17    1.52
  13   1   2    6.91    1.06
 -13   1  -2    5.36    1.65
 -13  -1   2    3.58    1.31
 -13  -1   2    4.33    0.92
  13   1  -2    5.12    0.86
 -13   1   2    2.51    1.18
 -13  -1  -2    5.78    1.60
  13  -1   2    6.76    1.39
  13   1  -2    5.15    1.49
 -13  -1  -2    9.53    1.50
  13  -1   2    4.95    1.53
  13  -2  -2   11.57    1.95
  13  -2  -2   11.18    1.86
 -13  -2   2    9.24    1.86
  13   2   2   12.66    1.30
  13   2   2   11.58    1.98
 -13   2  -2    8.85    1.74
 -13   2  -2    7.05    2.04
  13  -2  -2    9.89    1.83
 -13  -2  -2    9.92    1.43
  13  -2   2   10.19    1.76
 -13   2   2    8.74    1.82
  13   2  -2   11.92    1.03
  13   2  -2   12.17    2.04
 -13  -2  -2    8.68    1.86
  13  -2   2    9.38    1.91
  13   3   2    8.21    1.99
  13   3   2    9.38    1.22
  13  -3  -2    5.89    1.59
  13  -3  -2    9.37    2.02
 -13  -3   2    7.58    1.59
  13  -3  -2    6.06    1.52
  13  -3   2    8.55    1.80
  13   3  -2    6.51    1.63
  13   3  -2    8.76    1.08
  13  -3   2    8.44    1.82
  13  -3   2    6.60    1.63
  13   4   2    6.30    1.15
  13  -4  -2    4.26    1.50
  13  -4  -2    5.44    1.63
  13   4   2    4.91    1.73
  13  -4   2    4.20    1.45
  13  -4   2    5.65    1.71
  13   4  -2    5.09    1.48
  13  -5  -2    3.60    1.49
  13   5   2    7.85    1.98
  13  -5  -2    3.27    1.55
  13  -5   2    4.26    1.47
  13  -5   2    6.39    1.68
  13   5  -2    4.92    1.67
  13   6   2   -0.61    0.82
  13  -6  -2    1.21    1.25
  13  -6  -2   -0.43    1.05
  13  -6   2    1.55    1.13
  13  -6   2   -0.35    1.06
  13   6  -2    0.53    1.39
  13  -7  -2   -1.55    0.70
  13  -7  -2    0.02    1.34
  13   7   2    0.08    1.29
  13  -7   2   -0.15    1.29
  13   7  -2    0.24    1.52
  13  -7   2   -1.50    1.32
  13  -8  -2    1.40    1.82
  13   8   2   -1.36    1.60
  13   8  -2   -1.76    1.93
  13  -8   2   -2.33    1.28
  13  -8   2   -1.36    1.24
  14   0  -2   47.44    2.84
 -14   0   2   41.14    3.96
 -14   0  -2   47.17    3.34
  14   0  -2   52.87    4.12
  14   0   2   53.00    4.16
  14   0  -2   45.48    3.23
  14   0   2   44.53    2.88
  14  -1  -2   23.84    2.30
 -14  -1   2   15.01    2.38
  14  -1  -2   23.73    2.39
  14  -1  -2   16.45    2.49
 -14   1  -2   20.14    2.37
  14   1   2   20.24    1.77
  14   1   2   22.83    2.89
 -14  -1  -2   19.67    2.15
  14  -1   2   19.41    2.17
  14  -1   2   23.50    2.80
  14   1  -2   26.50    1.75
  14   1  -2   22.21    2.31
  14   1  -2   23.05    2.91
  14  -2  -2    1.48    1.31
  14   2   2    2.18    0.72
  14  -2  -2    1.77    1.02
  14   2   2    0.22    1.08
 -14   2  -2    3.23    1.26
  14  -2  -2    0.79    1.02
 -14  -2   2    0.56    0.86
  14  -2   2    0.00    0.73
  14  -2   2    0.28    0.95
  14   2  -2    2.01    1.08
  14   2  -2    1.72    0.54
  14   3   2   37.25    3.76
  14  -3  -2   37.38    3.82
  14  -3  -2   24.91    3.63
  14   3   2   31.00    2.15
  14  -3  -2   28.75    3.01
  14  -3   2   33.08    3.17
  14   3  -2   37.56    3.55
  14  -3   2   38.81    3.77
  14  -4  -2   16.16    2.82
  14   4   2   19.95    3.03
  14  -4  -2   17.55    2.64
  14  -4   2   26.46    3.37
  14   4  -2   17.54    2.71
  14  -5  -2    0.53    1.09
  14  -5  -2    2.83    1.46
  14   5   2    1.45    1.31
  14   5  -2    1.48    1.40
  14  -5   2    3.44    1.41
  14  -5   2    5.06    1.87
  14   6   2   -0.33    1.52
  14  -6  -2    2.93    1.52
  14  -6  -2    0.09    1.18
  14  -6   2    1.00    1.09
  14   6  -2    4.02    2.02
  14  -6   2    1.68    1.54
  14  -7  -2   -1.71    1.51
  14   7   2    5.57    2.06
  14  -7  -2    2.18    1.26
  14  -7   2    3.26    1.48
  14   7  -2    1.80    2.19
  14  -7   2    2.07    1.58
  14  -8  -2    1.90    2.01
  14   8   2   -2.69    1.97
  14  -8  -2   -1.81    1.56
  14  -8   2   -1.11    1.40
  14   8  -2    1.23    2.54
  14  -8   2    2.63    1.89
  15   0   2   -0.06    0.54
  15   0  -2   -0.74    0.60
  15   0  -2   -0.18    0.83
 -15   0  -2   -1.89    0.74
  15   1   2   -0.73    0.99
  15  -1  -2   -0.42    0.69
  15   1   2    0.14    0.54
  15  -1  -2    1.52    0.90
 -15   1  -2   -0.64    0.65
  15  -1  -2    0.46    1.11
  15  -1   2   -0.56    0.72
  15   1  -2    0.57    1.05
  15   1  -2   -0.56    0.52
  15  -2  -2   -0.65    1.01
  15   2   2    0.54    0.64
  15   2   2    2.69    1.26
  15  -2  -2    0.98    1.23
  15  -2  -2   -0.96    0.67
  15   2  -2    0.16    0.92
  15  -2   2    1.00    0.95
  15  -2   2    0.85    1.15
  15   3   2   12.84    2.38
  15  -3  -2    7.68    2.01
  15   3  -2    7.32    1.61
  15  -3   2    8.44    1.62
  15  -3   2   11.39    2.38
  15  -4  -2   73.85    5.69
  15   4   2   81.95    5.91
  15  -4  -2   65.75    4.96
  15  -4   2   62.21    4.81
  15   4  -2   78.38    5.60
  15  -4   2   68.00    5.26
  15  -5  -2    9.71    2.58
  15  -5  -2    4.78    1.61
  15   5   2    6.58    2.13
  15  -5   2    6.50    2.09
  15   5  -2   10.11    2.32
  15  -5   2    8.09    2.06
  15   6   2    2.35    1.71
  15  -6  -2    2.62    1.59
  15  -6  -2    3.97    1.96
  15   6  -2    1.62    1.92
  15  -6   2    1.43    1.47
  15  -6   2    2.37    1.72
  15  -7  -2   -0.54    1.15
  15  -7  -2   -0.23    1.59
  15   7   2   -0.58    2.04
  15  -7   2   -1.39    1.46
  15  -7   2   -2.12    1.33
  15   7  -2   -1.51    1.84
  16   0  -2    6.92    1.28
  16   0   2    6.73    1.29
  16   0   2    5.63    1.64
  16   0  -2    5.55    1.65
  16  -1  -2    0.71    0.74
 -16   1  -2   -1.06    1.11
  16   1   2    0.17    0.59
  16   1   2   -0.18    1.06
  16  -1  -2   -0.48    0.94
  16   1  -2    0.24    1.24
  16  -1   2   -0.39    0.77
  16  -1   2    0.54    1.01
  16   1  -2   -0.26    0.62
  16  -2  -2   -0.26    1.01
  16   2   2    2.62    1.11
  16  -2  -2    1.52    1.04
  16  -2  -2    3.56    1.49
  16   2   2    0.76    0.68
  16  -2   2    0.56    0.97
  16   2  -2    1.97    1.14
  16  -2   2    2.53    1.23
  16   3   2   10.88    2.31
  16  -3  -2   10.10    1.96
  16  -3  -2   10.14    2.23
  16  -3   2   15.84    2.58
  16  -3   2   13.06    2.23
  16   3  -2    6.84    1.87
  16  -4  -2   -0.67    1.05
  16   4   2    0.80    1.30
  16  -4  -2    0.98    1.20
  16  -4   2    0.05    0.96
  16   4  -2    1.14    1.33
  16  -4   2    0.96    1.04
  16  -5  -2    1.65    1.44
  16  -5  -2    0.24    1.13
  16   5   2   -2.64    1.35
  16  -5   2   -0.09    1.25
  16   5  -2   -0.16    1.25
  16  -5   2   -1.43    0.93
  16  -6  -2    6.86    2.36
  16   6   2    6.02    2.32
  16  -6  -2    3.07    2.03
  16  -6   2    7.67    2.26
  16   6  -2    7.10    2.36
  16  -6   2    6.44    2.11
  16  -7  -2    1.97    1.54
  16   7   2   -2.51    1.39
  16  -7  -2    1.01    1.69
  16  -7   2    0.45    1.48
  16  -7   2    0.07    1.58
  16   7  -2    0.49    1.95
  17   0   2    0.23    1.19
  17   0   2   -0.83    0.88
  17   0  -2   -1.63    0.71
  17   1   2   14.07    2.50
  17  -1  -2   16.48    2.24
  17  -1  -2   19.73    3.10
  17   1   2   18.34    1.99
  17  -1   2   13.21    2.51
  17  -1   2   16.14    2.12
  17   1  -2   15.30    2.75
  17  -2  -2    0.38    1.41
  17  -2  -2    0.80    1.13
  17   2   2    0.97    1.51
  17   2  -2   -0.05    0.90
  17  -2   2    2.13    1.24
  17  -2   2    0.21    1.08
  17  -3  -2    1.01    1.12
  17   3   2    0.87    1.44
  17  -3   2    1.67    1.35
  17  -3   2    4.71    1.83
  17   3  -2   -0.38    0.76
  17  -4  -2   -0.01    1.07
  17   4   2    0.79    1.29
  17  -4  -2    1.61    1.19
  17  -4   2    3.24    1.48
  17   4  -2   -0.25    1.07
  17  -4   2    1.65    1.43
  17  -5  -2    0.62    1.45
  17  -5  -2    4.42    1.94
  17   5   2    4.31    2.22
  17  -5   2    0.89    1.54
  17  -5   2    5.18    2.17
  17   5  -2    6.57    2.38
  17   6   2   -3.74    1.48
  17  -6  -2    0.37    1.61
  17  -6  -2    0.99    1.15
  17  -6   2    0.21    1.17
  17   6  -2   -0.65    1.70
  17  -6   2   -1.69    1.31
  18   0   2    4.09    1.20
  18   0   2    3.89    1.64
  18   0  -2    3.13    1.64
  18  -1  -2    6.55    1.93
  18  -1  -2    2.43    1.31
  18   1   2    4.38    1.76
  18  -1   2    4.26    1.90
  18   1  -2    6.39    1.80
  18  -1   2    3.31    1.18
  18  -2  -2    5.01    1.82
  18   2   2    6.63    2.10
  18  -2  -2    4.65    1.41
  18  -2   2    3.27    1.36
  18   2  -2    2.19    1.60
  18  -2   2    5.63    1.83
  18   3   2    3.87    1.82
  18  -3  -2    1.12    1.62
  18  -3  -2    3.14    1.88
  18  -3   2    2.05    1.45
  18  -3   2    5.91    1.68
  18   3  -2    3.25    1.74
  18  -4  -2   -1.58    1.44
  18   4   2    4.55    1.95
  18  -4  -2   -0.72    1.28
  18  -4   2    1.10    1.17
  18   4  -2    0.55    1.45
  18  -4   2    1.05    1.67
  18  -5  -2   -3.24    1.30
  18  -5  -2   -2.39    1.31
  18   5   2   -1.29    1.58
  18  -5   2   -0.14    1.51
  18   5  -2   -0.58    1.83
  18  -5   2    1.61    1.80
  18  -6  -2   -2.71    1.51
  18  -6  -2   -1.46    1.52
  18  -6   2   -1.56    1.37
  18  -6   2    1.19    1.76
  18   6  -2   -1.49    1.60
  19   0   2   -0.07    1.01
  19   0  -2   -1.15    1.39
  19   0   2   -0.23    1.29
  19  -1  -2   -0.42    1.34
  19   1   2   -0.20    1.27
  19  -1   2   -0.49    0.98
  19   1  -2   -0.32    1.24
  19  -1   2   -0.77    1.20
  19  -2  -2   -0.69    1.14
  19  -2  -2    3.18    1.85
  19   2   2    2.13    1.64
  19   2  -2   -1.34    1.54
  19  -2   2   -1.51    1.48
  19  -2   2    0.01    1.22
  19  -3  -2   11.28    2.62
  19  -3  -2    6.92    2.01
  19   3   2   11.79    2.61
  19  -3   2   13.11    2.92
  19   3  -2    9.59    2.38
  19  -3   2    8.09    2.27
  19  -4  -2    3.60    1.85
  19  -4  -2    5.23    1.95
  19   4   2    7.35    2.63
  19   4  -2    3.70    1.83
  19  -4   2    7.01    1.97
  19  -4   2    5.20    1.84
  19   5   2    0.71    1.96
  19  -5  -2    0.28    1.50
  19  -5  -2   -1.19    1.61
  19  -5   2    1.83    1.65
  19  -5   2    0.28    1.62
  19   5  -2   -1.79    1.44
  20   0   2    1.47    1.56
  20   0  -2    1.68    1.74
  20  -1  -2    2.02    1.73
  20   1   2    2.12    1.75
  20  -1   2    0.23    1.39
  20  -1   2    4.21    2.11
  20   1  -2    2.02    1.75
  20  -2  -2    7.35    2.29
  20   2   2    9.92    2.47
  20  -2   2    8.26    2.09
  20  -2   2    5.12    2.13
  20   2  -2    6.82    2.52
  20  -3  -2    0.72    1.58
  20  -3  -2   -2.39    1.21
  20   3   2   -1.40    1.67
  20  -3   2   -1.04    1.54
  20   4   2   -1.32    1.65
  20  -4  -2   -1.70    1.26
  20  -4   2   -3.22    1.50
  20   4  -2   -0.18    1.42
  20  -4   2   -1.94    0.86
  21   0   2   -0.15    1.04
  21   1   2    0.40    1.68
  21  -1  -2    0.22    1.64
  21  -1   2   -1.91    1.35
  21   1  -2    1.41    1.87
  21   2   2   -1.77    1.72
  21  -2  -2   -1.25    1.40
  21  -2   2   -2.90    1.83
  21  -2   2    0.29    1.62
  21   2  -2   -0.16    1.46
  21  -3  -2    0.34    1.63
  21   3   2    0.19    1.86
  21  -3   2    2.44    1.88
  21  -3   2    0.08    1.67
  21   3  -2   -4.05    1.68
  22   0   2   -0.51    1.47
  22   0  -2    1.27    1.83
  22   1   2   -4.24    1.50
  22  -1  -2   -2.91    1.57
  22  -1   2   -2.25    1.35
  22   1  -2   -2.06    1.59
  22  -2  -2   -2.66    0.97
  22   2   2   -3.24    1.70
  22   2  -2   -0.22    1.67
   0   0  -3    0.13    0.15
   0   0   3    0.07    0.14
   0   0   3    0.19    0.15
   0   1   3 1022.73   36.11
   0   1  -3 1031.42   82.53
   0  -1   3  951.62   80.74
   0  -1  -3  965.24   89.47
   0  -1   3 1060.73   34.06
   0  -1  -3  998.92   36.14
   0   1  -3  947.99   33.38
   0  -2   3    0.06    0.25
   0   2  -3   -0.06    0.24
   0  -2   3   -0.24    0.17
   0  -2  -3    0.37    0.35
   0   2   3    0.10    0.47
   0  -2   3    0.05    0.25
   0   2   3    0.15    0.34
   0  -2  -3   -0.14    0.35
   0  -3   3  856.62   23.67
   0   3   3  828.18   23.69
   0  -3  -3  858.50   23.48
   0  -3   3  855.82   23.40
   0  -3   3  834.15   23.22
   0  -3   3  836.26   23.29
   0   3   3  877.10   24.28
   0  -3  -3  851.68   24.09
   0  -4  -3   -0.09    0.44
   0  -4   3    0.67    0.54
   0  -4   3    0.01    0.36
   0  -4   3   -0.15    0.45
   0  -4  -3    0.16    0.52
   0  -4   3    0.43    0.44
   0   4   3   -0.52    0.54
   0   4   3    0.32    0.46
   0   5   3   24.65    2.52
   0  -5   3   22.12    2.12
   0  -5   3   22.41    2.21
   0   5   3   25.36    2.65
   0  -5   3   19.99    2.34
   0  -5  -3   22.47    2.40
   0  -5  -3   22.61    2.15
   0  -5   3   21.22    2.04
   0  -6   3   -0.99    0.59
   0  -6  -3    0.21    0.76
   0  -6   3    0.49    0.78
   0   6   3   -0.15    0.80
   0   6   3    1.50    1.17
   0  -6  -3   -1.83    0.66
   0  -6  -3   -1.55    0.61
   0  -6   3   -0.23    0.46
   0  -6   3    0.74    0.89
   0  -7   3   10.58    2.07
   0  -7  -3   17.39    2.99
   0  -7   3   13.84    2.21
   0  -7   3   15.52    2.16
   0   7   3   18.63    2.81
   0  -7   3   10.47    2.24
   0  -8  -3   -1.38    0.99
   0  -8   3   -1.37    0.93
   0   8   3   -1.46    1.13
   0  -9   3    7.56    1.57
   0   9   3   12.54    2.86
   0  -9  -3    7.50    2.68
   0  -9   3    7.23    2.06
   0 -10  -3   -2.33    1.20
   0 -10  -3   -3.44    1.64
   1   0  -3    0.07    0.15
  -1   0   3    0.21    0.16
  -1   0   3   -0.02    0.17
   1   0   3    0.08    0.18
   1   0   3    0.10    0.16
  -1   0  -3   -0.03    0.16
   1   0  -3    0.03    0.18
  -1   0  -3    0.30    0.20
   1  -1  -3  231.21    6.70
  -1   1  -3  215.59    6.59
  -1  -1   3  236.19    6.19
  -1  -1   3  239.84    6.09
  -1   1  -3  213.71    6.42
   1  -1  -3  237.49    7.13
   1  -1  -3  233.11    6.95
   1  -1   3  221.13    6.56
   1   1  -3  215.13    6.21
   1   1  -3  235.16    6.13
   1  -1   3  218.99    6.36
  -1   1   3  241.37    6.99
  -1  -1  -3  217.68    6.83
  -1  -1  -3  221.34    6.47
  -1   1   3  231.59    6.76
  -1  -2   3  163.61    5.19
  -1  -2   3  163.42    5.13
   1  -2  -3  161.21    5.56
  -1   2  -3  165.09    5.51
  -1   2  -3  167.94    5.55
  -1  -2   3  161.28    5.07
   1  -2  -3  162.89    5.88
   1   2   3  178.38    5.56
   1  -2   3  167.62    5.46
   1   2  -3  153.41    5.14
  -1   2   3  163.70    5.91
   1  -2   3  168.36    5.46
  -1  -2  -3  170.37    5.86
  -1  -2  -3  165.90    5.34
   1  -2   3  164.32    5.34
  -1   2   3  165.00    5.70
   1  -3  -3    0.70    0.45
  -1  -3   3    1.43    0.55
  -1  -3   3    1.19    0.52
   1   3   3    0.64    0.51
   1   3   3    1.89    0.76
  -1  -3   3    0.71    0.40
   1  -3  -3    1.04    0.72
  -1   3   3    0.98    0.72
  -1  -3  -3    1.85    0.58
   1   3  -3    0.89    0.54
  -1  -3  -3    1.07    0.56
   1  -3   3    1.02    0.54
   1  -3   3    1.85    0.63
  -1   3   3    1.32    0.59
   1  -3   3    1.30    0.53
   1  -3   3    1.48    0.56
  -1  -4   3  152.26    5.98
   1  -4  -3  155.43    6.22
  -1  -4   3  153.34    5.85
  -1  -4   3  155.71    5.83
   1  -4  -3  167.69    7.32
   1   4   3  157.23    6.31
   1  -4  -3  159.39    6.77
   1  -4   3  169.28    6.26
   1   4  -3  157.51    6.16
   1  -4   3  161.90    6.29
   1  -4   3  132.55    5.89
  -1  -4  -3  155.19    6.58
   1  -4   3  156.36    6.50
  -1   4   3  144.35    6.32
  -1  -4  -3  152.63    5.90
  -1   4   3  154.34    6.72
  -1  -5   3    6.68    1.24
   1  -5  -3    7.10    1.48
   1  -5  -3    6.96    1.75
  -1  -5   3    9.12    1.37
   1   5   3    6.83    1.43
   1  -5  -3    8.37    1.43
   1   5   3    6.69    1.51
  -1  -5   3    6.24    1.20
   1  -5   3    5.60    1.36
   1   5  -3    6.69    1.42
   1  -5   3    8.42    1.46
  -1  -5  -3    9.94    1.48
   1  -5   3    7.70    1.42
  -1   5   3    6.88    1.46
   1  -5   3    6.77    1.37
  -1  -5  -3    6.50    1.41
   1   6   3   52.94    4.23
  -1  -6   3   46.98    3.54
   1   6   3   58.14    4.03
   1  -6  -3   46.56    3.98
   1  -6  -3   46.83    3.49
  -1  -6   3   49.38    4.08
  -1  -6   3   49.92    3.36
  -1  -6   3   56.60    3.75
   1  -6  -3   58.61    4.86
  -1  -6  -3   49.28    3.40
   1  -6   3   52.85    3.74
   1  -6   3   53.38    4.21
  -1  -6  -3   46.83    3.80
   1  -6   3   46.71    3.47
  -1   6   3   49.73    3.95
   1  -6   3   46.38    3.65
   1  -7  -3   65.83    5.77
   1   7   3   64.25    5.28
  -1  -7   3   64.51    4.64
  -1  -7   3   69.01    4.55
  -1  -7   3   66.48    5.15
  -1  -7   3   67.17    4.31
   1   7   3   67.27    4.84
   1  -7   3   55.49    4.23
  -1   7   3   71.64    5.10
   1  -7   3   73.11    5.36
   1  -7   3   62.60    4.70
   1  -7   3   67.54    4.63
   1   8   3   17.75    2.88
   1  -8  -3   10.16    2.50
  -1  -8   3   15.15    2.44
  -1  -8   3   16.46    2.95
  -1   8   3   18.77    3.09
  -1  -8  -3   20.36    3.51
   1  -8   3   14.86    2.50
   1  -8   3   12.84    2.71
   1   9   3    1.53    1.33
   1  -9  -3   -1.37    1.05
   1  -9  -3   -1.42    1.03
  -1  -9   3   -1.56    0.85
  -1  -9   3   -2.19    1.12
   1  -9   3   -2.61    1.03
  -1   9   3   -1.79    1.04
   1  -9   3   -0.47    1.04
  -1  -9  -3   -0.71    1.66
   1 -10  -3   -4.21    1.43
  -1 -10  -3   -2.67    1.36
  -1 -10  -3   -3.24    1.52
  -2   0  -3  441.79   71.97
   2   0   3  401.45   65.08
   2   0   3  440.79   21.06
   2   0  -3  511.38   65.45
  -2   0   3  444.45   21.90
   2   0  -3  432.40   21.58
  -2   0  -3  482.10   21.75
  -2   0   3  392.01   61.19
  -2  -1   3  775.15   30.76
   2   1   3  703.26   87.94
  -2   1  -3  764.07   29.51
  -2  -1   3  708.55   81.10
   2  -1  -3  814.82   32.32
   2  -1  -3  695.43   86.37
   2  -1   3  745.40   87.49
   2   1  -3  808.68   86.83
  -2   1   3  780.56   31.86
   2  -1   3  733.82   29.37
  -2  -1  -3  741.74   30.80
  -2  -1  -3  733.32   96.60
  -2   2  -3   24.03    1.70
  -2   2  -3   24.64    1.69
  -2  -2   3   24.28    1.24
  -2  -2   3   24.23    1.21
   2  -2  -3   21.34    1.90
   2  -2  -3   23.55    1.81
   2  -2  -3   23.92    1.67
   2   2   3   21.83    1.77
  -2  -2   3   23.76    1.32
   2   2   3   24.26    1.51
   2  -2   3   20.82    1.54
  -2  -2  -3   25.47    1.82
   2   2  -3   25.70    1.45
   2  -2   3   24.81    1.62
  -2  -2  -3   22.45    1.36
  -2   2   3   23.82    1.75
  -2  -3   3  110.43    4.05
   2  -3  -3  109.55    5.30
  -2  -3   3  105.87    4.03
   2   3   3  115.39    5.05
   2  -3  -3  120.25    5.16
   2  -3  -3  115.05    4.76
  -2  -3   3  115.42    4.37
   2   3   3  114.07    4.56
   2  -3   3  109.58    4.57
   2  -3   3  117.84    4.82
   2   3  -3  111.16    4.44
  -2  -3  -3  110.98    4.87
  -2   3   3  110.30    4.84
  -2  -3  -3  107.95    4.22
   2  -3   3  115.90    4.82
   2  -3   3  112.23    4.61
  -2  -4   3   50.02    2.91
   2  -4  -3   48.33    3.39
   2  -4  -3   52.64    3.20
   2   4   3   45.24    3.35
   2  -4  -3   50.85    3.79
  -2  -4   3   44.98    2.58
   2   4   3   48.77    3.03
  -2  -4   3   46.29    2.61
   2  -4   3   47.81    3.03
  -2   4   3   46.28    3.23
   2  -4   3   47.71    3.00
   2  -4   3   47.21    3.02
   2   4  -3   46.56    2.95
   2  -4   3   51.72    3.32
  -2  -4  -3   49.75    3.27
  -2  -4  -3   52.41    2.84
  -2  -5   3  110.09    4.84
   2  -5  -3  100.80    5.53
   2  -5  -3  108.79    5.35
  -2  -5   3  103.95    4.62
   2  -5  -3  105.46    6.19
   2   5   3   96.20    5.52
  -2  -5   3  102.95    5.04
   2   5   3  105.28    5.23
   2  -5   3   96.98    5.10
   2  -5   3  103.24    5.52
   2  -5   3  102.53    5.23
   2   5  -3   96.75    5.06
  -2  -5  -3  102.41    5.46
  -2   5   3  106.38    5.59
  -2  -5  -3  111.32    4.88
   2  -5   3  110.08    5.28
  -2  -6   3  110.87    5.82
  -2  -6   3  119.10    5.42
   2   6   3  121.62    6.75
   2   6   3  124.61    6.15
   2  -6  -3  110.31    6.89
   2  -6  -3  110.60    6.35
  -2  -6   3  117.55    5.55
   2  -6  -3  111.18    5.88
  -2   6   3  119.95    6.50
   2  -6   3  113.32    6.39
  -2  -6  -3  110.40    5.39
   2  -6   3  120.30    6.02
   2  -6   3  121.66    6.20
  -2  -6  -3  112.68    6.29
   2  -6   3  119.49    6.00
   2   6  -3  114.30    6.06
  -2  -7   3   78.91    4.76
   2   7   3   75.90    5.15
   2  -7  -3   74.52    5.85
  -2  -7   3   68.09    4.75
   2   7   3   78.13    5.74
  -2  -7   3   71.62    5.52
   2  -7   3   69.11    4.78
  -2  -7  -3   67.29    4.29
  -2   7   3   75.83    5.33
   2  -7   3   75.14    5.48
   2  -7   3   67.11    4.93
   2  -8  -3    9.11    2.33
  -2  -8   3    7.90    1.69
  -2  -8   3   11.52    2.55
   2   8   3   11.78    2.60
   2   8   3    8.25    2.09
  -2   8   3    9.32    2.24
   2  -8   3    7.16    2.17
  -2  -8  -3    5.34    1.88
   2  -8   3    6.35    1.73
  -2  -9   3    8.29    2.43
   2  -9  -3    7.59    2.36
   2  -9  -3    5.48    2.05
   2   9   3    9.05    1.75
   2  -9   3    6.91    2.17
  -2  -9  -3    5.24    2.40
   2  -9   3    8.40    2.21
   2 -10  -3   -1.58    1.99
   2 -10  -3   -0.88    1.73
  -3   0  -3    0.20    0.26
   3   0   3    0.11    0.28
  -3   0  -3    0.45    0.40
   3   0   3    0.45    0.35
  -3   0   3    0.03    0.33
  -3   0   3   -0.51    0.21
   3   0  -3    0.11    0.35
   3   0  -3    0.12    0.23
   3  -1  -3  148.52    4.93
  -3   1  -3  147.25    4.96
   3   1   3  144.36    4.48
  -3   1  -3  142.39    4.93
  -3  -1   3  143.67    4.52
   3   1   3  145.48    5.03
   3  -1  -3  155.12    5.31
   3  -1   3  144.76    4.87
  -3   1   3  140.72    5.26
  -3   1   3  159.06    5.04
  -3  -1  -3  148.48    5.03
  -3  -1  -3  146.68    4.47
   3  -1   3  155.83    4.91
   3   1  -3  146.18    4.54
   3  -2  -3   78.11    3.52
  -3   2  -3   81.90    3.59
  -3  -2   3   76.20    2.53
  -3  -2   3   74.68    2.53
   3   2   3   84.88    3.71
  -3   2  -3   82.40    3.56
   3   2   3   78.60    3.10
   3  -2  -3   84.60    4.01
  -3  -2   3   78.20    3.01
   3   2  -3   76.05    3.08
  -3  -2  -3   82.87    3.57
  -3   2   3   79.39    3.59
   3  -2   3   86.24    3.55
   3  -2   3   85.31    3.53
  -3  -2  -3   84.24    2.99
  -3   2   3   76.74    3.85
   3  -3  -3  383.21   12.43
   3  -3  -3  390.50   12.85
  -3  -3   3  378.51   10.82
  -3   3  -3  394.84   12.36
   3   3   3  379.76   12.29
   3  -3  -3  385.18   12.12
  -3  -3   3  376.54   10.86
  -3  -3   3  379.35   11.36
   3   3   3  377.68   11.52
   3  -3   3  388.62   11.95
  -3  -3  -3  377.32   11.16
   3  -3   3  375.93   12.03
  -3   3   3  388.48   12.30
  -3  -3  -3  377.46   12.10
   3  -3   3  401.72   12.25
   3   3  -3  385.12   11.59
  -3  -4   3  107.79    4.90
   3  -4  -3  133.23    6.48
   3  -4  -3  125.60    5.94
  -3  -4   3  127.33    4.67
  -3  -4   3  123.99    4.72
   3   4   3  118.93    5.18
   3   4   3  116.90    5.73
   3  -4  -3  120.48    5.54
   3  -4   3  122.56    5.48
   3   4  -3  131.00    5.42
   3  -4   3  136.95    5.66
  -3   4   3  127.81    5.82
   3  -4   3  127.07    5.63
  -3  -4  -3  120.84    4.81
   3  -4   3  115.91    5.56
  -3  -4  -3  126.15    5.70
   3  -5  -3   57.35    4.11
   3   5   3   55.12    3.54
   3   5   3   48.32    3.86
  -3  -5   3   55.19    3.45
   3  -5  -3   56.75    3.79
  -3  -5   3   57.14    3.20
   3  -5  -3   52.71    4.35
  -3  -5   3   60.37    3.11
  -3  -5  -3   60.59    3.27
  -3   5   3   53.32    3.87
   3  -5   3   56.47    3.79
   3   5  -3   55.45    3.70
  -3  -5  -3   56.67    3.87
   3  -5   3   53.71    3.88
   3  -5   3   60.42    3.80
   3  -5   3   56.90    3.79
   3  -6  -3   27.49    3.48
   3   6   3   30.64    3.38
  -3  -6   3   33.01    2.53
   3   6   3   26.61    2.73
  -3  -6   3   26.28    2.67
   3  -6  -3   26.84    2.97
   3  -6  -3   22.24    2.54
  -3  -6   3   22.70    2.26
   3  -6   3   27.34    2.78
  -3  -6  -3   18.39    2.65
   3  -6   3   29.60    2.89
   3  -6   3   27.28    3.16
   3  -6   3   22.03    2.70
  -3   6   3   22.39    2.83
   3   6  -3   27.16    2.88
  -3  -6  -3   21.27    2.13
   3  -7  -3   43.58    4.76
   3   7   3   58.13    5.00
  -3  -7   3   55.05    3.86
  -3  -7   3   51.41    3.99
   3   7   3   43.71    3.90
   3   7  -3   48.86    4.22
   3  -7   3   39.83    3.93
  -3  -7  -3   46.28    3.46
  -3   7   3   51.62    4.59
   3  -7   3   54.07    4.24
   3  -7   3   52.72    4.61
  -3  -8   3    4.80    1.91
  -3  -8   3    5.48    1.63
   3   8   3    4.83    1.43
   3  -8  -3    2.09    1.64
   3   8   3    5.07    1.43
   3  -8  -3    2.62    1.77
   3  -8   3    2.56    1.60
  -3   8   3    4.76    1.66
   3  -8   3    3.91    1.58
  -3  -9   3   11.28    2.73
   3   9   3   13.90    2.28
   3  -9  -3   14.75    3.26
   3  -9  -3    9.58    2.60
  -3  -9  -3   10.09    2.86
   3  -9   3    8.42    2.48
   3  -9   3   15.17    2.70
   3 -10  -3   -2.97    1.21
   3 -10  -3   -0.16    1.78
   3 -10   3   -3.22    1.08
   3 -10   3   -2.10    2.44
  -4   0   3  172.65    5.65
   4   0  -3  175.52    5.61
   4   0   3  167.86    5.29
  -4   0  -3  168.54    5.65
  -4   0   3  174.33    5.18
   4   0   3  177.28    5.69
   4   0  -3  165.31    5.11
  -4   0  -3  172.31    5.44
   4  -1  -3  219.08    7.15
   4   1   3  199.54    6.08
   4  -1  -3  213.44    6.70
  -4   1  -3  204.86    6.72
  -4  -1   3  212.64    6.41
  -4   1  -3  206.32    6.82
  -4  -1  -3  209.37    6.17
  -4   1   3  202.85    7.10
   4  -1   3  211.93    6.73
   4   1  -3  212.51    6.44
  -4   1   3  207.48    6.70
  -4  -1  -3  211.87    6.82
   4   2   3  280.74    9.21
   4   2   3  285.15    8.40
   4  -2  -3  278.16    9.13
  -4   2  -3  286.45    9.21
  -4   2  -3  288.00    9.32
  -4  -2   3  286.07    7.46
  -4  -2   3  284.07    7.55
  -4  -2   3  278.24    8.49
  -4  -2  -3  283.49    8.19
   4  -2   3  284.80    9.03
   4  -2   3  294.75    9.13
  -4   2   3  287.58    9.73
   4   2  -3  278.85    8.58
  -4  -2  -3  286.94    9.15
  -4  -3   3    3.52    0.75
  -4   3  -3    2.67    0.86
   4  -3  -3    3.00    0.81
  -4  -3   3    4.02    0.56
   4   3   3    3.16    0.88
  -4   3  -3    3.00    0.97
   4  -3  -3    2.59    0.90
   4   3   3    3.73    0.80
   4  -3   3    3.94    0.96
   4  -3   3    5.64    1.11
   4  -3   3    2.96    0.82
  -4   3   3    2.10    0.92
  -4  -3  -3    4.91    1.09
   4   3  -3    2.96    0.78
   4   3  -3    2.62    0.53
  -4  -3  -3    3.95    0.69
  -4   3   3    3.08    0.86
   4   4   3   23.26    2.43
  -4  -4   3   25.79    1.61
  -4   4  -3   25.46    2.37
   4  -4  -3   25.07    2.27
   4   4   3   19.64    1.82
   4  -4  -3   25.39    2.42
   4  -4  -3   24.31    2.72
  -4  -4   3   24.81    2.01
   4  -4   3   26.82    2.43
   4   4  -3   23.45    1.72
  -4  -4  -3   25.58    2.31
   4   4  -3   25.80    2.23
  -4   4   3   26.51    2.41
  -4  -4  -3   27.08    1.83
   4  -4   3   26.03    2.44
   4  -4   3   24.86    2.26
   4  -5  -3   26.21    3.11
  -4  -5   3   25.38    1.84
   4   5   3   22.77    2.70
   4   5   3   27.48    2.44
  -4  -5   3   24.38    2.30
   4  -5  -3   24.27    2.52
   4  -5  -3   23.08    2.59
  -4  -5   3   25.17    2.00
   4  -5   3   25.85    2.62
  -4  -5  -3   26.51    2.08
  -4   5   3   25.89    2.81
   4  -5   3   27.55    2.63
   4  -5   3   28.22    2.69
  -4  -5  -3   26.28    2.70
   4  -5   3   29.77    2.90
   4   5  -3   26.18    2.54
   4  -6  -3   33.98    3.56
   4  -6  -3   30.33    3.71
   4   6   3   35.61    3.03
  -4  -6   3   32.89    2.37
  -4  -6   3   24.97    2.74
  -4  -6   3   26.94    2.43
   4  -6  -3   29.15    3.00
   4   6   3   25.91    3.21
  -4  -6  -3   26.69    2.37
   4  -6   3   23.61    2.87
  -4   6   3   32.55    3.28
   4  -6   3   30.66    3.31
   4  -6   3   27.51    2.95
   4   6  -3   32.09    3.07
   4  -6   3   28.47    2.98
  -4  -6  -3   23.63    2.94
  -4  -7   3   46.84    3.48
   4   7   3   43.02    3.72
   4  -7  -3   54.31    5.16
  -4  -7   3   48.51    3.93
   4   7   3   44.36    4.44
   4  -7   3   43.84    3.89
  -4   7   3   47.18    4.34
   4   7  -3   43.60    3.99
   4  -7   3   39.11    4.16
  -4  -7  -3   39.46    3.14
   4  -8  -3    1.93    1.48
   4   8   3    2.75    1.68
   4  -8  -3   -0.46    1.28
   4   8  -3    1.33    1.57
   4  -8   3    2.80    1.78
   4  -8   3    1.98    1.34
   4   9   3    2.19    1.92
   4  -9  -3    2.41    1.92
   4   9   3    2.69    1.60
   4  -9  -3    0.95    1.53
  -4  -9   3    2.49    1.89
   4  -9   3    1.62    1.52
   4  -9   3    1.86    1.75
   4 -10  -3   -2.38    1.65
   4 -10  -3    1.94    2.10
  -4 -10  -3   -2.42    1.52
   4 -10   3   -1.63    1.86
   4 -10   3   -1.33    1.47
  -5   0  -3   -0.05    0.32
   5   0   3    0.15    0.35
  -5   0  -3    0.42    0.33
   5   0  -3    0.40    0.26
   5   0   3   -0.18    0.27
   5   0  -3   -0.28    0.23
  -5   0   3    0.09    0.25
   5   0  -3    0.25    0.36
   5  -1  -3  645.86   18.74
   5  -1  -3  646.95   19.23
   5   1   3  697.04   19.09
  -5   1  -3  701.54   19.01
  -5  -1   3  676.15   18.63
  -5   1  -3  705.37   19.23
  -5   1   3  674.72   18.86
  -5  -1  -3  677.21   19.07
  -5   1   3  653.46   19.37
   5   1  -3  663.46   17.49
   5  -1   3  718.47   19.08
   5   1  -3  681.47   18.67
   5  -2  -3  178.39    6.96
   5  -2  -3  192.10    6.74
  -5   2  -3  192.89    6.77
   5   2   3  182.87    5.73
   5   2   3  180.72    6.69
  -5  -2   3  160.52    4.71
  -5   2  -3  199.62    6.98
  -5  -2   3  173.49    6.03
  -5   2   3  180.55    7.15
  -5  -2  -3  188.33    5.63
  -5  -2  -3  182.09    6.58
   5   2  -3  176.99    6.12
   5  -2   3  189.23    6.55
  -5   2   3  177.55    6.64
   5  -2   3  176.56    6.55
   5  -3  -3  240.17    9.20
  -5  -3   3  244.40    6.72
  -5   3  -3  239.87    8.97
  -5  -3   3  244.06    7.96
   5   3   3  243.24    8.82
   5  -3  -3  252.67    8.82
   5   3   3  228.23    7.69
  -5   3  -3  235.58    8.67
  -5   3   3  245.95    9.43
  -5   3   3  248.57    8.87
   5  -3   3  240.47    8.55
  -5  -3  -3  238.39    7.33
   5   3  -3  236.80    6.99
   5   3  -3  245.21    8.22
   5  -3   3  239.15    8.67
  -5  -3  -3  235.52    8.53
  -5  -4   3    9.09    0.90
   5  -4  -3    6.34    1.49
   5  -4  -3    7.35    1.39
   5   4   3    7.80    1.15
   5  -4  -3    8.43    1.51
  -5   4  -3    6.98    1.48
   5   4   3    8.38    1.57
  -5  -4   3    8.73    1.31
   5  -4   3    7.84    1.41
   5   4  -3   10.30    1.17
  -5  -4  -3   11.40    1.15
   5  -4   3   11.60    1.67
   5   4  -3    8.55    1.37
   5  -4   3    9.70    1.60
  -5   4   3    8.32    1.64
  -5  -4  -3    7.38    1.44
  -5  -5   3   61.75    3.67
   5   5   3   64.03    3.74
   5  -5  -3   60.26    4.05
  -5  -5   3   60.36    2.86
   5  -5  -3   61.39    4.26
   5  -5  -3   64.29    4.72
   5   5   3   56.46    4.26
   5  -5   3   57.55    4.06
   5   5  -3   58.82    3.14
  -5  -5  -3   55.61    3.93
   5  -5   3   58.90    4.00
  -5  -5  -3   59.14    3.14
   5   5  -3   60.73    3.93
   5  -5   3   65.10    4.35
  -5   5   3   62.54    4.38
   5  -5   3   58.99    3.96
   5   6   3   48.66    3.61
  -5  -6   3   42.75    3.10
  -5  -6   3   48.15    3.10
   5   6   3   53.00    4.53
  -5  -6   3   45.51    3.50
   5  -6  -3   49.64    4.59
  -5  -6  -3   43.96    3.87
  -5   6   3   47.35    4.14
   5  -6   3   41.81    3.78
   5  -6   3   51.07    4.24
   5   6  -3   47.22    3.83
   5  -6   3   49.74    3.93
   5  -6   3   44.62    3.83
  -5  -6  -3   44.84    2.95
   5   7   3   12.38    2.51
   5   7   3   11.03    2.05
   5  -7  -3    9.86    2.61
   5  -7  -3    9.01    2.20
  -5  -7   3    7.83    1.88
  -5  -7   3   10.19    1.66
  -5   7   3    4.84    1.84
   5   7  -3   10.10    2.33
   5  -7   3    9.08    2.05
   5  -7   3    7.77    1.87
   5  -8  -3   -2.02    1.15
   5   8   3    1.23    1.35
   5   8   3    0.81    1.65
   5  -8  -3    0.91    1.09
   5  -8   3   -0.53    1.01
   5   8  -3    0.59    1.40
   5  -8   3   -0.94    0.96
   5  -9  -3   -1.17    0.84
   5  -9  -3   -2.27    1.35
   5   9   3   -2.80    1.22
  -5  -9   3    1.76    1.67
   5  -9   3   -2.95    1.36
   5  -9   3   -2.58    1.01
   6   0  -3   53.05    2.38
  -6   0  -3   56.50    2.95
   6   0  -3   56.78    2.37
  -6   0  -3   55.22    2.62
   6   0  -3   53.99    2.81
   6   0   3   53.72    2.48
  -6   0   3   59.70    3.00
   6   1   3  285.60    8.41
   6  -1  -3  288.93    9.13
  -6   1  -3  306.76    9.68
  -6  -1   3  289.04    9.10
   6   1   3  297.22    9.45
   6  -1  -3  286.23    9.07
  -6   1  -3  293.60    9.32
   6  -1   3  287.99    9.10
   6   1  -3  302.31    9.14
  -6  -1  -3  289.06    8.64
   6  -1   3  307.35    9.50
   6   1  -3  279.68    7.97
  -6   1   3  307.16    9.89
  -6  -1  -3  286.25    9.40
   6   1  -3  278.88    7.79
   6   2   3   36.14    1.86
  -6   2  -3   33.51    2.60
  -6  -2   3   38.84    1.12
   6  -2  -3   40.31    2.83
  -6  -2   3   35.99    2.23
  -6   2  -3   36.47    2.55
   6   2   3   31.97    2.46
   6  -2  -3   34.02    2.43
  -6  -2  -3   35.52    1.79
  -6  -2  -3   38.36    2.56
  -6   2   3   40.85    2.92
  -6   2   3   44.71    2.77
   6  -2   3   44.84    2.79
   6   2  -3   35.40    2.25
  -6   3  -3   19.49    1.98
  -6  -3   3   18.42    0.86
   6   3   3   22.82    2.27
   6  -3  -3   20.87    2.27
  -6  -3   3   16.83    1.61
   6   3   3   21.19    1.61
   6  -3  -3   20.87    2.10
  -6   3  -3   24.43    2.40
   6   3  -3   22.96    1.94
  -6  -3  -3   17.89    1.99
   6   3  -3   20.46    1.11
  -6  -3  -3   18.66    1.32
   6  -3   3   22.68    2.19
  -6   3   3   22.14    2.22
   6  -3   3   20.75    2.08
  -6  -4   3   86.05    4.19
  -6  -4   3   90.51    3.07
   6  -4  -3   87.99    5.27
  -6   4  -3   83.44    5.03
   6   4   3   85.04    4.84
   6  -4  -3   90.15    4.90
  -6  -4  -3   87.57    4.68
  -6   4   3   91.63    5.00
   6   4  -3   81.67    3.34
   6  -4   3   98.73    4.96
   6   4  -3   91.37    4.55
  -6   4   3   84.07    5.34
  -6  -4  -3   81.87    3.51
   6  -4   3   94.45    4.97
   6  -4   3   81.22    4.71
   6  -5  -3   53.89    4.39
  -6  -5   3   42.63    2.21
   6   5   3   46.83    3.14
   6  -5  -3   48.86    3.77
  -6  -5   3   51.67    3.43
  -6   5  -3   47.97    4.12
   6  -5  -3   39.25    3.54
   6   5   3   44.39    3.82
  -6  -5  -3   47.76    3.54
   6   5  -3   48.49    3.50
   6  -5   3   57.43    4.03
   6   5  -3   45.72    2.63
  -6  -5  -3   48.49    2.72
  -6   5   3   44.48    3.73
   6  -5   3   46.53    3.51
   6  -5   3   43.71    3.61
   6   6   3  107.42    5.54
   6  -6  -3  102.71    6.77
   6   6   3  108.45    6.45
   6  -6  -3  103.46    6.37
  -6  -6   3  102.80    5.50
   6  -6   3  101.13    6.07
   6  -6   3  111.28    6.23
   6  -6   3  103.72    6.29
   6   6  -3  100.69    5.91
  -6  -6  -3  116.08    4.89
  -6   6   3  113.37    6.59
   6  -7  -3    0.92    1.02
   6  -7  -3   -1.91    1.03
   6   7   3    0.86    1.06
   6   7   3    1.02    0.99
   6   7  -3    1.42    1.28
   6   8   3    7.32    1.91
   6   8   3    2.68    1.40
   6  -8  -3    3.78    2.14
   6  -8  -3    6.03    2.10
   6  -8   3    2.96    1.47
   6  -8   3    3.00    1.63
   6   8  -3    4.66    1.75
   6  -9  -3    2.78    1.66
   6   9   3    0.25    1.58
   6  -9  -3   -1.36    1.31
   6  -9   3   -0.88    1.63
   6   9  -3    1.34    2.04
   6  -9   3   -1.25    1.38
   7   0  -3   -0.06    0.31
  -7   0  -3   -0.26    0.30
   7   0   3    0.28    0.50
  -7   0  -3   -0.30    0.41
  -7   0   3   -0.06    0.41
   7   0  -3    0.04    0.43
   7   0  -3    0.00    0.33
   7   0   3   -0.31    0.27
  -7   1  -3  157.25    6.36
   7   1   3  178.75    6.38
  -7  -1   3  151.14    5.87
   7   1   3  162.86    5.22
   7  -1  -3  160.20    5.93
   7  -1  -3  166.90    5.91
   7  -1  -3  157.41    6.37
  -7   1  -3  169.42    6.16
   7   1  -3  158.24    4.89
   7   1  -3  167.91    5.99
  -7  -1  -3  163.80    5.49
  -7  -1  -3  151.70    6.13
   7  -1   3  154.69    5.80
   7  -1   3  164.66    6.25
   7   1  -3  157.56    4.67
  -7   1   3  170.63    6.67
  -7  -2   3  172.66    6.32
   7  -2  -3  177.02    6.76
   7   2   3  167.54    6.71
   7   2   3  168.06    5.55
  -7   2  -3  167.56    7.02
   7  -2  -3  176.75    7.19
  -7  -2   3  168.65    4.74
  -7   2  -3  173.88    6.83
   7  -2  -3  190.83    6.86
  -7   2   3  176.64    7.40
  -7  -2  -3  174.84    5.65
  -7  -2  -3  179.51    6.84
   7  -2   3  170.23    6.57
   7   2  -3  175.08    4.71
   7  -2   3  173.31    6.79
   7   2  -3  177.51    6.42
   7   3   3   15.84    1.46
  -7  -3   3   17.38    0.78
   7   3   3   17.88    2.09
  -7  -3   3   14.59    1.63
   7  -3  -3   18.52    2.00
   7  -3  -3   16.95    2.11
  -7   3  -3   16.21    2.00
  -7   3  -3   17.03    2.17
  -7   3   3   17.71    2.21
  -7  -3  -3   18.96    1.37
   7  -3   3   16.98    1.87
   7  -3   3   17.49    2.05
   7   3  -3   15.18    0.90
   7   3  -3   16.79    1.81
  -7  -3  -3   19.30    1.99
   7  -4  -3  183.38    8.15
  -7  -4   3  169.47    4.96
  -7  -4   3  176.70    6.79
   7   4   3  171.59    6.35
   7  -4  -3  170.27    7.51
  -7   4  -3  169.14    7.96
   7  -4  -3  167.40    7.48
   7   4   3  159.66    7.42
   7  -4   3  169.05    7.27
   7   4  -3  166.07    5.43
   7   4  -3  170.88    7.04
  -7  -4  -3  169.29    5.71
  -7   4   3  157.14    8.04
   7  -4   3  171.74    7.53
   7  -4   3  160.17    7.40
  -7  -4  -3  169.57    7.24
   7  -5  -3   36.32    3.39
  -7  -5   3   37.84    2.97
  -7  -5   3   40.84    1.92
   7  -5  -3   32.71    3.40
   7   5   3   39.38    2.81
   7   5   3   42.50    3.77
  -7   5  -3   40.88    3.94
   7  -5  -3   33.48    3.33
   7  -5  -3   38.15    3.72
   7  -5   3   36.61    3.22
  -7  -5  -3   42.25    2.44
   7   5  -3   38.35    2.32
   7  -5   3   40.34    3.47
   7  -5   3   37.39    3.53
   7   5  -3   41.25    3.38
  -7  -5  -3   36.33    3.28
   7   6   3    2.10    1.07
  -7  -6   3    1.36    1.02
  -7  -6   3    1.06    0.66
   7  -6  -3   -0.08    1.11
   7  -6  -3    1.75    1.34
   7   6   3    0.55    0.91
   7  -6   3   -1.12    0.88
   7   6  -3    1.16    1.24
   7  -6   3    0.40    1.14
   7  -6   3   -0.85    0.70
  -7  -6  -3   -0.28    0.62
   7   7   3    3.19    1.48
   7  -7  -3    6.60    2.20
   7   7   3    6.49    2.03
   7  -7  -3    9.43    2.46
   7   7  -3    5.44    1.68
   7  -7   3    4.86    1.77
   7  -7   3   10.32    2.16
   7  -8  -3    2.31    1.88
   7   8   3    2.96    1.58
   7  -8  -3    3.61    1.98
   7  -8   3    2.29    1.51
   7   8  -3    4.00    1.70
   7  -8   3    5.68    1.91
   7   9   3   -3.33    1.92
   7  -9  -3   -0.12    1.80
   7  -9  -3   -0.39    1.95
   7  -9   3   -1.98    1.42
   7  -9   3   -0.73    1.36
   7   9  -3    2.39    2.21
   8   0   3  193.30    7.14
  -8   0  -3  184.84    6.56
   8   0   3  190.21    6.32
   8   0  -3  177.30    6.19
  -8   0  -3  193.56    7.21
   8   0  -3  186.89    6.95
   8   0  -3  185.85    6.08
  -8   0   3  181.07    7.07
   8   1   3    4.80    1.01
   8  -1  -3    4.41    1.06
   8  -1  -3    5.21    1.00
  -8   1  -3    4.36    0.99
  -8  -1   3    4.08    0.93
   8   1   3    4.51    0.70
   8  -1  -3    3.91    0.81
  -8   1  -3    3.85    0.93
   8   1  -3    5.48    0.60
   8  -1   3    3.66    0.99
   8  -1   3    5.94    1.01
  -8  -1  -3    5.43    1.07
   8   1  -3    4.85    0.97
  -8  -1  -3    4.68    0.80
   8   1  -3    4.84    0.64
  -8   1   3    3.82    1.02
  -8   2  -3  384.93   12.31
   8   2   3  351.37   10.56
   8  -2  -3  374.77   12.60
   8   2   3  378.95   12.26
  -8  -2   3  367.44    9.86
  -8   2  -3  376.93   12.69
   8  -2  -3  357.70   11.90
  -8  -2   3  360.05   11.64
   8  -2  -3  356.56   11.96
   8  -2   3  365.05   11.89
   8   2  -3  359.45    9.70
   8  -2   3  383.00   12.31
  -8  -2  -3  368.99   10.79
  -8   2   3  376.12   12.96
   8   2  -3  355.80   11.66
  -8  -2  -3  377.84   12.26
   8  -3  -3  219.24    8.49
  -8   3  -3  233.69    9.19
   8  -3  -3  222.78    9.03
   8   3   3  215.11    7.00
   8  -3  -3  202.91    8.24
   8   3   3  194.91    8.21
  -8  -3   3  218.77    5.84
  -8  -3   3  221.53    7.89
  -8   3  -3  210.93    8.46
   8   3  -3  191.20    5.89
  -8  -3  -3  200.00    6.69
   8  -3   3  218.64    8.27
   8   3  -3  202.49    7.85
   8  -3   3  218.40    8.55
  -8  -3  -3  216.44    8.32
  -8   3   3  222.82    9.30
   8  -4  -3   41.34    3.57
   8   4   3   37.61    2.52
   8  -4  -3   43.84    3.47
   8  -4  -3   40.63    3.38
  -8   4  -3   35.42    3.48
  -8  -4   3   39.81    1.55
  -8  -4   3   41.02    2.98
   8   4   3   37.48    3.37
   8  -4   3   44.25    3.33
  -8  -4  -3   40.80    3.17
   8   4  -3   39.87    3.14
  -8  -4  -3   37.37    2.15
   8  -4   3   40.58    3.36
   8  -4   3   39.50    3.30
   8   4  -3   39.07    1.86
  -8   4   3   39.05    3.73
  -8  -5   3   73.97    4.54
   8   5   3   90.20    5.55
  -8   5  -3   80.32    5.61
   8  -5  -3   78.96    5.08
   8  -5  -3   80.63    5.19
   8  -5  -3   74.70    5.46
   8   5   3   81.21    4.23
  -8   5   3   69.15    5.67
   8   5  -3   83.53    3.49
   8  -5   3   76.31    4.91
  -8  -5  -3   85.89    5.13
   8  -5   3   77.20    5.06
   8   5  -3   77.86    4.80
  -8  -5  -3   85.37    3.60
   8  -5   3   79.41    5.11
   8   6   3    4.73    1.30
  -8  -6   3    4.28    1.43
   8  -6  -3    7.80    1.86
   8   6   3    5.81    1.82
   8  -6  -3    3.16    1.38
   8  -6   3    5.32    1.71
   8   6  -3    5.32    1.63
   8  -6   3    3.51    1.46
   8   7   3    6.27    2.01
   8  -7  -3    8.99    2.17
   8   7   3    6.35    1.71
   8  -7  -3    7.98    2.31
   8   7  -3    8.32    1.93
   8  -7   3    8.23    2.15
   8  -7   3    5.08    1.87
   8  -8  -3    0.10    1.35
   8   8   3    0.56    1.65
   8  -8  -3   -0.72    0.90
   8  -8   3   -1.16    1.30
   8   8  -3   -1.64    1.58
   8  -8   3   -0.68    1.12
   8  -9  -3   -0.72    1.62
   8   9   3   -0.25    1.71
   8  -9  -3   -1.39    1.44
   8   9  -3   -1.40    3.78
   8  -9   3   -1.35    1.47
   8  -9   3   -0.77    1.39
   9   0  -3   -0.06    0.33
   9   0   3   -0.10    0.37
  -9   0  -3   -0.83    0.53
  -9   0  -3   -0.51    0.33
   9   0  -3   -0.16    0.36
   9   0   3    0.49    0.68
  -9   0   3   -0.91    0.36
   9   0  -3   -0.19    0.41
   9   1   3    6.27    1.24
  -9   1  -3   10.02    1.70
   9  -1  -3    6.82    1.23
   9   1   3    8.50    1.02
   9  -1  -3    8.49    1.23
  -9  -1   3    6.31    1.19
  -9   1  -3    9.67    1.42
   9  -1  -3    8.19    1.34
   9  -1   3    7.05    1.13
  -9  -1  -3    6.51    0.98
   9   1  -3    9.45    0.78
   9  -1   3    5.28    1.09
   9   1  -3    9.61    0.97
  -9   1   3    7.61    1.46
   9   1  -3    8.16    1.35
  -9   2  -3  113.54    5.47
   9   2   3  118.13    4.27
   9   2   3  120.11    5.65
  -9   2  -3  115.40    5.90
   9  -2  -3  126.31    5.96
  -9  -2   3  118.60    3.71
   9  -2  -3  120.99    5.44
   9  -2  -3  112.35    5.35
  -9  -2   3  113.32    5.16
  -9  -2  -3  119.25    4.51
  -9   2   3  117.85    6.12
   9   2  -3  113.41    3.45
   9  -2   3  127.88    5.73
   9  -2   3  124.40    5.36
  -9  -2  -3  117.93    5.56
   9   2  -3  121.78    5.33
   9  -3  -3   74.54    4.46
   9  -3  -3   79.08    4.86
  -9  -3   3   75.70    4.12
   9   3   3   72.95    3.36
  -9  -3   3   84.74    2.51
   9  -3  -3   77.68    4.54
  -9   3  -3   75.73    4.94
  -9   3  -3   77.95    4.59
   9   3   3   78.84    4.66
   9  -3   3   77.33    4.41
   9   3  -3   84.31    4.40
  -9   3   3   82.25    5.32
   9   3  -3   76.16    2.52
   9  -3   3   87.43    4.85
  -9  -3  -3   78.41    4.52
  -9  -3  -3   79.23    3.36
   9  -4  -3    5.36    1.38
  -9  -4   3    1.92    0.97
  -9  -4   3    2.86    0.42
   9  -4  -3    2.62    1.20
   9   4   3    2.66    0.75
   9  -4  -3    3.78    1.24
   9   4   3    2.53    1.18
  -9   4  -3    0.84    1.27
   9  -4   3    1.02    0.85
   9  -4   3    0.97    0.76
  -9  -4  -3    3.03    0.73
   9  -4   3    2.87    1.09
  -9  -4  -3    0.44    0.91
   9   4  -3    3.73    1.14
   9   4  -3    3.58    0.53
  -9  -5   3   85.58    4.87
   9   5   3   90.83    4.46
   9  -5  -3   83.25    5.83
  -9   5  -3   76.58    5.80
   9   5   3   98.20    5.92
   9  -5  -3   96.92    5.83
   9  -5   3   87.16    5.41
   9  -5   3   84.13    5.50
   9   5  -3   86.82    3.48
  -9  -5  -3   84.03    3.74
   9   5  -3   87.50    5.26
  -9  -5  -3   76.08    5.85
   9  -6  -3   40.15    4.12
   9  -6  -3   39.74    4.14
   9   6   3   45.15    4.34
   9   6   3   45.11    3.32
  -9  -6   3   34.67    3.53
   9  -6   3   50.90    4.27
   9  -6   3   35.90    3.98
   9   6  -3   38.47    3.83
   9   7   3    2.93    1.11
   9  -7  -3    3.77    1.96
   9  -7  -3    3.18    1.35
   9   7  -3    2.52    1.52
   9  -7   3    0.84    0.94
   9  -7   3    1.01    1.36
   9   8   3    1.03    1.67
   9  -8  -3    1.98    1.69
   9  -8  -3    2.93    1.87
   9   8  -3    4.80    1.79
   9  -8   3    4.90    1.90
   9  -8   3    3.00    1.60
   9  -9  -3   -3.25    1.33
   9   9   3    3.70    1.88
   9  -9  -3   -0.45    1.82
   9  -9   3   -0.77    1.85
   9  -9   3    2.37    1.91
 -10   0  -3   44.89    3.27
 -10   0  -3   45.12    2.77
  10   0   3   39.86    3.06
  10   0   3   41.68    2.48
  10   0  -3   41.98    2.34
  10   0  -3   41.34    2.48
  10   0  -3   38.72    2.94
 -10   0   3   38.49    3.05
 -10   1  -3   21.37    2.33
 -10  -1   3   25.85    2.36
 -10   1  -3   28.23    2.37
  10   1   3   21.48    1.60
  10  -1  -3   22.71    1.99
  10  -1  -3   26.25    2.51
  10  -1  -3   22.70    1.95
  10   1   3   24.95    2.48
 -10  -1  -3   26.30    1.94
  10   1  -3   26.82    1.71
 -10  -1  -3   28.66    2.50
  10   1  -3   29.71    2.47
  10  -1   3   28.19    2.59
  10   1  -3   25.22    1.42
  10  -1   3   22.92    2.01
 -10   1   3   26.60    2.72
  10  -2  -3   39.56    2.90
  10   2   3   38.56    3.21
  10  -2  -3   37.49    2.91
 -10  -2   3   41.53    1.80
 -10  -2   3   39.41    2.91
 -10   2  -3   39.05    3.07
 -10   2  -3   40.05    3.45
  10   2   3   39.79    2.09
  10  -2  -3   42.34    3.43
  10   2  -3   41.63    3.00
  10   2  -3   37.23    1.49
 -10   2   3   33.79    3.20
  10  -2   3   40.23    2.91
 -10  -2  -3   44.10    2.47
  10  -2   3   39.77    3.19
 -10  -2  -3   39.42    3.04
 -10   3  -3   75.89    4.65
  10  -3  -3   85.48    5.20
 -10   3  -3   73.01    4.97
 -10  -3   3   74.90    4.26
  10  -3  -3   75.14    4.52
  10  -3  -3   75.55    4.50
  10   3   3   74.86    3.37
  10   3   3   87.38    4.97
 -10  -3   3   79.35    2.52
  10   3  -3   77.80    4.40
 -10   3   3   68.30    4.97
  10  -3   3   81.77    4.76
  10  -3   3   77.64    4.52
 -10  -3  -3   81.10    3.48
  10   3  -3   73.89    2.49
 -10  -3  -3   66.77    4.39
  10   4   3    2.77    0.79
  10  -4  -3    1.36    1.01
  10  -4  -3    2.38    1.16
  10   4   3    2.47    1.17
 -10   4  -3    0.51    1.10
 -10  -4   3    2.73    1.08
  10  -4  -3    2.65    1.15
  10  -4   3    5.00    1.44
  10  -4   3    2.81    1.13
  10   4  -3    3.94    1.30
 -10  -4  -3    1.89    1.12
 -10   4   3    1.87    1.12
 -10  -4  -3    1.77    0.65
  10  -4   3    3.26    1.42
  10   4  -3    2.19    0.42
  10   5   3   42.47    2.92
  10  -5  -3   43.51    4.25
 -10  -5   3   34.81    3.21
  10  -5  -3   44.26    3.98
  10   5   3   37.05    3.71
  10   5  -3   36.45    3.57
  10  -5   3   39.60    3.86
  10  -5   3   40.87    3.70
  10  -6  -3    0.92    1.21
  10  -6  -3    3.82    1.66
  10   6   3    0.61    1.50
  10   6   3    0.43    0.71
  10   6  -3   -1.44    1.24
  10  -6   3    0.72    1.10
  10  -6   3    1.65    1.19
  10  -7  -3    8.22    2.23
  10  -7  -3   11.91    2.52
  10   7   3   12.71    2.69
  10  -7   3   12.24    2.34
  10   7  -3    8.35    2.13
  10  -7   3   11.02    2.43
  10   8   3   -1.83    1.50
  10  -8  -3   -0.68    1.10
  10  -8  -3    0.66    1.61
  10   8  -3    0.29    1.92
  10  -8   3   -2.18    1.32
  10   9   3    0.89    1.52
  10  -9  -3    1.85    1.55
  10  -9  -3   -1.56    1.57
  10  -9   3   -1.69    1.24
  10  -9   3    0.20    1.44
  11   0   3   -0.27    0.43
 -11   0  -3   -0.66    0.57
  11   0  -3   -0.14    0.39
  11   0   3   -0.08    0.43
  11   0  -3   -0.03    0.43
  11   0  -3   -0.59    0.53
 -11   0  -3    0.65    0.59
 -11   1  -3    4.08    1.05
  11  -1  -3    2.61    0.82
  11   1   3    2.60    0.92
 -11   1  -3    2.01    1.11
  11  -1  -3    2.29    1.09
  11   1   3    2.08    0.66
 -11  -1   3    0.63    0.83
  11  -1  -3    1.59    0.80
  11   1  -3    3.31    0.66
  11  -1   3    2.59    1.01
 -11   1   3    0.33    0.82
  11  -1   3    2.69    0.85
  11   1  -3    3.25    0.95
 -11  -1  -3    1.78    0.99
  11   1  -3    2.27    0.52
 -11  -1  -3    1.91    0.74
 -11   2  -3    0.69    0.78
  11   2   3    0.88    0.50
  11   2   3    1.53    0.99
 -11  -2   3    0.59    0.71
  11  -2  -3    0.13    0.50
  11  -2  -3    0.76    0.87
 -11   2  -3    2.17    1.04
  11  -2  -3   -0.32    0.67
  11  -2   3   -0.16    0.63
 -11  -2  -3    0.30    0.70
  11   2  -3    1.04    0.32
 -11   2   3   -0.27    0.66
  11  -2   3    0.09    0.67
  11   2  -3    0.63    0.71
  11   3   3   43.43    2.41
 -11   3  -3   37.32    3.74
  11  -3  -3   48.03    3.57
 -11  -3   3   40.74    1.67
 -11   3  -3   38.66    3.40
  11   3   3   44.03    3.53
 -11  -3   3   42.92    3.30
  11  -3  -3   48.67    3.61
  11  -3  -3   49.30    4.09
 -11  -3  -3   37.30    3.35
  11   3  -3   42.33    1.66
  11  -3   3   41.63    3.57
  11  -3   3   41.21    3.33
 -11   3   3   40.55    3.96
  11   3  -3   42.97    3.35
 -11  -3  -3   41.62    2.48
  11  -4  -3  247.20   10.65
 -11  -4   3  270.02   10.24
 -11   4  -3  255.64   11.65
  11  -4  -3  272.69   11.53
  11  -4  -3  271.70   10.87
  11   4   3  272.94    8.98
  11   4   3  286.77   11.22
  11  -4   3  280.00   11.11
 -11  -4  -3  248.72   11.78
  11   4  -3  276.15   10.59
  11  -4   3  269.76   10.64
 -11  -4  -3  264.30    8.65
 -11  -5   3    0.03    0.85
  11  -5  -3    3.66    1.30
  11   5   3    1.57    0.90
  11  -5  -3    1.54    1.13
  11   5   3    0.59    0.90
  11  -5   3    1.55    1.07
  11  -5   3    2.37    1.14
  11   5  -3    1.15    1.10
  11   6   3   -2.09    1.06
  11  -6  -3   -0.52    0.70
  11  -6  -3    0.87    1.25
  11  -6   3   -0.31    0.60
  11   6  -3    0.23    1.29
  11  -6   3    0.64    1.16
  11  -7  -3    1.15    1.66
  11  -7  -3    3.04    1.65
  11   7   3    2.00    1.73
  11  -7   3    3.14    1.55
  11   7  -3    4.28    2.08
  11  -7   3    4.68    1.67
  11  -8  -3    0.63    1.52
  11  -8  -3   -0.32    1.29
  11   8   3   -3.65    1.26
  11  -8   3   -0.19    0.88
  11   8  -3   -0.55    1.54
  11  -8   3   -0.66    1.35
  12   0  -3    8.93    1.32
  12   0   3    8.63    1.25
 -12   0  -3    7.80    1.62
 -12   0   3    8.84    1.76
  12   0  -3   11.15    1.30
  12   0   3    9.92    1.76
 -12   0  -3   10.42    1.63
  12   0  -3    8.66    1.57
 -12   1  -3   78.22    4.97
  12  -1  -3   77.85    4.23
  12   1   3   74.64    3.43
  12  -1  -3   73.89    4.71
 -12  -1   3   76.10    4.62
 -12   1  -3   77.60    4.47
  12  -1  -3   81.60    4.03
  12   1   3   74.92    4.61
  12  -1   3   72.74    3.97
 -12  -1  -3   73.46    3.91
  12   1  -3   74.88    3.48
  12   1  -3   76.12    3.06
  12   1  -3   80.65    4.72
  12  -1   3   79.87    4.83
 -12   1   3   73.24    4.95
 -12  -1  -3   70.37    4.52
 -12   2  -3    3.05    1.31
  12   2   3    3.63    1.28
 -12   2  -3    2.71    1.24
 -12  -2   3    2.62    1.13
  12   2   3    3.59    0.79
  12  -2  -3    4.17    1.13
  12  -2  -3    5.15    1.29
  12  -2  -3    4.80    1.42
 -12  -2  -3    4.89    1.47
  12  -2   3    3.86    1.12
  12  -2   3    4.02    1.24
 -12   2   3    1.91    1.16
  12   2  -3    3.53    0.51
 -12  -2  -3    4.17    0.98
  12   2  -3    4.17    1.29
  12  -3  -3   68.88    4.99
  12   3   3   65.43    4.66
  12  -3  -3   64.53    4.24
 -12   3  -3   66.25    5.02
  12   3   3   59.61    3.03
 -12  -3   3   64.30    4.22
  12  -3  -3   61.83    4.35
 -12   3  -3   63.88    4.52
 -12  -3  -3   64.54    3.33
  12   3  -3   60.15    2.22
  12  -3   3   65.23    4.22
  12  -3   3   52.85    4.16
 -12   3   3   57.37    5.00
  12   3  -3   60.40    4.15
  12  -3   3   63.66    4.53
 -12  -3  -3   62.77    4.42
  12   4   3   17.32    2.70
  12  -4  -3   15.81    2.71
  12  -4  -3   16.64    2.51
  12   4   3   21.00    1.98
  12  -4   3   14.01    2.31
  12  -4   3   13.98    2.37
  12   5   3    0.34    1.11
  12  -5  -3    0.12    1.16
  12  -5  -3    0.14    1.03
  12   5   3   -0.93    0.64
  12  -5   3   -1.60    0.60
  12   5  -3   -0.44    0.95
  12  -5   3   -0.65    0.64
  12   6   3    0.29    1.39
  12  -6  -3    1.55    1.25
  12  -6  -3    3.81    1.53
  12  -6   3    3.07    1.34
  12  -6   3    2.13    1.26
  12   6  -3    2.47    1.34
  12   7   3    5.78    2.24
  12  -7  -3    3.21    1.88
  12  -7  -3    2.17    1.25
  12   7  -3    2.71    1.68
  12  -7   3    2.05    1.56
  12  -7   3    3.63    1.76
  12  -8  -3    0.81    1.45
  12   8   3   -0.18    1.56
  12  -8  -3   -1.48    1.27
  12  -8   3   -0.89    1.43
  12  -8   3    0.79    1.56
  12   8  -3   -1.22    2.11
  13   0  -3   -0.18    0.78
  13   0   3   -1.34    0.73
  13   0  -3    0.02    0.50
  13   0  -3   -0.35    0.53
 -13   0   3    0.49    0.66
  13   0   3    0.27    0.54
 -13   1  -3   22.22    2.40
  13  -1  -3   21.60    2.51
  13   1   3   14.68    2.30
  13  -1  -3   22.79    2.15
 -13   1  -3   18.22    2.67
  13  -1  -3   20.28    2.16
  13   1   3   20.39    1.72
  13   1  -3   20.83    2.61
  13   1  -3   23.18    1.94
  13   1  -3   20.20    1.52
 -13   1   3   15.49    2.56
 -13  -1  -3   21.05    2.68
  13  -1   3   18.73    2.05
  13  -1   3   25.78    2.92
 -13  -1  -3   25.62    2.28
  13  -2  -3    9.68    1.69
  13  -2  -3   10.36    1.94
 -13  -2   3    9.39    1.83
  13   2   3   12.50    1.37
 -13   2  -3    9.07    2.15
 -13   2  -3    7.95    1.79
  13   2   3    8.30    1.75
  13  -2  -3    9.11    1.83
  13   2  -3   11.89    1.97
 -13  -2  -3   10.05    1.52
  13   2  -3   11.68    0.94
 -13  -2  -3    7.42    1.63
 -13   2   3   11.86    2.53
  13  -2   3   11.68    1.81
  13  -2   3   10.90    1.93
  13  -3  -3   27.90    2.96
  13   3   3   32.54    3.50
  13   3   3   26.64    2.02
  13  -3  -3   22.38    2.68
 -13  -3   3   23.04    2.80
  13  -3  -3   33.36    3.63
  13  -3   3   24.92    3.19
  13   3  -3   30.65    3.10
  13  -3   3   30.41    2.93
  13  -4  -3   53.35    4.64
  13   4   3   58.39    4.78
  13  -4  -3   55.10    4.34
  13   4   3   55.40    3.22
  13  -4   3   58.93    4.46
  13  -4   3   60.44    4.73
  13   4  -3   50.92    4.28
  13  -5  -3    4.46    1.65
  13   5   3    6.85    1.83
  13  -5  -3    7.19    2.00
  13  -5   3    3.94    1.41
  13  -5   3    7.12    2.03
  13   5  -3    8.56    2.03
  13  -6  -3   -0.12    0.89
  13  -6  -3   -0.84    1.07
  13   6   3   -3.26    1.11
  13  -6   3   -0.42    1.09
  13   6  -3   -0.11    1.44
  13  -6   3   -1.72    0.90
  13   7   3   -2.55    1.33
  13  -7  -3    0.17    1.37
  13  -7  -3    3.10    1.60
  13  -7   3    0.84    0.97
  13  -7   3    0.57    1.35
  13   7  -3   -0.77    1.03
  13  -8  -3   -1.32    1.40
  13   8   3    2.82    2.45
  13  -8  -3    1.40    1.30
  13  -8   3    2.48    1.77
  13  -8   3   -0.63    1.26
  14   0  -3    2.80    1.28
 -14   0  -3    3.65    1.17
 -14   0   3    5.72    1.75
  14   0  -3    3.84    1.08
  14   0  -3    5.03    1.07
  14   0   3    4.00    1.59
  14   0   3    1.81    0.83
  14   1   3    2.10    1.09
  14   1   3    2.48    0.78
 -14  -1   3    0.52    1.15
  14  -1  -3    1.68    1.10
  14  -1  -3    0.79    0.80
 -14   1  -3    0.97    0.94
  14  -1  -3    2.10    1.08
 -14  -1  -3    1.09    0.75
  14  -1   3    2.35    0.99
  14   1  -3    1.11    1.09
  14  -1   3    4.87    1.34
  14   1  -3    3.31    0.69
  14  -2  -3   10.82    2.07
  14   2   3   10.50    1.93
 -14  -2   3   10.19    2.00
  14  -2  -3   11.18    1.72
  14   2   3   13.55    1.51
  14  -2  -3   13.15    2.02
 -14   2  -3   12.40    2.14
  14   2  -3   13.68    1.12
  14  -2   3   11.25    2.11
  14   2  -3   13.14    2.15
  14  -2   3    9.66    1.83
  14   3   3   25.27    2.08
  14  -3  -3   31.01    3.61
  14   3   3   33.37    3.62
  14  -3  -3   23.18    2.84
  14  -3  -3   26.31    2.90
  14  -3   3   26.62    2.94
  14   3  -3   24.98    3.07
  14  -3   3   25.85    3.06
  14  -4  -3   21.78    3.04
  14   4   3   29.02    3.66
  14   4   3   22.79    3.33
  14  -4  -3   29.05    3.58
  14   4  -3   32.78    3.48
  14  -4   3   31.75    3.41
  14  -4   3   32.50    3.54
  14  -5  -3    8.00    2.14
  14   5   3   10.09    2.47
  14   5  -3    8.88    1.97
  14  -5   3    9.23    2.02
  14  -5   3    9.95    2.16
  14  -6  -3   -0.69    1.18
  14   6   3   -1.22    1.11
  14  -6  -3   -0.55    0.99
  14  -6   3   -2.54    0.90
  14  -6   3    0.19    1.31
  14  -7  -3   -1.91    1.37
  14   7   3   -0.85    1.59
  14  -7  -3   -1.16    1.29
  14   7  -3   -1.14    1.76
  14  -7   3   -1.09    1.39
  14  -7   3   -1.84    1.24
  14  -8  -3    4.26    2.46
  14  -8  -3    1.23    1.68
  14   8   3    2.19    2.35
  14  -8   3    4.12    1.80
  14  -8   3   -1.59    1.54
  15   0   3   -0.36    0.65
  15   0  -3   -0.90    0.50
  15   0   3   -2.02    0.83
 -15   0  -3   -1.10    0.62
  15   0  -3   -0.55    0.69
  15   1   3    6.71    1.21
  15  -1  -3    9.61    1.96
  15   1   3    6.59    1.52
  15  -1  -3    4.98    1.54
  15  -1  -3    3.66    1.12
 -15   1  -3    5.11    1.38
  15  -1   3    6.00    1.60
  15   1  -3    6.53    1.72
  15   1  -3    4.00    0.89
 -15  -1  -3    3.70    1.46
  15  -1   3    5.21    1.36
  15   2   3   -0.11    0.59
  15  -2  -3    0.57    1.04
  15  -2  -3    0.95    1.04
  15   2   3   -0.62    0.77
  15  -2  -3   -0.23    0.74
  15  -2   3    0.60    1.07
  15  -2   3    0.47    1.07
  15   2  -3    0.10    0.99
  15   3   3   82.47    3.89
  15  -3  -3   77.36    5.09
  15  -3  -3  101.63    6.50
  15   3   3   91.24    6.04
  15  -3   3   86.15    5.27
  15  -3   3   78.79    5.62
  15   3  -3   89.05    5.71
  15  -4  -3   20.16    3.15
  15   4   3   20.23    3.09
  15  -4  -3   17.73    2.77
  15  -4   3   26.37    3.17
  15   4  -3   28.51    3.49
  15  -4   3   16.55    2.71
  15  -5  -3    7.33    1.96
  15   5   3    7.08    2.21
  15  -5  -3    9.52    2.27
  15  -5   3    6.16    1.71
  15   5  -3    8.08    2.10
  15  -5   3    5.95    2.07
  15  -6  -3    7.29    2.29
  15   6   3    8.50    2.50
  15  -6  -3    6.63    2.25
  15  -6   3    5.11    1.67
  15  -6   3    4.43    1.99
  15   6  -3    4.43    2.02
  15   7   3   -0.52    1.94
  15  -7  -3   -0.72    1.56
  15  -7   3   -0.36    1.12
  15  -7   3   -0.40    1.35
  15   7  -3   -0.68    2.06
  16   0  -3   28.88    3.47
  16   0   3   29.80    3.43
  16   0  -3   26.86    2.37
  16   0   3   23.49    2.34
  16   1   3    9.17    2.10
 -16   1  -3    3.24    1.64
  16   1   3    8.34    1.35
  16  -1  -3    8.87    2.03
  16  -1  -3    7.27    1.56
  16  -1   3   10.25    1.76
  16   1  -3    5.73    1.69
  16  -1   3    7.39    1.95
  16  -2  -3    0.10    0.98
  16  -2  -3   -0.20    0.90
  16   2   3   -0.06    1.05
  16   2   3   -0.34    0.71
  16   2  -3   -0.15    1.03
  16  -2   3    0.13    0.95
  16  -2   3    1.48    1.22
  16  -3  -3   27.17    3.00
  16  -3  -3   37.33    4.11
  16   3   3   37.90    4.15
  16   3  -3   31.92    3.72
  16  -3   3   27.63    3.21
  16  -3   3   36.96    3.99
  16  -4  -3    4.64    1.78
  16  -4  -3    8.35    2.36
  16   4   3    8.33    2.14
  16  -4   3    7.22    1.82
  16   4  -3    5.51    2.14
  16  -4   3    9.86    2.52
  16  -5  -3    0.06    0.96
  16  -5  -3    0.58    1.21
  16   5   3    0.25    1.54
  16  -5   3    0.61    1.47
  16   5  -3    1.76    1.58
  16  -5   3    0.26    1.37
  16  -6  -3    4.60    2.23
  16   6   3    1.77    2.09
  16  -6  -3   -0.16    1.53
  16  -6   3    2.64    1.92
  16  -6   3    4.16    1.49
  16   6  -3    2.96    2.17
  16  -7  -3   -4.28    1.52
  16   7   3   -2.40    1.82
  16  -7   3   -3.68    1.43
  16  -7   3   -0.93    1.67
  16   7  -3   -0.17    2.62
  17   0  -3   -0.72    0.88
  17   0  -3   -1.76    0.82
  17   0   3   -1.47    0.53
  17   0   3   -1.55    0.80
  17   1   3    0.94    0.92
  17   1   3    3.73    1.31
  17  -1  -3    1.13    1.15
  17  -1  -3    1.32    1.43
  17  -1   3    4.34    1.37
  17   1  -3    1.84    1.40
  17  -1   3    0.85    1.00
  17  -2  -3   26.51    3.06
  17  -2  -3   22.64    3.51
  17  -2   3   29.14    3.04
  17   2  -3   34.31    3.76
  17  -2   3   40.54    4.21
  17  -3  -3    0.37    1.38
  17  -3  -3    2.36    0.97
  17   3   3    1.24    1.34
  17  -3   3    1.81    1.40
  17   3  -3    2.95    1.56
  17  -3   3    2.13    1.28
  17  -4  -3    0.13    1.02
  17  -4  -3   -0.24    1.03
  17   4   3   -1.45    1.38
  17  -4   3   -0.35    1.12
  17  -4   3    1.25    1.27
  17   4  -3   -0.25    0.75
  17   5   3    2.71    2.17
  17  -5  -3    0.08    1.55
  17  -5  -3    1.22    1.31
  17  -5   3   -0.85    1.21
  17   5  -3    2.45    1.61
  17  -5   3    1.86    1.52
  17  -6  -3   -0.29    1.43
  17   6   3    1.22    1.67
  17  -6  -3    1.75    1.83
  17  -6   3    1.50    1.83
  17   6  -3    6.51    2.59
  17  -6   3    3.23    1.87
  18   0   3    0.00    1.29
  18   0  -3    0.72    1.43
  18   0   3   -0.77    0.87
  18   1   3    3.23    1.16
  18  -1  -3    4.17    1.78
  18   1   3    1.49    1.10
  18  -1  -3    2.95    1.31
  18  -1   3    2.48    1.40
  18  -1   3   -1.57    1.25
  18   1  -3    1.48    1.24
  18  -2  -3   14.19    2.33
  18  -2  -3   13.63    2.72
  18   2   3   11.85    2.67
  18   2  -3   10.37    2.39
  18  -2   3   11.08    2.11
  18  -2   3   13.16    2.57
  18   3   3    3.63    1.83
  18  -3  -3   -0.68    1.68
  18  -3  -3    0.51    1.53
  18   3  -3    3.92    1.89
  18  -3   3    0.27    1.40
  18  -3   3   -0.06    0.87
  18   4   3   -3.24    1.36
  18  -4  -3   -2.68    1.26
  18  -4  -3   -2.25    1.18
  18   4  -3   -3.22    1.32
  18  -4   3   -1.29    0.91
  18  -4   3   -0.32    1.43
  18  -5  -3   -0.56    1.45
  18  -5  -3   -3.95    1.44
  18  -5   3    1.42    1.71
  18  -5   3    1.12    1.22
  18   5  -3   -0.70    1.57
  18   6   3   -0.89    1.74
  18  -6  -3   -1.10    1.58
  18  -6  -3   -2.71    1.44
  18  -6   3   -2.63    1.39
  18  -6   3   -0.05    1.64
  18   6  -3   -3.13    1.89
  19   0   3   -0.82    1.18
  19   0   3   -0.40    0.93
  19   0  -3   -0.71    1.05
  19  -1  -3    2.16    1.63
  19   1   3    2.03    1.49
  19  -1   3    0.46    1.49
  19   1  -3    2.14    1.74
  19  -1   3   -0.20    1.24
  19  -2  -3    1.52    1.38
  19  -2  -3   -1.14    1.17
  19   2   3    3.29    1.87
  19  -2   3    1.71    1.25
  19  -2   3    1.69    1.47
  19   2  -3   -0.28    1.01
  19   3   3    6.30    2.28
  19  -3  -3    3.42    1.87
  19  -3  -3    3.49    1.48
  19  -3   3    3.78    1.68
  19   3  -3    5.63    2.35
  19  -3   3    4.21    1.75
  19  -4  -3    2.55    1.85
  19   4   3    3.22    2.15
  19  -4  -3    1.91    1.62
  19  -4   3    6.46    2.34
  19   4  -3   -1.35    1.64
  19  -4   3    0.32    1.50
  19  -5  -3   -0.70    1.65
  19   5   3   -0.29    1.63
  19  -5  -3    1.79    1.87
  19  -5   3   -0.65    1.27
  19   5  -3   -1.60    1.83
  19  -5   3   -0.25    1.30
  20   0  -3    4.24    1.97
  20   0   3    3.26    2.06
  20  -1  -3    2.64    1.87
  20   1   3    3.03    2.12
  20  -1   3    1.98    1.20
  20   1  -3    4.37    2.16
  20  -1   3    2.03    1.99
  20   2   3    8.54    2.60
  20  -2  -3    6.05    2.19
  20   2  -3    5.82    1.70
  20  -2   3    1.97    1.72
  20  -2   3    5.34    1.85
  20   3   3   -1.06    1.53
  20  -3  -3   -2.71    1.22
  20  -3  -3    0.61    1.61
  20  -3   3   -2.17    1.34
  20   3  -3   -1.63    1.58
  20  -3   3    1.24    1.54
  20   4   3   -0.87    1.78
  20  -4  -3    0.45    1.63
  20  -4  -3   -2.64    1.73
  20  -4   3   -1.09    1.43
  20  -4   3   -2.12    1.24
  20   4  -3   -3.22    1.82
  21   0  -3   -0.96    1.70
  21   0   3   -1.35    1.10
  21  -1  -3    3.67    2.11
  21   1   3    3.37    1.73
  21   1  -3    4.26    1.92
  21  -1   3    0.07    1.57
  21   2   3    0.30    1.76
  21  -2  -3   -0.34    1.49
  21   2  -3    3.11    1.63
  21  -2   3   -0.99    1.07
  21  -2   3   -1.26    1.37
  21  -3  -3    3.03    2.02
  21   3   3    1.82    2.18
  21   3  -3   -2.31    1.74
  21  -3   3   -0.41    1.65
  21  -3   3    1.45    1.85
  22   0   3   10.07    2.87
  22   0  -3    6.25    2.76
  22   1   3   -1.60    1.75
  22  -1  -3   -0.10    1.73
  22   1  -3   -0.43    1.93
  22  -1   3   -3.31    1.66
  22  -2  -3   -1.65    1.81
  22   2   3   -1.50    1.85
  22  -2   3   -3.40    1.45
  22   2  -3   -3.00    1.50
   0   0  -4  566.74   71.44
   0   0  -4  490.11   23.25
   0   0   4  504.54   23.36
   0   0   4  483.08   70.95
   0  -1  -4    0.40    0.39
   0   1  -4    0.17    0.26
   0  -1   4    0.29    0.14
   0   1   4   -0.51    0.33
   0  -1  -4    0.04    0.31
   0   1  -4    0.12    0.14
   0   1   4    0.23    0.42
   0  -1   4    0.15    0.21
   0   2   4  372.97   11.38
   0  -2   4  355.29   10.33
   0  -2   4  379.96   10.58
   0   2  -4  373.16   10.70
   0  -2  -4  372.95   11.33
   0  -2  -4  371.53   10.86
   0  -2   4  371.23   10.50
   0   2   4  380.58   11.05
   0   3   4   -0.23    0.49
   0  -3   4   -0.02    0.38
   0  -3   4    0.25    0.40
   0   3   4    0.64    0.58
   0  -3   4    0.60    0.35
   0  -3  -4    0.15    0.36
   0  -3  -4   -0.20    0.38
   0  -3   4    0.40    0.34
   0  -4  -4  302.27   10.75
   0   4   4  291.57   10.73
   0  -4   4  310.28   10.31
   0   4   4  303.86   10.43
   0  -4   4  303.14    9.80
   0  -4   4  298.72    9.86
   0  -4   4  306.87   10.02
   0  -4  -4  297.50    9.99
   0  -5   4   -0.16    0.61
   0  -5  -4   -0.92    0.39
   0  -5   4   -0.94    0.39
   0   5   4   -0.49    0.69
   0  -5   4    0.71    0.57
   0   5   4    0.38    0.81
   0  -5   4    0.02    0.57
   0  -5  -4   -0.55    0.60
   0  -6   4   15.83    2.40
   0  -6  -4   23.08    2.40
   0   6   4   18.01    2.53
   0  -6   4   20.59    2.17
   0   6   4   11.54    2.23
   0  -6   4   13.26    1.99
   0  -6   4   18.46    2.17
   0  -6  -4   15.77    2.46
   0  -7   4   -0.98    0.90
   0  -7   4   -0.21    0.89
   0  -7  -4    0.48    1.04
   0  -7   4    0.40    0.93
   0  -7   4    0.18    0.99
   0   7   4    0.09    0.88
   0  -8   4   52.57    4.28
   0  -8  -4   62.99    5.98
   0  -8   4   53.87    5.15
   0   8   4   55.94    4.95
   0  -9   4   -1.40    1.00
   0  -9  -4   -0.22    1.62
   0  -9   4   -2.03    0.78
   0   9   4   -3.46    1.50
   0 -10  -4   -0.64    2.06
   0 -10  -4    0.00    1.76
  -1   0   4    0.30    0.24
   1   0   4    0.12    0.24
   1   0   4    0.30    0.27
   1   0  -4   -0.21    0.22
   1   0  -4   -0.13    0.22
  -1   0  -4   -0.09    0.25
  -1   0  -4    0.16    0.24
   1   0  -4    0.45    0.23
   1   1   4  389.76   10.92
  -1   1  -4  366.18   10.55
  -1  -1   4  387.35    9.77
   1  -1  -4  388.99   10.92
   1  -1  -4  392.67   10.65
  -1   1  -4  361.17   10.21
  -1  -1  -4  375.48   10.43
   1  -1   4  351.74   10.11
   1  -1   4  369.92   10.47
   1   1  -4  389.36   10.20
  -1  -1  -4  373.59   10.84
   1   1  -4  373.05    9.86
  -1   1   4  409.82   11.00
   1   2   4  125.06    4.46
  -1   2  -4  120.38    4.39
  -1   2  -4  126.59    4.31
  -1  -2   4  119.76    3.89
   1  -2  -4  122.77    4.80
   1  -2  -4  114.46    4.41
  -1  -2   4  116.17    3.92
  -1   2   4  124.12    4.62
  -1   2   4  122.56    4.84
   1   2  -4  116.78    4.04
  -1  -2  -4  133.72    4.87
   1  -2   4  123.07    4.30
   1  -2   4  121.99    4.21
   1   2  -4  112.19    3.90
  -1  -2  -4  127.21    4.32
  -1  -3   4  121.56    4.47
  -1  -3   4  120.62    4.38
   1   3   4  124.40    4.96
   1   3   4  129.84    5.41
   1  -3  -4  122.80    5.34
  -1  -3   4  124.55    4.55
   1  -3  -4  119.73    4.84
   1   3  -4  116.73    4.49
   1  -3   4  118.45    4.81
   1  -3   4  120.85    4.70
  -1   3   4  121.06    5.05
  -1  -3  -4  126.51    5.29
  -1  -3  -4  115.36    4.60
   1  -3   4  113.99    4.56
   1  -3   4  118.49    4.76
   1  -4  -4    8.48    1.37
  -1  -4   4    7.69    1.08
   1   4   4    9.32    1.57
  -1  -4   4   10.68    1.34
  -1  -4   4    8.07    1.14
   1  -4  -4    7.38    1.42
   1   4   4    8.08    1.38
   1  -4   4    8.32    1.29
   1  -4   4    8.34    1.31
  -1   4   4    6.54    1.30
   1  -4   4    8.58    1.35
   1  -4   4    5.39    1.04
  -1  -4  -4    8.29    1.22
   1   4  -4    7.56    1.20
  -1  -4  -4    7.25    1.38
  -1   4   4    6.33    1.44
   1   5   4  105.04    5.81
   1  -5  -4  105.39    6.29
  -1  -5   4  100.06    5.31
   1   5   4   98.97    5.25
   1  -5  -4  107.65    5.73
  -1  -5   4   99.69    4.72
  -1  -5   4  102.17    4.72
  -1  -5   4  106.05    4.98
   1  -5  -4  104.79    5.10
   1  -5   4  102.98    4.99
   1  -5   4   98.18    4.96
  -1  -5  -4  101.32    4.84
  -1  -5  -4  104.44    5.58
   1  -5   4  100.30    5.31
   1  -5   4  103.69    5.07
  -1   5   4   96.22    5.28
  -1  -6   4    9.44    1.59
   1   6   4   11.65    2.09
  -1  -6   4   10.71    1.78
   1  -6  -4    8.18    2.13
   1  -6  -4   10.65    1.79
   1  -6  -4    7.74    1.87
  -1  -6   4   10.96    2.03
   1   6   4    9.79    2.10
   1  -6   4   11.01    1.70
  -1  -6  -4    9.44    1.66
   1  -6   4   12.60    1.92
   1  -6   4   10.25    1.85
   1  -6   4    7.17    1.66
  -1   6   4    8.87    1.93
  -1  -6  -4    9.36    1.92
  -1  -7   4    9.09    2.11
   1   7   4    7.58    2.07
  -1  -7   4    9.50    1.86
   1  -7  -4    9.87    2.37
  -1  -7   4    7.49    1.40
  -1  -7   4   10.00    1.86
   1   7   4    9.92    2.18
   1  -7   4    9.94    1.81
   1  -7   4    7.16    1.87
   1  -7   4    8.74    1.83
   1  -7   4    7.57    1.91
  -1   7   4    9.04    2.11
  -1  -8   4   25.32    3.51
   1   8   4   17.30    2.93
   1  -8  -4   19.09    3.45
  -1  -8   4   25.77    3.20
   1  -8   4   22.04    3.30
   1  -8   4   28.76    3.23
  -1  -8  -4   21.07    3.58
  -1   8   4   23.42    3.50
  -1  -9   4    1.47    1.26
   1   9   4    0.26    1.35
   1  -9  -4    1.82    1.69
   1  -9   4    1.59    1.59
   1  -9   4    0.69    1.05
  -1   9   4    1.74    1.60
  -1  -9  -4    1.09    2.01
   1 -10  -4   -0.16    2.25
   1 -10  -4    1.80    1.70
   1  10   4   -0.51    1.97
  -1 -10  -4   -1.58    1.93
  -1 -10  -4    0.88    1.28
  -2   0  -4 1726.65  158.78
  -2   0  -4 1750.61   56.51
  -2   0   4 1662.09   57.10
   2   0  -4 1630.62   57.12
   2   0   4 1533.95   54.96
   2   0  -4 1769.08  140.82
   2   0   4 1605.53  134.87
  -2   0   4 1523.89  135.04
  -2   1  -4  861.61   33.04
   2   1   4  772.32   33.59
   2   1   4  790.83  102.92
  -2  -1   4  808.05   33.74
  -2  -1   4  714.06   91.11
   2  -1  -4  820.51  100.71
   2  -1  -4  835.91   35.51
   2  -1   4  848.72   33.30
   2  -1   4  815.33   92.30
  -2  -1  -4  829.93  104.41
  -2   1   4  811.72   35.05
  -2   1   4  798.57  107.79
   2   1  -4  733.39   91.19
  -2  -1  -4  880.19   35.22
   2  -2  -4 1144.42  122.98
  -2  -2   4 1163.10   43.11
  -2  -2   4 1207.64  110.69
  -2   2  -4 1202.07  115.65
  -2   2  -4 1236.45   42.01
   2   2   4 1080.53   43.78
  -2  -2  -4 1212.39   45.86
   2   2  -4 1211.04   43.10
  -2  -2  -4  942.29  128.66
   2  -2   4 1274.53   42.86
  -2   2   4 1176.12   45.90
  -2   2   4 1334.49  132.77
   2   2  -4 1023.35  107.21
   2  -2   4 1026.66  105.13
   2  -3  -4  213.47    8.25
  -2  -3   4  209.86    6.69
   2  -3  -4  211.32    7.88
  -2   3  -4  222.63    7.53
  -2   3  -4  209.45    7.44
   2   3   4  212.32    7.27
  -2  -3   4  207.41    6.77
  -2  -3   4  209.36    6.58
   2  -3  -4  210.44    7.45
   2   3   4  208.10    7.79
  -2   3   4  213.30    7.68
   2  -3   4  213.61    7.22
  -2  -3  -4  220.47    7.00
   2   3  -4  204.76    6.90
  -2  -3  -4  218.60    7.80
   2  -3   4  201.48    7.24
   2  -3   4  207.84    7.24
  -2  -4   4  145.45    5.43
   2   4   4  141.85    6.04
   2  -4  -4  147.77    6.60
   2   4   4  147.68    6.66
   2  -4  -4  149.59    6.22
  -2  -4   4  153.29    5.56
   2  -4  -4  156.98    7.24
  -2  -4   4  150.90    5.74
   2  -4   4  148.79    6.06
  -2   4   4  149.91    6.45
   2  -4   4  143.61    6.15
  -2  -4  -4  148.13    5.68
  -2  -4  -4  158.35    6.60
   2  -4   4  153.82    6.08
   2  -4   4  149.00    6.20
   2   4  -4  140.92    5.78
  -2  -5   4    4.58    1.02
  -2  -5   4    7.45    1.43
   2   5   4    5.28    1.42
   2  -5  -4    6.68    1.36
   2   5   4    5.60    1.33
   2  -5  -4    7.74    1.59
   2  -5  -4    5.87    1.74
  -2  -5   4    6.87    1.10
   2   5  -4    5.23    1.27
  -2  -5  -4    5.87    1.13
   2  -5   4    4.97    1.22
   2  -5   4    7.71    1.47
   2  -5   4    6.32    1.27
  -2   5   4    5.20    1.39
  -2  -5  -4    5.41    1.31
   2  -5   4    5.88    1.29
  -2  -6   4   64.82    3.89
   2  -6  -4   64.88    4.25
  -2  -6   4   70.32    4.28
   2   6   4   65.30    4.91
   2  -6  -4   73.52    5.58
   2  -6  -4   59.82    4.63
  -2  -6   4   69.66    3.82
   2   6   4   65.32    4.35
   2  -6   4   61.42    4.23
   2  -6   4   62.77    4.18
  -2   6   4   65.50    4.65
   2  -6   4   60.76    4.13
   2   6  -4   63.75    4.28
  -2  -6  -4   61.02    4.48
  -2  -6  -4   61.46    3.78
   2  -6   4   59.48    4.41
  -2  -7   4    8.49    1.76
   2   7   4   16.09    2.68
  -2  -7   4   11.73    2.05
   2  -7  -4    9.20    2.45
   2   7   4   12.38    2.12
  -2  -7   4   13.95    2.53
   2  -7   4    9.52    1.99
   2  -7   4   10.52    2.21
   2  -7   4    8.28    1.82
  -2   7   4   11.59    2.40
   2   8   4    9.69    2.62
   2  -8  -4    3.55    1.92
  -2  -8   4    9.33    2.37
  -2  -8   4    7.97    1.77
   2   8   4    7.58    1.78
   2  -8   4    4.50    1.56
   2  -8   4    5.80    1.93
  -2   8   4    6.28    1.84
  -2  -9   4    8.06    1.85
   2  -9  -4    5.71    2.13
   2  -9  -4    5.50    2.51
   2   9   4    5.29    1.98
  -2   9   4    9.58    2.61
   2  -9   4    9.22    2.28
   2  -9   4    7.77    1.97
  -2  -9  -4    4.21    2.25
   2 -10  -4    2.13    2.08
   2 -10  -4    1.83    2.34
   2  10   4   -2.82    2.22
  -2 -10  -4    2.13    2.11
  -3   0  -4    0.20    0.28
  -3   0   4   -0.32    0.24
   3   0   4   -0.05    0.25
   3   0  -4   -0.02    0.23
   3   0   4   -0.06    0.26
  -3   0  -4    0.07    0.29
   3   0  -4    0.02    0.28
  -3   0   4   -0.22    0.23
  -3   1  -4  147.68    5.17
   3  -1  -4  151.49    5.09
   3   1   4  155.14    4.80
  -3  -1   4  152.02    4.14
  -3  -1   4  158.42    4.69
  -3   1  -4  141.50    5.03
   3   1   4  161.29    5.37
   3  -1  -4  148.85    5.47
  -3   1   4  160.89    5.62
   3   1  -4  159.82    4.16
   3  -1   4  152.97    5.11
   3   1  -4  158.81    4.69
  -3   1   4  159.66    5.22
   3  -1   4  149.59    4.98
  -3  -1  -4  156.76    4.79
  -3  -1  -4  156.33    5.31
  -3  -2   4  180.72    5.49
   3   2   4  174.58    5.78
  -3  -2   4  176.38    5.10
  -3   2  -4  180.35    6.28
   3   2   4  181.36    6.47
  -3   2  -4  182.00    6.25
   3  -2  -4  179.81    6.79
   3  -2  -4  178.03    6.55
  -3  -2   4  165.98    4.95
   3  -2  -4  180.54    6.27
   3   2  -4  180.28    5.63
  -3  -2  -4  171.12    5.56
  -3  -2  -4  186.11    6.41
  -3   2   4  177.00    6.77
   3  -2   4  179.81    6.03
  -3   2   4  175.91    6.34
   3  -2   4  183.46    6.16
  -3   3  -4  153.38    6.11
   3   3   4  159.86    5.79
  -3  -3   4  153.99    4.99
  -3   3  -4  153.02    6.17
  -3  -3   4  157.34    5.41
   3  -3  -4  150.72    6.75
   3  -3  -4  149.37    6.05
   3   3   4  166.41    6.53
  -3  -3   4  161.12    5.09
   3  -3  -4  153.30    6.43
   3   3  -4  157.64    5.61
   3  -3   4  152.52    5.91
  -3  -3  -4  156.52    6.24
   3  -3   4  153.04    5.94
  -3   3   4  163.98    6.35
  -3  -3  -4  168.96    5.52
  -3  -4   4   99.90    4.00
   3   4   4  100.68    4.67
  -3  -4   4  102.83    4.04
   3  -4  -4  109.92    5.86
   3  -4  -4  101.53    4.92
   3   4   4  101.31    5.24
   3  -4  -4  105.34    5.41
  -3  -4   4  102.64    4.36
   3  -4   4  102.86    4.97
   3  -4   4   92.32    4.80
  -3  -4  -4   97.64    4.22
  -3   4   4  104.84    5.21
   3   4  -4   97.03    4.53
   3  -4   4  103.75    4.83
   3  -4   4  103.58    4.85
  -3  -4  -4   99.02    4.99
  -3  -5   4   53.14    3.02
   3   5   4   49.74    3.93
   3  -5  -4   58.20    4.14
  -3  -5   4   51.29    2.90
  -3  -5   4   53.98    3.32
   3  -5  -4   44.27    4.10
   3   5   4   52.14    3.56
   3  -5  -4   57.53    3.79
  -3  -5  -4   53.64    3.82
  -3   5   4   56.97    3.98
  -3  -5  -4   53.53    3.12
   3  -5   4   48.28    3.41
   3  -5   4   53.22    3.78
   3  -5   4   51.88    3.59
   3   5  -4   54.79    3.52
   3  -5   4   56.50    3.72
  -3  -6   4   32.01    2.57
   3   6   4   28.21    3.35
  -3  -6   4   30.67    2.47
   3   6   4   29.99    3.01
   3  -6  -4   31.46    3.24
  -3  -6   4   28.08    2.68
   3  -6  -4   28.59    2.91
  -3  -6  -4   25.75    3.13
   3  -6   4   32.65    2.92
  -3   6   4   29.66    3.24
   3  -6   4   37.48    3.48
  -3  -6  -4   27.71    2.48
   3   6  -4   34.71    3.17
   3  -6   4   30.73    3.16
   3  -7  -4    2.22    1.23
  -3  -7   4   -0.35    0.96
   3   7   4    3.96    1.42
   3   7   4    2.67    1.43
  -3  -7   4    0.95    0.88
   3  -7   4    2.67    1.29
  -3   7   4    2.44    1.37
   3  -7   4    1.07    1.22
  -3  -7  -4    1.71    1.15
   3   7  -4    0.79    1.26
   3  -7   4   -0.49    1.04
   3   8   4    1.74    1.39
  -3  -8   4   -0.59    1.35
   3   8   4    0.87    1.45
   3  -8   4   -0.80    1.16
   3  -8   4   -1.16    0.94
  -3   8   4    0.19    1.22
   3   9   4    1.62    1.22
   3  -9  -4    2.26    2.01
   3  -9  -4    3.72    1.98
  -3  -9   4    2.60    1.16
  -3  -9  -4   -0.16    1.89
   3  -9   4    6.14    2.09
   3  -9   4    2.43    1.69
   3 -10  -4   -4.15    1.79
   3 -10  -4   -0.02    1.45
  -3 -10  -4   -0.59    1.88
   3 -10   4   -2.41    1.32
  -4   0   4 2636.65  211.65
   4   0  -4 2679.19   92.12
  -4   0  -4 2919.55   91.79
   4   0   4 2507.83   89.96
   4   0   4 2597.00  217.33
  -4   0   4 2888.95   93.06
   4   0  -4 2781.34  218.42
  -4   0  -4 3156.09  246.28
   4   1   4   62.44    2.41
  -4   1  -4   59.56    2.82
  -4  -1   4   61.86    2.49
   4  -1  -4   60.76    3.07
  -4  -1   4   62.94    1.77
   4  -1  -4   55.37    2.63
  -4   1  -4   63.06    2.87
  -4  -1  -4   63.27    2.45
   4  -1   4   62.14    2.75
  -4   1   4   59.39    3.07
  -4  -1  -4   60.33    2.85
   4   1  -4   61.20    1.68
   4   1  -4   61.67    2.49
   4  -1   4   62.98    2.75
  -4   1   4   58.53    2.72
  -4   2  -4  223.37    7.52
  -4  -2   4  212.76    5.73
  -4  -2   4  225.01    5.72
   4   2   4  225.90    7.65
  -4   2  -4  216.29    7.48
   4  -2  -4  212.99    7.39
   4   2   4  215.98    6.79
  -4  -2   4  210.97    6.68
   4  -2   4  221.53    7.31
  -4  -2  -4  216.09    7.49
  -4   2   4  222.81    8.08
   4   2  -4  211.52    6.76
  -4  -2  -4  220.44    6.61
  -4   2   4  211.39    7.47
   4  -2   4  219.01    7.34
  -4   3  -4  108.51    5.16
  -4   3  -4  114.66    5.14
   4  -3  -4  115.03    5.10
   4  -3  -4  124.53    5.54
  -4  -3   4  116.27    3.76
  -4  -3   4  116.00    4.42
   4   3   4  119.10    4.63
   4   3   4  114.13    5.28
   4  -3  -4  123.06    5.79
  -4  -3   4  117.41    3.75
   4  -3   4  110.07    4.91
   4  -3   4  114.16    4.93
  -4  -3  -4  115.76    5.14
  -4  -3  -4  115.21    4.24
  -4   3   4  111.96    5.21
   4   3  -4  116.77    4.60
  -4  -4   4    4.64    0.90
   4   4   4    5.37    1.18
   4  -4  -4    7.31    1.47
   4   4   4    6.68    1.41
  -4  -4   4    8.59    0.94
   4  -4  -4    6.02    1.24
  -4  -4   4    6.18    0.86
  -4   4  -4    5.15    1.22
   4  -4  -4    7.45    1.54
  -4   4   4    6.37    1.41
   4  -4   4    5.99    1.25
   4  -4   4    7.69    1.37
  -4  -4  -4    5.67    1.27
   4   4  -4    4.85    1.03
   4  -4   4    5.99    1.17
  -4  -4  -4    6.10    0.96
   4  -5  -4   54.29    4.53
   4  -5  -4   62.23    4.47
  -4  -5   4   60.31    3.12
  -4  -5   4   57.70    3.43
   4   5   4   53.41    4.06
  -4  -5   4   60.92    2.97
   4   5   4   51.00    3.52
   4  -5  -4   54.62    3.82
  -4  -5  -4   60.14    3.24
  -4   5   4   64.44    4.34
   4   5  -4   56.74    3.65
   4  -5   4   53.85    3.80
  -4  -5  -4   50.58    3.74
   4  -5   4   64.47    4.07
   4  -5   4   63.76    3.95
   4  -5   4   59.64    4.03
   4   6   4   33.90    3.71
  -4  -6   4   30.63    2.48
   4  -6  -4   39.54    4.22
   4   6   4   33.83    3.19
  -4  -6   4   33.11    2.88
  -4  -6   4   31.42    2.31
  -4  -6  -4   26.50    3.19
   4  -6   4   38.57    3.64
  -4   6   4   28.17    3.24
   4  -6   4   34.93    3.21
   4  -6   4   31.81    3.03
   4  -6   4   31.52    3.12
   4   6  -4   37.71    3.30
  -4  -6  -4   38.12    2.71
   4  -7  -4   -0.31    1.09
   4   7   4    0.06    0.94
   4   7   4    0.89    1.04
  -4  -7   4    0.68    0.80
  -4  -7  -4   -0.38    0.79
   4   7  -4   -0.59    0.86
   4  -7   4    0.11    0.98
   4  -7   4    0.76    1.09
  -4   7   4    0.91    1.21
   4  -7   4    0.09    1.15
   4   8   4   -1.82    1.14
   4   8   4    0.82    1.12
  -4  -8   4    3.74    1.63
   4  -8  -4    1.49    1.40
   4   8  -4    1.56    1.32
   4  -8   4    3.14    1.57
  -4   8   4   -0.34    0.88
   4  -8   4    2.17    1.24
   4   9   4   17.33    3.17
   4  -9  -4   12.65    2.97
   4   9   4   10.34    2.84
   4  -9  -4   14.88    2.94
   4  -9   4   15.78    2.72
   4  -9   4   10.38    2.59
   4 -10  -4   -0.76    1.72
   4 -10   4   -2.01    1.31
   5   0  -4    0.00    0.21
  -5   0  -4    0.47    0.37
   5   0   4    0.13    0.37
  -5   0  -4    0.12    0.27
   5   0   4    0.54    0.35
   5   0  -4    0.21    0.37
  -5   0   4   -0.07    0.30
  -5   0   4    0.09    0.29
   5  -1  -4  588.77   17.08
   5  -1  -4  598.90   17.68
  -5   1  -4  633.48   17.55
  -5   1  -4  628.09   17.40
  -5  -1   4  593.64   16.88
   5   1   4  639.17   17.53
  -5   1   4  602.14   17.79
  -5  -1  -4  637.33   16.75
   5   1  -4  614.79   15.75
  -5   1   4  588.94   17.14
   5   1  -4  575.71   15.69
   5  -1   4  641.40   17.24
   5   1  -4  596.75   16.88
  -5  -1  -4  626.16   17.51
   5  -1   4  616.45   17.27
  -5  -2   4  602.45   17.20
   5  -2  -4  622.00   18.02
  -5   2  -4  607.78   18.15
   5   2   4  629.29   18.16
   5  -2  -4  616.42   18.56
  -5   2  -4  619.59   18.10
  -5   2   4  585.60   18.62
  -5  -2  -4  615.36   18.03
  -5  -2  -4  652.55   16.99
   5   2  -4  626.11   17.34
   5  -2   4  634.79   17.94
   5  -2   4  635.05   17.94
  -5   2   4  629.00   18.11
   5   3   4   44.17    2.46
   5  -3  -4   48.74    3.10
   5   3   4   42.11    3.06
   5  -3  -4   46.26    3.41
  -5   3  -4   46.71    3.08
  -5  -3   4   43.92    1.62
  -5   3  -4   45.77    3.13
  -5  -3   4   40.90    1.66
  -5  -3   4   43.33    2.43
  -5  -3  -4   45.45    2.99
  -5   3   4   47.52    3.42
   5   3  -4   44.13    2.59
  -5   3   4   48.56    3.19
   5  -3   4   45.46    2.93
   5  -3   4   48.35    3.00
  -5  -3  -4   42.06    2.16
   5  -4  -4   50.61    3.49
   5   4   4   43.24    3.45
   5   4   4   49.19    2.95
  -5  -4   4   48.77    2.28
  -5  -4   4   47.24    2.81
  -5   4  -4   55.50    3.80
  -5  -4   4   47.90    2.13
   5  -4  -4   47.31    3.85
   5  -4  -4   45.65    3.58
   5  -4   4   51.98    3.33
   5  -4   4   53.81    3.57
   5   4  -4   49.18    3.06
  -5  -4  -4   45.80    3.35
  -5  -4  -4   47.16    2.53
  -5   4   4   49.45    3.59
   5  -4   4   44.53    3.21
   5  -5  -4   28.18    2.69
   5   5   4   35.08    2.76
  -5  -5   4   32.10    1.97
  -5  -5   4   30.82    2.54
   5  -5  -4   36.90    3.60
   5  -5  -4   30.41    3.22
  -5  -5   4   34.42    2.19
   5   5   4   27.85    2.97
  -5  -5  -4   34.71    2.37
   5  -5   4   35.87    3.11
   5  -5   4   35.11    2.98
   5   5  -4   35.39    2.92
   5  -5   4   35.11    3.02
  -5  -5  -4   32.23    2.92
  -5   5   4   38.07    3.38
   5  -5   4   36.40    3.17
  -5  -6   4   60.64    3.31
   5   6   4   50.81    4.52
   5  -6  -4   53.71    4.86
   5   6   4   55.19    3.96
  -5  -6   4   55.96    3.74
  -5  -6  -4   55.65    3.35
   5  -6   4   51.38    4.24
   5   6  -4   58.47    4.25
  -5   6   4   56.39    4.58
   5  -6   4   48.89    4.00
   5  -6   4   41.54    3.72
   5  -6   4   48.01    3.87
   5  -7  -4    8.73    2.30
  -5  -7   4    8.08    1.51
   5   7   4    5.76    1.59
   5   7   4    5.89    1.96
   5   7  -4    6.96    1.90
   5  -7   4    7.25    1.84
   5  -7   4    8.90    1.94
  -5   7   4   10.36    2.36
   5  -8  -4    4.27    1.81
   5  -8  -4    8.54    2.26
   5   8   4    7.34    1.87
   5   8   4    4.78    1.81
   5  -8   4    4.99    1.99
   5   8  -4    3.13    1.59
   5  -8   4    7.67    2.08
   5   9   4    3.40    1.65
   5   9   4    5.53    2.27
   5  -9  -4    1.96    1.69
   5  -9  -4    5.05    2.36
   5  -9   4    0.53    1.40
   5  -9   4    2.06    1.87
  -6   0   4  103.73    4.34
  -6   0  -4  105.65    4.06
   6   0  -4  102.50    3.65
   6   0  -4  107.61    4.28
  -6   0  -4   97.93    4.26
   6   0  -4   99.11    3.61
   6   0   4   97.71    3.79
   6   0   4  101.40    4.30
  -6   1  -4  261.80    8.59
   6   1   4  251.77    7.74
   6  -1  -4  267.76    8.40
  -6   1  -4  270.78    8.89
   6  -1  -4  268.69    8.96
   6   1   4  258.73    8.66
  -6  -1   4  254.25    8.27
   6   1  -4  261.67    7.03
   6  -1   4  257.78    8.58
   6   1  -4  254.26    7.06
   6  -1   4  255.74    8.36
  -6  -1  -4  268.64    8.00
  -6  -1  -4  264.10    8.74
  -6   1   4  263.82    9.09
   6   1  -4  262.74    8.30
  -6   1   4  265.50    8.46
  -6   2  -4   43.00    2.87
   6  -2  -4   47.31    2.80
  -6   2  -4   44.11    2.79
  -6  -2   4   43.22    2.36
   6   2   4   40.65    2.11
   6   2   4   43.40    2.81
   6  -2  -4   38.21    2.88
  -6  -2  -4   43.79    2.08
  -6   2   4   44.94    2.81
  -6   2   4   47.24    3.21
   6   2  -4   41.79    2.40
   6  -2   4   45.77    2.81
   6  -2   4   45.84    2.73
  -6  -2  -4   39.77    2.71
  -6  -3   4    5.35    0.34
   6   3   4    4.64    1.12
  -6   3  -4    2.35    0.86
  -6   3  -4    4.44    1.08
   6  -3  -4    5.32    1.09
  -6  -3   4    4.75    0.39
  -6  -3   4    4.74    0.87
   6   3   4    4.29    0.84
   6  -3  -4    3.86    1.20
   6  -3   4    3.37    0.96
  -6   3   4    4.68    1.31
  -6  -3  -4    4.46    1.13
   6  -3   4    5.35    1.20
  -6   3   4    4.85    1.25
  -6  -3  -4    5.15    0.78
   6   3  -4    3.47    0.81
   6   4   4   46.60    2.87
  -6  -4   4   49.01    2.98
  -6   4  -4   46.10    3.67
  -6  -4   4   55.55    2.24
   6  -4  -4   48.48    3.46
   6  -4  -4   48.24    3.73
   6   4   4   47.09    3.63
  -6  -4   4   45.98    1.90
  -6  -4  -4   50.84    2.55
  -6   4   4   42.77    3.43
   6  -4   4   49.73    3.49
   6  -4   4   46.61    3.31
  -6   4   4   51.84    4.11
  -6  -4  -4   49.77    3.44
   6   4  -4   52.50    3.25
   6  -4   4   46.85    3.44
   6  -5  -4   38.86    3.45
   6   5   4   37.20    3.55
   6   5   4   37.02    2.85
  -6   5  -4   28.93    3.26
  -6  -5   4   35.46    2.70
  -6  -5   4   32.71    2.08
  -6  -5   4   36.16    1.94
   6  -5  -4   37.18    3.76
   6  -5  -4   33.96    3.08
   6   5  -4   41.46    3.16
   6  -5   4   37.18    3.23
  -6  -5  -4   36.28    3.22
  -6  -5  -4   39.03    2.39
   6  -5   4   41.31    3.46
   6  -5   4   40.50    3.33
  -6   5   4   38.29    3.50
   6  -6  -4   80.57    5.96
  -6  -6   4   75.92    3.74
   6   6   4   75.27    5.30
   6   6   4   71.84    4.43
  -6  -6   4   75.03    4.48
   6  -6   4   71.26    4.94
  -6  -6  -4   72.72    3.80
   6  -6   4   72.42    5.13
   6   6  -4   72.85    4.74
  -6   6   4   70.56    5.20
   6  -6   4   75.51    4.96
   6   7   4   14.78    2.73
   6  -7  -4   19.87    3.02
   6  -7  -4   11.91    2.58
   6   7   4   21.96    2.68
   6  -7   4   15.03    2.54
   6   7  -4   17.69    2.68
  -6   7   4   20.19    3.27
   6  -7   4   15.50    2.65
   6  -8  -4    0.92    1.72
   6   8   4    1.63    1.37
   6   8   4    1.88    1.12
   6  -8  -4    2.33    1.87
   6   8  -4    3.98    1.82
   6  -8   4    1.22    1.52
   6  -9  -4    0.87    2.02
   6   9   4    1.45    1.84
   6  -9  -4   -0.10    1.58
   6  -9   4    2.65    1.74
   7   0  -4    0.00    0.43
  -7   0  -4    0.69    0.47
   7   0  -4   -0.18    0.34
   7   0   4    0.07    0.43
   7   0   4    0.25    0.39
  -7   0   4   -0.15    0.43
   7   0  -4   -0.12    0.29
  -7   0  -4   -0.27    0.40
  -7   1  -4    3.43    0.90
   7  -1  -4    3.78    0.83
   7   1   4    3.64    0.64
   7  -1  -4    3.43    0.73
  -7   1  -4    3.57    0.82
  -7  -1   4    3.60    0.77
   7  -1  -4    3.26    0.85
   7   1   4    5.63    1.14
  -7  -1  -4    4.48    0.76
   7   1  -4    4.75    0.91
  -7  -1  -4    3.88    0.92
   7  -1   4    3.62    0.81
   7  -1   4    5.63    1.05
   7   1  -4    5.17    0.57
  -7   1   4    4.33    1.07
   7   1  -4    4.64    0.47
  -7   2  -4   55.96    3.37
   7   2   4   54.05    2.52
  -7   2  -4   55.44    3.51
   7  -2  -4   57.84    3.70
  -7  -2   4   57.99    2.99
   7   2   4   64.94    3.62
   7  -2  -4   52.52    3.18
   7  -2   4   52.65    3.23
   7   2  -4   61.08    3.10
   7  -2   4   52.43    3.09
  -7  -2  -4   56.26    2.57
  -7  -2  -4   57.90    3.43
  -7   2   4   57.40    3.79
  -7  -3   4   25.75    2.03
   7  -3  -4   26.12    2.73
   7  -3  -4   28.20    2.39
   7   3   4   26.15    1.90
  -7   3  -4   23.37    2.52
   7   3   4   27.40    2.62
  -7   3  -4   25.96    2.40
   7   3  -4   24.05    2.16
  -7  -3  -4   24.27    2.32
  -7   3   4   27.40    2.56
   7  -3   4   24.78    2.33
   7  -3   4   26.84    2.38
  -7  -3  -4   26.21    1.66
  -7   3   4   24.61    2.61
  -7   4  -4   33.15    3.21
  -7  -4   4   32.24    1.52
  -7  -4   4   32.65    2.45
   7  -4  -4   30.62    3.19
  -7  -4   4   32.00    1.29
   7   4   4   31.12    2.94
   7  -4  -4   35.71    2.99
   7   4   4   31.24    2.32
  -7  -4  -4   31.98    2.03
   7  -4   4   28.77    2.77
   7  -4   4   34.33    2.88
  -7  -4  -4   29.68    2.86
  -7   4   4   33.14    3.03
   7  -4   4   26.91    2.65
  -7   4   4   30.94    3.22
   7   4  -4   34.86    2.76
   7  -5  -4   15.95    2.69
   7   5   4   15.29    2.44
   7  -5  -4   15.57    2.32
  -7  -5   4   17.34    2.06
   7  -5  -4   13.85    2.29
  -7  -5   4   14.88    1.09
  -7   5  -4   12.02    2.03
   7   5   4   16.89    1.92
  -7  -5   4   15.45    1.31
   7   5  -4   10.95    1.80
   7  -5   4   15.14    2.31
   7  -5   4   20.10    2.33
  -7  -5  -4   16.00    1.55
   7  -5   4   11.95    2.05
  -7   5   4   14.93    2.36
  -7  -5  -4   14.03    2.26
  -7  -6   4    5.37    1.40
   7  -6  -4    7.81    1.79
   7   6   4   10.11    2.09
   7  -6  -4    9.84    2.40
   7  -6   4    7.05    1.72
   7  -6   4    6.54    1.84
   7  -6   4    5.85    1.72
   7   6  -4    5.86    1.60
  -7   6   4    8.54    2.09
  -7  -6  -4    5.48    1.22
   7  -7  -4    0.39    1.30
   7  -7  -4   -0.50    0.73
   7   7   4   -0.52    1.41
   7   7   4    0.02    1.06
   7   7  -4   -0.02    1.09
   7  -7   4    0.17    0.96
   7  -7   4   -1.70    0.70
   7   8   4    3.56    1.79
   7  -8  -4    8.51    2.59
   7   8   4    5.30    1.77
   7  -8  -4    4.91    1.83
   7   8  -4    5.99    2.05
   7  -8   4    2.94    1.31
   7  -8   4    4.27    1.92
   7  -9  -4   -0.74    1.24
   7   9   4    0.28    1.97
   7  -9  -4   -0.55    1.76
   7  -9   4   -1.48    1.26
   7  -9   4    0.33    1.44
  -8   0  -4  279.12    9.50
   8   0  -4  267.50    8.27
   8   0   4  280.02    9.40
   8   0  -4  281.97    9.30
  -8   0  -4  259.12    8.79
   8   0   4  272.00    8.53
  -8   0   4  267.99    9.38
   8   0  -4  260.53    8.31
   8  -1  -4  397.86   12.31
   8  -1  -4  405.70   13.07
   8   1   4  397.09   12.82
  -8  -1   4  400.83   12.59
  -8   1  -4  407.20   12.73
   8   1   4  407.61   11.66
  -8   1  -4  410.27   13.20
   8  -1  -4  399.53   12.36
   8   1  -4  406.45   12.55
   8  -1   4  407.09   12.40
  -8  -1  -4  403.74   12.95
   8   1  -4  404.68   11.13
   8  -1   4  415.28   12.94
   8   1  -4  418.03   10.97
  -8   1   4  412.31   13.42
  -8  -1  -4  366.85   11.88
   8  -2  -4   22.32    2.11
   8   2   4   26.68    2.44
   8   2   4   23.21    1.58
  -8   2  -4   22.82    2.24
  -8  -2   4   23.99    1.99
   8  -2  -4   24.68    2.48
  -8   2  -4   21.04    2.26
   8  -2  -4   26.21    2.25
   8  -2   4   21.44    2.08
  -8  -2  -4   24.78    1.72
   8  -2   4   25.29    2.33
  -8  -2  -4   27.39    2.31
   8   2  -4   29.32    2.21
  -8   2   4   23.39    2.53
  -8   3  -4   25.35    2.73
   8   3   4   25.22    2.45
   8  -3  -4   27.98    2.50
  -8   3  -4   21.43    2.32
   8  -3  -4   25.75    2.50
  -8  -3   4   27.70    2.17
   8   3   4   22.43    1.75
   8  -3  -4   23.07    2.67
   8  -3   4   21.62    2.17
  -8   3   4   26.62    2.84
   8   3  -4   27.86    2.31
  -8  -3  -4   24.20    1.71
   8  -3   4   23.78    2.47
  -8  -3  -4   26.68    2.49
   8  -4  -4    8.11    1.75
   8  -4  -4    7.53    1.78
   8   4   4    7.63    1.67
  -8   4  -4    5.22    1.60
  -8  -4   4    8.88    1.49
  -8  -4   4   10.60    0.59
   8   4   4   11.79    1.45
   8  -4  -4    8.63    1.63
  -8  -4   4    9.67    0.67
  -8  -4  -4    8.08    1.07
   8  -4   4    6.15    1.37
  -8  -4  -4    8.19    1.54
   8  -4   4    9.33    1.73
   8  -4   4    8.38    1.67
   8   4  -4    6.66    1.35
  -8   4   4    8.32    1.96
   8  -5  -4   78.17    5.35
  -8  -5   4   93.98    5.03
   8   5   4  107.83    6.24
   8  -5  -4  103.29    6.34
  -8   5  -4   94.68    6.26
   8   5   4   94.88    4.70
  -8  -5   4   96.46    3.57
   8  -5  -4  102.31    5.99
   8  -5  -4   80.75    6.39
  -8   5   4   82.17    6.98
  -8  -5  -4   99.63    4.16
   8  -5   4   85.82    5.59
   8  -5   4  106.22    5.80
   8  -5   4  106.43    5.89
  -8  -5  -4  105.03    5.83
   8   5  -4   95.56    5.34
   8  -6  -4    8.56    2.14
   8   6   4    5.28    1.73
   8   6   4    5.31    1.32
  -8  -6   4    4.29    1.32
   8  -6  -4    6.74    1.78
   8   6  -4    7.36    1.80
   8  -6   4    4.08    1.37
   8  -6   4    6.96    1.94
   8  -7  -4    4.09    1.62
   8   7   4    6.94    1.73
   8  -7  -4    3.79    1.65
   8   7   4    7.33    2.01
   8  -7   4    4.02    1.50
   8  -7   4    2.13    1.40
   8   7  -4    4.24    1.83
   8  -8  -4    5.63    2.21
   8   8   4    1.62    2.09
   8  -8  -4    3.25    2.02
   8  -8   4    6.54    1.74
   8  -8   4    5.99    1.98
   8   8  -4    5.40    2.08
   8  -9  -4    0.98    1.90
   8  -9  -4   -0.81    1.80
   8   9   4    0.81    2.09
   8  -9   4    1.68    1.58
   8  -9   4   -0.09    1.26
   9   0   4   -0.18    0.33
  -9   0   4   -0.75    0.41
   9   0  -4    0.22    0.51
   9   0  -4   -0.11    0.39
  -9   0  -4   -0.53    0.38
   9   0  -4   -0.37    0.30
  -9   0  -4    0.44    0.51
   9   0   4    0.13    0.55
   9  -1  -4   27.69    2.52
   9  -1  -4   26.89    2.04
  -9   1  -4   31.37    2.78
   9  -1  -4   30.93    2.23
   9   1   4   24.89    1.70
   9   1   4   29.57    2.45
  -9   1  -4   28.40    2.35
  -9  -1   4   31.60    2.44
   9   1  -4   30.04    1.42
  -9   1   4   29.10    2.67
  -9  -1  -4   30.47    2.07
   9  -1   4   28.94    2.21
   9  -1   4   25.54    2.42
   9   1  -4   27.92    1.55
   9   1  -4   29.44    2.33
  -9  -1  -4   25.19    2.37
   9  -2  -4  196.34    7.61
  -9   2  -4  192.52    8.24
  -9  -2   4  194.17    7.39
  -9   2  -4  211.47    8.05
   9   2   4  171.63    6.29
   9  -2  -4  196.14    7.65
   9  -2  -4  182.51    8.02
   9   2   4  209.88    8.08
   9   2  -4  198.62    7.43
   9  -2   4  199.23    7.56
   9   2  -4  208.31    5.37
  -9  -2  -4  200.27    6.75
  -9  -2  -4  197.58    7.92
  -9   2   4  203.88    8.61
   9  -2   4  197.16    7.83
   9   2  -4  199.91    5.25
   9   3   4    0.53    0.48
  -9  -3   4    0.83    0.62
  -9   3  -4   -0.36    0.68
   9   3   4    0.59    0.75
   9  -3  -4    1.29    0.86
  -9   3  -4    0.86    0.77
   9  -3  -4    0.21    0.56
   9  -3  -4   -0.45    0.51
   9  -3   4    1.33    0.94
  -9  -3  -4    1.28    0.55
   9   3  -4    0.82    0.66
  -9  -3  -4    0.71    0.94
   9  -3   4    0.12    0.69
   9  -4  -4    6.47    1.53
   9   4   4    9.45    1.97
   9  -4  -4    7.90    1.73
   9   4   4    6.26    1.19
   9  -4  -4    6.49    1.69
  -9   4  -4    3.32    1.50
  -9  -4   4    6.66    1.34
   9  -4   4    8.26    1.75
   9  -4   4    5.81    1.43
   9  -4   4    7.10    1.57
  -9  -4  -4    7.33    1.64
  -9  -4  -4    7.19    1.03
   9   4  -4    7.96    1.57
   9   5   4    7.92    2.04
  -9   5  -4    4.89    1.61
   9  -5  -4    9.04    2.02
   9  -5  -4    7.51    1.74
  -9  -5   4    8.45    1.59
   9   5   4    7.17    1.40
   9   5  -4    9.14    1.87
   9  -5   4    7.09    1.73
  -9  -5  -4    8.58    1.24
   9  -5   4   10.73    2.10
   9   6   4   58.07    4.83
   9  -6  -4   53.30    4.51
  -9  -6   4   52.41    4.46
   9  -6  -4   45.12    4.58
   9   6   4   56.83    3.89
   9  -6   4   61.52    4.82
   9  -6   4   58.30    4.53
   9   6  -4   57.54    4.46
   9   7   4    6.43    1.35
   9  -7  -4   10.60    2.70
   9  -7  -4    7.29    2.16
   9   7   4    6.10    1.92
   9   7  -4    9.21    2.17
   9  -7   4    4.69    1.83
   9  -7   4    5.08    1.47
   9  -8  -4   -1.57    1.26
   9  -8  -4   -2.05    1.09
   9   8   4    0.12    1.55
   9   8  -4    0.25    1.33
   9  -8   4   -0.50    1.13
   9  -8   4   -0.87    1.33
   9  -9  -4   -0.42    1.67
   9   9   4    3.70    2.32
   9  -9  -4   -2.11    1.55
   9  -9   4   -2.90    1.38
   9  -9   4    2.39    1.78
  10   0  -4    1.10    0.51
  10   0  -4    2.40    0.74
 -10   0  -4    2.47    0.81
  10   0   4    1.60    0.90
  10   0  -4    1.62    0.86
  10   0   4    1.81    0.62
 -10   0  -4    2.20    0.84
 -10   0   4    2.58    1.01
 -10   1  -4   53.99    3.37
  10  -1  -4   56.37    3.20
 -10  -1   4   50.42    3.36
 -10   1  -4   54.26    3.73
  10  -1  -4   60.59    3.21
  10   1   4   54.86    2.65
  10  -1  -4   46.73    3.35
 -10  -1  -4   53.58    3.57
 -10  -1  -4   49.73    2.90
  10  -1   4   53.70    3.58
  10   1  -4   48.95    2.35
 -10   1   4   52.14    3.79
  10  -1   4   50.81    3.08
  10   1  -4   50.32    2.14
  10   1  -4   53.28    3.40
  10  -2  -4   10.17    1.70
  10  -2  -4    9.82    1.62
  10   2   4   11.05    1.82
 -10   2  -4    8.83    1.62
  10   2   4   11.48    1.22
  10  -2  -4   11.18    1.68
 -10  -2   4   10.26    1.53
 -10   2  -4   11.63    1.98
  10  -2   4   10.24    1.66
  10   2  -4    8.36    1.40
  10   2  -4   12.15    0.62
  10  -2   4    9.74    1.52
 -10   2   4    9.97    1.80
  10   2  -4   12.93    0.80
 -10  -2  -4    9.06    1.24
 -10  -2  -4    8.43    1.57
  10  -3  -4   35.17    3.05
  10   3   4   37.64    2.27
  10   3   4   38.73    3.36
 -10  -3   4   39.01    2.91
 -10   3  -4   42.96    3.65
  10  -3  -4   35.88    3.08
 -10   3  -4   36.55    3.11
  10  -3  -4   36.35    3.42
 -10   3   4   32.45    3.38
  10   3  -4   35.21    2.86
 -10  -3  -4   37.26    2.32
 -10  -3  -4   30.12    2.99
  10  -3   4   37.30    3.22
  10  -3   4   38.57    3.13
  10  -4  -4   24.09    3.03
  10  -4  -4   25.95    2.80
 -10  -4   4   23.44    2.43
  10  -4  -4   21.93    2.50
  10   4   4   24.44    2.12
  10   4   4   24.63    3.01
 -10   4  -4   17.64    2.89
  10   4  -4   25.81    2.67
  10  -4   4   27.73    2.87
 -10  -4  -4   18.85    1.67
  10  -4   4   16.96    2.52
 -10  -4  -4   21.46    2.68
  10  -4   4   25.39    2.83
 -10  -5   4   14.62    2.06
  10  -5  -4   19.33    2.89
  10   5   4   21.47    2.12
  10   5   4   26.88    3.40
  10  -5  -4   29.69    3.58
  10   5  -4   22.27    2.82
  10  -5   4   19.10    2.78
  10  -5   4   26.20    2.92
  10  -6  -4    8.49    2.34
  10   6   4    9.98    2.39
  10   6   4   13.21    1.92
  10  -6  -4    8.26    1.98
  10   6  -4   13.73    2.47
  10  -6   4    9.93    2.16
  10  -6   4   13.28    2.42
  10  -7  -4    1.21    1.54
  10  -7  -4    3.66    2.04
  10   7   4    1.03    1.75
  10  -7   4    3.50    1.66
  10  -7   4    1.95    1.32
  10   7  -4    2.16    1.52
  10  -8  -4    1.90    1.76
  10  -8  -4    2.91    2.09
  10   8   4    2.65    2.35
  10  -8   4    3.66    1.73
  10   8  -4    3.60    1.58
  10  -8   4    2.42    1.57
  10  -9  -4   -2.11    1.98
  10  -9  -4   -1.33    1.82
  10   9   4    0.45    2.06
  10  -9   4    0.16    1.69
 -11   0  -4   -0.59    0.39
  11   0   4    0.33    0.48
  11   0  -4    0.04    0.39
  11   0  -4   -0.23    0.41
  11   0   4   -0.15    0.51
 -11   0  -4   -0.58    0.44
  11   0  -4   -0.30    0.60
 -11   1  -4   18.71    2.07
  11   1   4   15.47    1.51
  11   1   4   19.00    2.33
  11  -1  -4   13.33    1.68
  11  -1  -4   16.65    1.85
  11  -1  -4   11.62    1.88
 -11   1  -4   15.38    2.16
 -11  -1   4   16.92    2.17
 -11   1   4   13.18    2.14
  11  -1   4   18.16    2.26
  11   1  -4   17.65    1.43
  11  -1   4   17.77    1.83
 -11  -1  -4   17.57    1.84
 -11  -1  -4   15.16    2.12
  11   1  -4   15.54    1.16
  11   1  -4   11.54    1.75
  11  -2  -4   -0.39    0.67
 -11   2  -4    0.46    0.93
  11  -2  -4    1.41    0.76
 -11  -2   4    1.49    0.85
 -11   2  -4    0.08    0.73
  11   2   4    0.68    0.53
  11  -2  -4    0.44    0.64
  11   2   4    0.32    0.79
  11   2  -4    0.81    0.25
 -11  -2  -4    0.56    0.74
  11  -2   4    1.01    0.73
  11  -2   4    0.23    0.51
  11   2  -4    1.84    0.88
  11   2  -4    1.21    0.39
 -11  -2  -4   -0.03    0.41
 -11   2   4    0.87    0.79
  11  -3  -4   28.47    2.86
 -11  -3   4   31.04    2.78
  11  -3  -4   31.91    3.21
  11  -3  -4   32.37    2.97
 -11   3  -4   28.67    2.97
 -11   3  -4   35.29    3.50
  11   3   4   30.35    2.13
  11   3   4   35.74    3.24
  11  -3   4   33.40    3.01
  11  -3   4   33.50    3.11
 -11  -3  -4   30.70    2.98
 -11  -3  -4   30.89    2.24
  11   3  -4   32.04    2.93
 -11   3   4   29.46    3.47
  11  -4  -4   64.47    4.63
  11   4   4   78.51    5.32
  11  -4  -4   79.98    5.51
 -11  -4   4   69.50    4.37
  11   4   4   74.97    3.79
  11  -4  -4   77.83    5.11
 -11   4  -4   71.31    5.43
 -11  -4  -4   74.13    3.60
  11  -4   4   75.97    5.07
  11   4  -4   74.54    4.69
  11  -4   4   73.82    4.83
  11  -5  -4   12.72    2.43
 -11  -5   4    7.81    1.64
  11   5   4    6.39    1.92
  11   5   4    8.29    1.56
  11  -5  -4   10.13    2.19
  11   5  -4    8.75    1.95
  11  -5   4   10.15    2.12
  11  -5   4   10.11    2.13
  11  -6  -4    1.11    1.06
  11   6   4    3.13    1.60
  11   6   4    2.43    0.97
  11  -6  -4    2.61    1.28
  11   6  -4   -0.48    1.11
  11  -6   4   -0.05    1.06
  11  -6   4    1.06    1.28
  11  -7  -4    2.05    1.85
  11  -7  -4    4.19    1.79
  11   7   4    3.22    1.91
  11   7  -4   -0.55    1.59
  11  -7   4    1.14    1.17
  11  -7   4    3.89    1.47
  11  -8  -4    0.07    1.21
  11   8   4    1.95    1.63
  11  -8  -4   -2.28    1.53
  11  -8   4   -1.06    1.12
  11   8  -4   -1.99    2.46
  11  -8   4    0.13    1.59
 -12   0   4   39.68    3.45
 -12   0  -4   42.84    3.54
 -12   0  -4   46.53    3.20
  12   0  -4   41.07    3.26
  12   0  -4   46.08    2.57
  12   0   4   46.96    3.63
  12   0   4   43.37    2.70
  12   0  -4   36.85    2.54
  12  -1  -4   66.43    4.40
  12   1   4   67.85    4.41
 -12   1  -4   68.16    4.54
 -12  -1   4   61.18    4.21
  12  -1  -4   55.31    3.56
  12  -1  -4   68.78    3.70
 -12   1  -4   67.01    4.13
  12   1   4   60.18    3.13
  12   1  -4   64.69    2.70
 -12  -1  -4   56.48    4.16
 -12   1   4   69.61    4.74
  12   1  -4   64.19    3.06
  12  -1   4   64.83    3.73
  12   1  -4   68.95    4.23
  12  -1   4   66.64    4.35
 -12  -1  -4   68.94    3.71
  12  -2  -4    9.86    1.95
 -12  -2   4    8.20    1.60
  12  -2  -4    7.46    1.55
 -12   2  -4    9.51    2.04
  12  -2  -4    6.65    1.42
 -12   2  -4    6.73    1.39
  12   2   4   10.85    1.97
  12   2   4   10.98    1.32
 -12  -2  -4    7.28    1.58
  12   2  -4    9.31    0.71
 -12   2   4    5.35    1.65
  12   2  -4    8.89    1.68
  12   2  -4   11.46    0.98
  12  -2   4   10.69    1.86
  12  -2   4    8.61    1.55
 -12  -2  -4    8.44    1.36
  12   3   4   18.31    1.64
 -12  -3   4   19.78    2.35
  12  -3  -4   14.53    2.43
  12  -3  -4   15.95    2.33
  12  -3  -4   22.47    2.60
 -12   3  -4   11.48    2.15
 -12   3  -4   14.12    2.64
  12   3   4   15.81    2.50
 -12  -3  -4   22.41    1.94
  12   3  -4   19.90    2.55
  12  -3   4   18.70    2.49
  12  -3   4   14.96    2.38
 -12  -3  -4   13.72    2.55
  12   4   4   76.58    5.42
  12  -4  -4   67.02    4.82
 -12  -4   4   62.29    4.37
  12  -4  -4   60.46    5.01
  12   4   4   72.78    3.77
  12  -4   4   67.11    4.86
  12   4  -4   75.05    4.83
  12  -4   4   72.50    4.77
  12  -5  -4    2.21    1.35
  12   5   4    2.13    1.33
  12   5   4    0.48    0.88
  12  -5  -4    4.22    1.72
  12   5  -4    0.56    1.07
  12  -5   4   -0.09    0.81
  12  -5   4    1.78    1.13
  12  -6  -4    2.57    1.12
  12   6   4    1.42    1.81
  12  -6  -4    2.18    1.24
  12  -6   4    3.37    1.60
  12  -6   4    3.21    1.63
  12   6  -4    0.93    1.35
  12   7   4    0.86    1.79
  12  -7  -4    2.12    1.57
  12  -7  -4    0.34    1.39
  12   7  -4   -0.18    1.79
  12  -7   4    1.16    1.23
  12  -7   4    0.48    1.27
  12   8   4    1.28    1.91
  12  -8  -4   -0.71    1.72
  12  -8  -4    0.22    1.54
  12  -8   4   -0.12    1.62
  12  -8   4    1.18    1.64
  13   0   4   -0.20    0.85
 -13   0   4   -0.98    0.75
 -13   0  -4   -0.62    0.61
 -13   0  -4   -0.66    0.93
  13   0  -4   -0.35    0.69
  13   0  -4   -0.26    0.66
  13   0  -4   -0.17    0.42
  13   0   4   -0.02    0.54
  13  -1  -4   20.92    2.21
  13   1   4   22.76    2.72
 -13  -1   4   16.98    2.49
  13   1   4   20.11    1.79
 -13   1  -4   13.69    2.29
  13  -1  -4   20.07    1.98
 -13   1  -4   17.85    2.22
  13  -1  -4   20.26    2.60
  13  -1   4   16.48    2.38
  13   1  -4   20.68    1.71
 -13  -1  -4   14.02    2.24
 -13  -1  -4   22.80    2.27
  13   1  -4   20.51    2.64
 -13   1   4   15.83    2.52
  13  -1   4   20.32    2.10
  13   1  -4   22.31    1.52
  13  -2  -4    1.77    0.91
  13   2   4    0.47    0.52
  13  -2  -4   -0.57    0.86
  13   2   4    1.53    1.12
 -13  -2   4    0.26    0.76
 -13   2  -4   -1.58    0.84
  13  -2  -4    1.31    0.91
  13  -2   4    1.29    0.93
  13  -2   4    0.48    0.83
 -13  -2  -4    0.23    0.77
 -13   2   4    0.51    1.10
  13   2  -4    1.13    0.38
  13   2  -4    1.60    0.89
  13  -3  -4   26.92    3.07
  13  -3  -4   29.92    3.02
  13  -3  -4   29.74    3.42
  13   3   4   27.62    2.16
  13   3   4   30.33    3.18
 -13  -3   4   25.31    3.02
  13  -3   4   31.25    3.13
  13   3  -4   30.43    3.12
  13  -3   4   33.53    3.50
  13  -4  -4   24.13    3.04
  13  -4  -4   29.80    3.68
  13   4   4   28.49    2.35
  13  -4   4   30.62    3.22
  13  -4   4   28.73    3.36
  13   4  -4   29.28    3.27
  13  -5  -4   31.20    3.89
  13  -5  -4   30.92    3.47
  13   5   4   37.26    4.22
  13   5  -4   29.14    3.57
  13   6   4    1.00    1.48
  13  -6  -4    2.32    1.29
  13  -6  -4    1.69    1.30
  13  -6   4   -0.18    1.06
  13   6  -4    0.81    1.27
  13  -6   4    2.04    1.59
  13   7   4    1.38    2.00
  13  -7  -4    1.26    1.47
  13  -7  -4   -0.40    1.38
  13   7  -4    0.14    1.63
  13  -7   4    4.17    1.69
  13  -7   4   -0.79    1.27
  13   8   4    0.10    1.60
  13  -8  -4    1.05    1.41
  13  -8  -4    1.73    1.76
  13  -8   4    0.58    1.52
  13  -8   4    2.01    1.84
  14   0  -4    1.23    0.95
  14   0  -4    0.30    0.57
  14   0  -4    0.15    0.76
 -14   0  -4   -2.01    0.80
 -14   0   4   -0.92    0.64
  14   0   4   -0.92    0.56
  14   0   4    0.01    0.62
  14  -1  -4    2.34    0.90
  14  -1  -4    3.24    1.24
  14  -1  -4    2.88    1.22
 -14  -1   4    2.72    1.25
  14   1   4    2.15    1.06
 -14   1  -4    3.89    1.02
  14   1   4    2.82    0.80
  14  -1   4    6.33    1.65
 -14  -1  -4    3.16    1.03
  14  -1   4    3.24    1.07
  14   1  -4    3.91    1.28
  14   1  -4    3.74    0.76
 -14  -2   4    0.87    0.96
 -14   2  -4   -1.01    1.02
  14  -2  -4    0.66    1.05
  14   2   4    3.46    0.92
  14  -2  -4    1.18    1.13
  14  -2  -4    2.26    0.99
  14   2   4    0.70    1.06
  14  -2   4    2.13    1.19
  14  -2   4    1.41    1.04
  14   2  -4    2.84    1.18
 -14  -2  -4    0.86    0.85
  14   3   4   46.18    4.17
  14  -3  -4   44.17    4.25
  14   3   4   39.36    2.61
  14  -3  -4   39.53    3.53
  14  -3  -4   39.32    3.55
  14   3  -4   44.84    3.85
  14  -3   4   37.82    3.55
  14  -3   4   43.60    3.99
  14  -4  -4    7.66    2.07
  14   4   4    8.29    1.38
  14  -4  -4   12.31    2.25
  14   4   4    8.09    2.06
  14  -4   4    6.72    1.95
  14  -4   4    9.11    2.00
  14   4  -4    8.77    2.07
  14  -5  -4    1.07    1.37
  14  -5  -4   -0.47    0.98
  14   5   4    1.79    1.54
  14  -5   4    1.91    1.21
  14  -5   4    2.89    1.36
  14   5  -4    2.38    1.35
  14  -6  -4    2.11    1.56
  14   6   4    6.14    2.31
  14  -6  -4    2.43    1.53
  14   6  -4    1.77    1.59
  14  -6   4    0.75    1.36
  14  -6   4    0.62    1.19
  14   7   4   -2.95    1.69
  14  -7  -4    0.37    1.15
  14  -7  -4   -0.72    1.40
  14   7  -4   -0.96    1.86
  14  -7   4    0.55    1.31
  14  -7   4   -2.17    1.06
  15   0   4   -0.71    0.54
  15   0  -4   -1.20    0.48
  15   0  -4    1.10    0.88
  15   0   4   -1.52    0.83
 -15   0  -4   -0.77    0.50
  15  -1  -4    0.01    0.67
  15   1   4   -0.60    0.65
  15  -1  -4    0.34    1.02
  15   1   4   -1.69    0.80
 -15   1  -4   -0.24    0.92
  15   1  -4   -0.84    1.05
  15  -1   4    0.79    0.88
  15   1  -4    0.81    0.58
  15  -1   4    0.58    0.93
 -15  -1  -4    0.11    0.76
  15  -2  -4    1.69    0.91
  15   2   4    1.54    1.02
  15  -2  -4   -1.05    0.67
  15   2   4   -0.33    0.65
  15  -2   4   -0.39    0.83
  15  -2   4   -1.10    0.79
  15   2  -4   -0.73    0.86
  15   3   4   52.51    3.16
  15  -3  -4   64.18    5.22
  15  -3  -4   54.45    4.20
  15   3   4   55.47    4.81
  15  -3   4   55.31    4.68
  15  -3   4   55.85    4.13
  15   3  -4   61.03    4.61
  15  -4  -4    5.13    1.74
  15   4   4    5.10    1.87
  15  -4  -4    3.12    1.53
  15  -4   4    6.23    1.70
  15   4  -4    5.15    1.95
  15  -4   4    8.11    1.90
  15  -5  -4    3.47    1.63
  15  -5  -4    3.51    1.86
  15   5   4    0.98    1.73
  15  -5   4    0.87    1.31
  15   5  -4    2.76    1.85
  15  -5   4    2.12    1.42
  15  -6  -4    2.30    1.77
  15  -6  -4    4.73    1.90
  15   6   4    2.95    1.89
  15  -6   4    2.72    1.71
  15   6  -4    1.93    1.64
  15  -6   4    2.70    1.59
  15  -7  -4    0.93    1.57
  15   7   4   -2.83    1.40
  15  -7  -4    0.13    1.92
  15   7  -4    6.36    2.28
  15  -7   4   -1.18    1.61
  15  -7   4    1.70    1.81
 -16   0  -4   14.61    2.59
  16   0   4   16.00    2.65
  16   0  -4   18.16    1.90
  16   0  -4   11.41    2.16
  16   0   4   20.41    2.27
  16   1   4    2.10    1.02
  16  -1  -4    5.38    1.78
  16   1   4    1.62    1.10
  16  -1  -4    3.02    1.24
  16   1  -4    5.65    1.74
  16  -1   4    2.47    1.15
  16  -1   4    2.27    1.29
  16  -2  -4    2.78    1.23
  16   2   4    2.70    0.93
  16   2   4    1.76    1.46
  16  -2  -4    1.21    1.15
  16  -2   4   -0.09    0.88
  16   2  -4    2.34    1.43
  16  -2   4    2.18    1.25
  16  -3  -4   10.82    2.38
  16   3   4   12.98    2.66
  16  -3  -4   17.63    2.59
  16   3  -4   11.00    2.39
  16  -3   4   16.18    2.91
  16  -3   4   16.92    2.58
  16  -4  -4    0.21    1.25
  16  -4  -4   -0.16    1.33
  16   4   4    0.82    1.45
  16  -4   4   -0.04    0.91
  16   4  -4   -0.16    1.10
  16  -4   4    3.02    1.49
  16   5   4   11.45    2.66
  16  -5  -4    5.57    1.90
  16  -5  -4    5.66    1.98
  16  -5   4    2.96    1.83
  16   5  -4    5.01    1.77
  16  -5   4    4.52    1.77
  16   6   4    3.43    2.21
  16  -6  -4    0.02    1.23
  16  -6  -4    1.23    1.48
  16   6  -4    0.98    1.93
  16  -6   4    1.60    1.55
  16  -6   4    0.36    0.99
  16  -7  -4   -2.61    1.26
  16  -7  -4   -0.06    1.45
  16   7   4    0.02    1.55
  16  -7   4   -0.80    1.47
  16  -7   4   -1.86    1.28
  17   0   4    1.23    1.24
  17  -1  -4    0.70    1.37
  17   1   4    2.99    1.14
  17  -1  -4    1.15    1.09
  17   1   4    3.32    1.58
  17   1  -4    0.40    1.27
  17  -1   4    1.21    1.08
  17  -1   4    2.36    1.37
  17   2   4   17.25    2.93
  17  -2  -4   19.85    2.65
  17  -2  -4   14.97    2.64
  17   2   4   17.17    2.00
  17   2  -4   16.72    2.77
  17  -2   4   16.68    2.38
  17  -2   4   12.46    2.45
  17  -3  -4    7.81    1.88
  17  -3  -4   10.46    2.56
  17   3   4    7.42    2.15
  17  -3   4    9.08    2.07
  17   3  -4    7.66    2.18
  17  -3   4    8.46    2.13
  17   4   4   -0.97    1.34
  17  -4  -4    2.29    1.33
  17  -4  -4    1.85    1.39
  17  -4   4    0.51    1.24
  17  -4   4   -0.38    1.21
  17   4  -4   -0.42    1.44
  17   5   4    7.98    2.57
  17  -5  -4    7.14    2.36
  17  -5  -4    7.03    2.11
  17  -5   4    8.55    2.25
  17  -5   4    6.70    1.94
  17   5  -4    8.23    2.49
  17   6   4   -3.68    1.59
  17  -6  -4   -0.22    1.58
  17  -6  -4   -1.88    1.26
  17   6  -4   -1.81    2.18
  17  -6   4    0.85    1.49
  17  -6   4   -0.95    1.53
  18   0   4   -0.27    1.07
  18   0  -4    0.03    1.17
  18   0   4   -0.44    0.81
  18  -1  -4   -0.05    1.39
  18   1   4   -0.32    0.83
  18   1   4    1.60    1.25
  18   1  -4    0.57    1.05
  18  -1   4    2.18    1.54
  18  -1   4    1.07    1.11
  18   2   4   19.05    3.12
  18  -2  -4   14.61    2.83
  18  -2  -4   18.57    2.79
  18  -2   4   16.95    2.97
  18  -2   4   22.90    2.77
  18   2  -4   14.46    2.75
  18  -3  -4    7.01    2.25
  18  -3  -4    2.60    1.42
  18   3   4    6.23    2.17
  18  -3   4    4.39    1.80
  18  -3   4    3.59    1.59
  18   3  -4    3.73    1.84
  18   4   4   -1.97    1.31
  18  -4  -4   -0.99    1.42
  18  -4  -4   -1.16    1.37
  18  -4   4    1.21    1.35
  18   4  -4   -2.54    1.31
  18  -4   4   -2.90    1.12
  18  -5  -4    0.42    1.80
  18   5   4    3.03    1.77
  18  -5  -4    0.61    1.83
  18  -5   4    0.68    1.56
  18   5  -4    1.35    2.11
  18  -5   4    0.50    1.16
  18  -6  -4    0.60    1.41
  18  -6  -4   -1.07    0.93
  18  -6   4   -2.34    1.44
  18   6  -4   -3.90    2.02
  18  -6   4   -3.73    1.55
  19   0   4   -0.67    0.97
  19   0   4   -0.87    1.35
  19   0  -4    1.02    1.45
  19   1   4   11.28    2.64
  19  -1  -4    4.78    1.95
  19  -1   4    8.37    1.90
  19  -1   4    5.92    2.07
  19   1  -4    7.84    2.20
  19   2   4    0.85    1.47
  19  -2  -4    3.37    1.78
  19  -2   4    4.06    1.75
  19   2  -4    0.82    1.36
  19  -2   4    4.08    1.47
  19  -3  -4    1.18    1.43
  19   3   4   -0.50    1.40
  19  -3  -4    4.11    1.79
  19  -3   4    3.69    1.50
  19   3  -4    2.43    1.62
  19  -3   4    0.08    1.45
  19  -4  -4   -2.38    1.09
  19   4   4   -3.00    1.33
  19  -4  -4   -0.76    0.70
  19   4  -4   -3.61    1.44
  19  -4   4   -0.69    1.40
  19  -4   4   -2.54    1.29
  19  -5  -4   -0.98    1.55
  19  -5  -4    1.94    2.22
  19   5   4    1.48    2.05
  19  -5   4   -0.77    1.35
  19   5  -4    0.71    1.91
  19  -5   4    2.17    1.88
  20   0  -4    5.90    2.52
  20   0   4    2.09    1.67
  20  -1  -4    7.66    2.72
  20   1   4    7.66    2.55
  20  -1   4    2.98    2.04
  20   1  -4    3.30    1.79
  20  -1   4    4.87    1.44
  20   2   4    1.33    1.83
  20  -2  -4    0.87    1.48
  20  -2   4    0.20    1.71
  20   2  -4    0.07    1.64
  20  -2   4    2.82    1.64
  20   3   4   -0.95    1.59
  20  -3  -4   -2.05    1.36
  20  -3   4   -2.65    1.14
  20   3  -4   -0.63    1.66
  20   4   4    0.24    1.85
  20  -4  -4   -3.01    1.20
  20  -4   4   -1.30    1.54
  20  -4   4   -0.65    1.39
  20   4  -4    0.70    1.93
  21   0   4   -1.95    0.78
  21   0  -4   -1.13    1.31
  21   1   4   -2.32    1.58
  21  -1  -4   -2.44    1.07
  21   1  -4   -3.53    1.26
  21  -1   4   -1.42    1.21
  21   2   4   -3.53    1.44
  21  -2  -4    1.19    1.62
  21  -2   4   -1.56    1.64
  21  -2   4   -1.20    1.64
  21   3   4    0.12    1.92
  21  -3  -4    0.24    1.95
  21  -3   4   -2.38    1.59
  21   3  -4   -1.25    1.91
  21  -3   4   -0.98    1.08
  22   0  -4   24.06    4.08
  22   0   4   20.06    3.63
  22   1   4   -1.42    1.84
  22  -1  -4   -1.76    2.02
  22   1  -4   -2.29    1.60
  22  -1   4   -1.95    1.86
  22   2   4   -0.13    1.45
  22  -2  -4   -2.32    1.69
  22  -2   4   -2.75    1.44
  22   2  -4   -3.60    1.69
   0   0  -5    1.45    0.34
   0   1   5  571.85   15.37
   0  -1  -5  527.00   15.22
   0  -2  -5   -0.10    0.34
   0  -2   5    0.10    0.23
   0   2   5   -0.46    0.31
   0   2   5    0.11    0.41
   0   2  -5    0.14    0.32
   0  -2   5    0.00    0.18
   0  -2  -5    0.81    0.40
   0  -2   5    0.32    0.22
   0   3  -5  226.81    7.72
   0  -3  -5  243.08    7.98
   0  -3  -5  238.06    8.54
   0  -3   5  233.52    7.42
   0   3   5  251.21    8.75
   0  -3   5  229.69    7.53
   0   3   5  240.79    8.24
   0  -3   5  235.43    7.67
   0  -4   5   -0.07    0.43
   0  -4   5    0.40    0.48
   0  -4  -5    0.41    0.48
   0  -4  -5    0.33    0.50
   0  -4   5    0.18    0.42
   0  -4   5   -0.61    0.33
   0   4   5    0.02    0.60
   0   4   5   -1.03    0.49
   0  -5   5   63.10    3.91
   0   5   5   56.94    3.93
   0  -5   5   58.68    3.54
   0  -5   5   55.85    3.43
   0  -5  -5   60.09    4.16
   0   5   5   58.77    4.20
   0  -5  -5   63.25    3.71
   0  -5   5   59.25    3.48
   0  -6   5   -0.20    0.68
   0   6   5    1.05    1.04
   0  -6   5    0.18    0.87
   0  -6   5    1.27    1.08
   0   6   5    0.11    0.85
   0  -6  -5   -0.86    0.70
   0  -6   5   -0.29    0.57
   0  -6  -5   -0.59    0.92
   0  -7  -5  117.50    7.83
   0  -7   5   98.85    5.65
   0   7   5  124.63    6.94
   0  -7   5  106.37    5.76
   0  -7   5  120.26    6.76
   0  -7   5  112.08    8.62
   0  -8   5   -1.40    1.06
   0   8   5    0.17    1.15
   0  -8  -5   -2.06    1.19
   0  -8   5   -1.48    0.93
   0  -9  -5   -0.67    0.97
   0  -9   5   -1.59    1.21
   0   9   5    2.31    1.50
   0 -10  -5   -4.32    1.71
   0  10   5   -1.42    1.72
  -1   0   5   -0.04    0.25
  -1   0  -5    0.22    0.26
   1   0  -5    0.11    0.30
   1   0  -5    0.07    0.23
   1   0   5   -0.05    0.27
  -1   0  -5   -0.32    0.23
   1   0  -5   -0.16    0.24
  -1  -1   5   53.49    1.81
   1   1   5   46.44    2.10
   1   1   5   48.71    2.36
   1  -1  -5   51.27    2.40
   1  -1  -5   52.02    2.18
  -1   1  -5   48.35    1.80
  -1   1  -5   47.54    2.11
   1  -1   5   45.41    1.70
   1   1  -5   52.14    1.91
  -1  -1  -5   48.53    2.03
  -1   1   5   50.61    2.38
   1  -1   5   48.23    2.05
  -1   1   5   48.12    2.23
  -1  -1  -5   47.82    2.29
  -1   2  -5   39.69    2.17
   1  -2  -5   43.17    2.56
  -1  -2   5   42.44    1.69
   1   2   5   41.37    2.52
   1   2   5   41.77    2.27
  -1  -2   5   41.86    1.83
   1  -2  -5   39.44    2.19
  -1   2  -5   41.73    2.02
  -1  -2  -5   45.35    2.52
   1   2  -5   42.34    1.74
  -1   2   5   46.62    2.48
  -1   2   5   45.76    2.64
   1  -2   5   40.50    1.90
  -1  -2  -5   44.67    2.18
   1  -2   5   40.45    2.06
   1   2  -5   40.11    1.93
   1  -3  -5  300.59   10.39
   1   3   5  320.61   10.56
  -1  -3   5  297.45    9.13
  -1  -3   5  296.21    9.38
   1   3   5  304.33    9.94
   1  -3  -5  307.86    9.88
  -1   3  -5  312.03    9.84
  -1  -3   5  303.03    9.18
  -1  -3  -5  318.80    9.72
   1  -3   5  307.28    9.58
   1   3  -5  283.86    9.18
  -1  -3  -5  303.62   10.33
   1  -3   5  320.90    9.51
  -1   3   5  337.29   10.36
   1  -3   5  303.56    9.55
   1  -4  -5  189.64    7.60
   1   4   5  173.78    7.47
  -1  -4   5  181.60    6.40
  -1  -4   5  175.95    6.29
  -1  -4   5  187.22    6.57
   1   4   5  172.14    6.97
  -1  -4   5  175.78    6.77
   1  -4  -5  179.82    6.89
   1  -4   5  179.65    6.85
  -1  -4  -5  176.91    6.61
   1  -4   5  163.75    6.47
  -1   4   5  173.13    7.53
  -1  -4  -5  181.12    7.42
  -1   4   5  165.79    7.08
   1  -4   5  172.76    6.52
   1  -4   5  168.69    6.72
   1   5   5  211.72    8.63
   1  -5  -5  208.92    9.04
  -1  -5   5  223.85    8.05
  -1  -5   5  230.05    8.71
  -1  -5   5  218.79    7.85
   1  -5  -5  206.43    8.25
  -1  -5   5  219.45    7.97
   1   5   5  222.91    9.36
   1  -5  -5  214.44    9.79
   1  -5   5  205.32    8.03
  -1   5   5  205.63    8.75
  -1   5   5  222.33    9.33
  -1  -5  -5  223.82    8.20
   1  -5   5  222.85    8.62
  -1  -5  -5  208.25    8.90
   1  -5   5  217.60    8.21
   1  -5   5  209.37    8.28
  -1  -6   5   32.91    3.30
   1  -6  -5   30.06    3.80
   1   6   5   30.91    3.12
   1   6   5   32.96    3.34
  -1  -6   5   31.37    2.69
   1  -6  -5   30.06    3.40
  -1  -6   5   32.55    2.73
   1  -6  -5   31.31    2.78
  -1  -6   5   34.28    2.96
  -1  -6  -5   25.30    2.94
  -1   6   5   27.98    3.06
   1  -6   5   29.39    3.04
  -1  -6  -5   33.81    2.84
   1  -6   5   27.60    2.63
   1  -6   5   29.00    2.71
   1  -6   5   29.86    2.83
   1   7   5   -0.24    1.25
   1  -7  -5    1.00    1.09
  -1  -7   5   -1.90    0.63
   1   7   5    1.59    1.26
  -1  -7   5    0.23    1.07
   1  -7   5   -0.53    0.73
  -1   7   5   -0.33    0.97
   1  -7   5    0.11    0.80
   1  -7   5   -0.09    0.74
   1  -7   5   -0.91    0.86
  -1  -8   5   10.36    1.99
   1  -8  -5   11.13    2.58
  -1  -8   5    6.72    2.11
   1   8   5    7.61    2.13
   1  -8   5    9.04    1.93
   1  -8   5   10.93    2.30
  -1   8   5    5.10    1.62
  -1  -8  -5    5.91    2.33
   1  -9  -5    1.85    2.01
   1   9   5    1.79    1.80
  -1  -9  -5    1.46    1.75
   1  -9   5    4.59    1.68
  -1   9   5    3.81    1.64
   1  -9   5    2.36    2.02
   1 -10  -5    0.65    1.89
   1 -10  -5    2.13    1.93
   1  10   5   -1.68    2.38
  -1  10   5   -2.41    1.73
  -1 -10  -5   -0.63    2.13
   2   0   5 2105.64   72.26
  -2   0   5 2235.62  185.82
  -2   0   5 2258.86   74.81
   2   0  -5 2412.88  176.87
  -2   0  -5 2235.39   73.55
   2   0  -5 2122.77   73.86
  -2   0  -5 2120.11  181.51
   2   0   5 2352.97  180.24
   2   1   5   59.71    2.72
  -2   1  -5   59.95    2.53
  -2  -1   5   54.15    1.85
  -2  -1   5   58.33    1.88
   2  -1  -5   56.64    2.44
  -2   1  -5   58.72    2.31
   2  -1  -5   59.78    2.85
   2   1   5   59.11    2.36
   2  -1  -5   57.78    2.69
  -2   1   5   58.19    2.56
   2   1  -5   55.16    1.81
  -2  -1  -5   55.99    2.60
   2  -1   5   58.55    2.22
  -2  -1  -5   59.03    2.32
   2  -1   5   56.98    2.42
   2   1  -5   57.76    1.97
   2  -2  -5  941.31   26.52
  -2   2  -5  962.99   26.08
   2   2   5  972.16   26.53
  -2   3  -5   16.77    1.56
   2   3   5   15.36    1.59
  -2  -3   5   15.62    1.18
  -2  -3   5   17.10    1.29
   2  -3  -5   17.05    2.08
   2   3   5   21.86    2.16
   2  -3  -5   15.13    1.80
  -2  -3   5   14.86    1.28
   2  -3  -5   17.87    1.65
  -2   3  -5   16.52    1.59
  -2   3   5   16.68    1.70
   2  -3   5   17.29    1.59
  -2  -3  -5   16.00    1.73
   2  -3   5   18.98    1.62
  -2  -3  -5   17.40    1.46
   2   3  -5   15.93    1.38
   2  -4  -5   19.71    2.49
  -2  -4   5   20.61    1.63
   2   4   5   16.41    2.10
   2  -4  -5   20.12    1.99
  -2  -4   5   20.77    1.73
  -2  -4   5   17.06    1.56
   2   4   5   21.03    2.02
   2  -4   5   20.66    1.89
  -2  -4  -5   18.89    1.69
   2   4  -5   17.17    1.74
   2  -4   5   20.48    1.96
  -2  -4  -5   21.08    2.30
   2  -4   5   18.30    1.84
   2  -4   5   20.40    1.98
  -2   4   5   17.61    2.08
  -2  -5   5   22.94    1.98
   2   5   5   30.37    2.73
   2   5   5   31.37    3.19
   2  -5  -5   28.39    2.80
  -2  -5   5   27.54    2.25
   2  -5  -5   35.64    3.57
   2  -5  -5   28.84    2.62
  -2  -5   5   30.54    2.23
   2  -5   5   28.13    2.53
  -2  -5  -5   25.97    2.75
  -2  -5  -5   30.18    2.40
   2  -5   5   28.61    2.54
   2   5  -5   26.62    2.42
   2  -5   5   27.60    2.55
   2  -5   5   31.53    2.76
  -2   5   5   29.15    2.87
  -2  -6   5    8.68    1.49
  -2  -6   5    6.52    1.49
  -2  -6   5    6.22    1.41
  -2  -6   5    9.77    1.53
   2  -6  -5    6.14    1.85
   2  -6  -5   10.83    2.36
   2   6   5    8.40    1.99
   2  -6  -5    8.32    1.74
   2   6   5    9.33    1.80
   2  -6   5   10.12    1.76
   2  -6   5    5.75    1.48
   2  -6   5    8.50    1.76
  -2   6   5   10.13    1.99
  -2  -6  -5    7.71    1.45
  -2  -6  -5    5.08    1.52
   2  -6   5    7.74    1.70
   2   7   5    0.85    1.26
  -2  -7   5    1.19    0.97
   2   7   5    1.83    1.65
  -2  -7   5    4.34    1.42
   2  -7   5    2.50    1.33
   2  -7   5    6.48    1.64
  -2   7   5    3.13    1.46
   2  -7   5    3.95    1.40
  -2  -8   5    2.91    1.41
   2  -8  -5    2.50    1.55
  -2  -8   5    0.04    0.91
   2   8   5    2.95    1.54
   2   8   5   -0.70    1.51
   2  -8   5    1.30    1.17
   2  -8   5    1.91    1.32
  -2   8   5    3.54    1.65
   2  -9  -5   -0.04    1.78
   2   9   5    1.88    1.80
   2  -9   5    1.36    1.18
  -2   9   5    1.67    1.44
  -2  -9  -5    2.98    2.39
   2  10   5    0.67    2.33
   2 -10  -5   -2.28    1.73
   2 -10  -5   -2.24    1.91
  -2 -10  -5   -2.93    2.04
  -3   0  -5    0.28    0.27
  -3   0   5    0.34    0.30
  -3   0  -5    0.04    0.30
   3   0   5    0.57    0.34
   3   0  -5    0.28    0.31
  -3   0   5    0.72    0.26
   3   0   5    0.17    0.30
   3   0  -5    0.10    0.23
  -3  -1   5  358.64    9.91
   3  -1  -5  354.37   10.45
  -3   1  -5  354.71   10.42
  -3   1  -5  361.76   10.65
  -3  -1   5  356.54    9.54
   3   1   5  374.89   10.81
   3   1   5  366.98   10.24
   3  -1  -5  361.09   11.01
   3   1  -5  369.30    9.89
  -3   1   5  369.81   11.09
   3  -1   5  356.21   10.30
   3   1  -5  360.60    9.54
  -3  -1  -5  357.28   10.70
  -3   1   5  377.98   10.66
   3  -1   5  355.85   10.46
  -3  -1  -5  353.96   10.18
  -3  -2   5   32.60    1.53
  -3   2  -5   31.48    2.01
   3  -2  -5   31.46    2.29
  -3   2  -5   30.09    2.06
   3  -2  -5   28.00    2.33
   3   2   5   32.96    1.90
   3  -2  -5   29.49    2.02
  -3  -2   5   32.17    1.24
   3   2   5   36.70    2.43
  -3  -2  -5   35.92    2.30
   3  -2   5   31.25    1.87
   3   2  -5   31.88    1.60
   3  -2   5   30.62    1.98
  -3  -2  -5   34.17    1.77
   3   2  -5   33.77    1.40
  -3   2   5   30.89    2.15
  -3  -3   5  275.65    8.51
   3   3   5  291.48   10.00
  -3   3  -5  284.29    9.59
  -3   3  -5  288.73    9.56
   3  -3  -5  286.23   10.06
   3   3   5  288.17    9.22
  -3  -3   5  266.64    8.12
   3  -3  -5  285.72   10.44
   3  -3  -5  279.18    9.51
  -3  -3   5  271.48    8.30
  -3  -3  -5  280.93    8.77
   3   3  -5  279.35    8.78
   3  -3   5  321.06    9.57
  -3  -3  -5  286.48    9.75
   3  -3   5  288.04    9.28
  -3   3   5  276.78    9.71
   3  -4  -5  118.77    6.16
   3  -4  -5  120.24    5.76
   3  -4  -5  105.96    5.07
   3   4   5  101.82    4.85
  -3  -4   5  105.18    4.08
  -3  -4   5  108.68    4.19
  -3  -4   5  109.00    4.43
   3   4   5  106.80    5.51
   3   4  -5  105.76    4.64
   3  -4   5  107.94    4.92
   3  -4   5   95.35    4.90
   3  -4   5   99.86    4.81
  -3  -4  -5   95.08    5.08
  -3  -4  -5  107.16    4.48
  -3   4   5  113.83    5.46
   3  -4   5  105.64    4.92
  -3  -5   5   63.34    3.47
  -3  -5   5   65.91    3.30
   3  -5  -5   60.15    4.32
   3   5   5   62.47    3.95
  -3  -5   5   58.29    3.15
   3   5   5   60.33    4.39
   3  -5  -5   59.44    4.79
   3  -5  -5   55.47    3.76
   3  -5   5   65.72    4.00
   3  -5   5   58.80    3.93
   3  -5   5   71.37    4.07
  -3  -5  -5   64.98    3.52
   3  -5   5   60.81    3.94
   3   5  -5   57.50    3.60
  -3  -5  -5   55.81    4.11
  -3   5   5   59.85    4.25
  -3  -6   5   68.10    4.12
  -3  -6   5   66.37    3.68
  -3  -6   5   72.64    3.85
   3  -6  -5   69.63    5.62
   3   6   5   67.28    4.44
   3   6   5   68.20    5.17
   3  -6  -5   62.69    4.40
  -3  -6  -5   66.52    3.90
   3  -6   5   66.02    4.41
   3  -6   5   64.48    4.39
  -3  -6  -5   61.67    4.69
   3  -6   5   60.45    4.23
   3   6  -5   62.73    4.15
   3  -6   5   71.92    4.77
  -3   6   5   72.47    5.06
   3   7   5   -0.02    0.86
   3   7   5   -0.74    0.72
   3  -7  -5    0.55    1.34
  -3  -7   5    0.02    0.65
   3  -7   5   -0.21    0.95
  -3   7   5   -0.74    0.57
   3  -7   5   -1.37    0.63
   3  -7   5   -1.37    0.92
   3  -8  -5    0.22    1.27
   3   8   5    0.86    1.09
  -3  -8   5    1.78    1.42
   3   8   5    2.92    1.56
   3  -8   5    0.61    1.03
   3  -8   5    0.40    1.15
   3  -9  -5    0.65    1.93
   3   9   5    1.48    1.54
   3   9   5   -0.19    1.71
  -3   9   5   -0.62    1.54
   3  -9   5    0.87    1.05
  -3  -9  -5   -0.64    1.81
   3  -9   5    1.17    1.38
   3  10   5   -6.28    3.32
   3 -10  -5   -0.61    1.99
   3 -10  -5   -3.67    1.39
   3 -10   5   -2.73    1.61
  -4   0   5 1599.16   62.08
  -4   0   5 1477.43  161.16
  -4   0  -5 1658.81   60.98
   4   0   5 1455.91  173.14
  -4   0  -5 1455.58  185.13
   4   0   5 1412.57   58.81
   4   0  -5 1556.46  171.25
   4   0  -5 1613.43   62.08
  -4   1  -5  292.41    9.11
   4  -1  -5  289.36    8.96
   4   1   5  305.12    9.36
   4   1   5  294.30    8.63
  -4  -1   5  305.10    8.67
   4  -1  -5  294.04    9.51
  -4   1  -5  304.27    9.25
  -4  -1   5  286.94    7.95
  -4  -1  -5  298.01    8.71
   4   1  -5  303.74    8.61
   4   1  -5  297.66    7.83
   4  -1   5  301.17    9.06
   4  -1   5  308.43    9.05
  -4   1   5  297.32    9.63
  -4   1   5  305.85    9.16
  -4  -1  -5  296.05    9.25
   4  -2  -5   49.27    2.74
   4   2   5   48.52    2.37
  -4   2  -5   47.59    2.71
   4  -2  -5   48.38    3.13
   4   2   5   49.38    2.96
  -4  -2   5   47.91    2.14
  -4  -2   5   47.32    1.42
  -4   2  -5   50.20    2.82
  -4  -2   5   47.00    1.54
   4  -2   5   49.47    2.57
  -4   2   5   48.12    2.80
  -4  -2  -5   49.77    2.80
   4   2  -5   48.05    2.21
  -4   2   5   47.50    3.12
  -4  -2  -5   47.51    2.21
   4  -2   5   41.97    2.53
  -4  -3   5   45.77    1.86
   4  -3  -5   44.52    2.89
  -4   3  -5   39.74    2.79
   4  -3  -5   42.77    3.23
   4  -3  -5   44.77    3.16
   4   3   5   44.72    2.58
  -4   3  -5   38.31    2.70
  -4  -3   5   41.63    2.22
   4   3   5   43.55    3.09
  -4  -3   5   42.41    1.74
  -4   3   5   47.72    3.08
   4   3  -5   43.42    2.41
  -4  -3  -5   41.50    2.86
  -4  -3  -5   42.56    2.26
   4  -3   5   44.76    2.72
   4  -3   5   43.29    2.75
  -4  -4   5   18.57    1.34
   4   4   5   20.48    1.93
   4  -4  -5   20.01    2.45
  -4  -4   5   18.46    1.70
  -4  -4   5   18.73    1.37
   4   4   5   20.56    2.41
  -4   4  -5   17.66    2.17
   4  -4  -5   17.31    1.91
   4  -4   5   18.24    1.87
  -4  -4  -5   18.06    1.58
   4   4  -5   18.25    1.81
  -4  -4  -5   19.42    2.17
   4  -4   5   15.34    1.87
   4  -4   5   17.51    1.93
  -4   4   5   21.60    2.32
   4   5   5   11.52    2.03
  -4  -5   5   16.71    1.76
   4   5   5   12.87    1.89
   4  -5  -5   11.24    1.80
  -4  -5   5   16.78    1.51
   4  -5  -5   12.81    2.43
  -4  -5   5   16.53    1.48
   4  -5  -5   14.01    2.13
  -4  -5  -5    9.43    1.60
   4  -5   5   12.67    1.90
   4   5  -5   10.40    1.59
   4  -5   5   11.62    1.79
   4  -5   5   18.67    2.26
   4  -5   5   12.46    1.94
  -4  -5  -5   14.32    1.67
   4   6   5   98.89    5.55
   4  -6  -5  107.67    6.88
  -4  -6   5  102.73    4.64
   4   6   5  100.02    6.30
  -4  -6   5   99.30    5.10
   4  -6   5   82.65    5.25
   4  -6   5   97.76    5.65
   4   6  -5  103.04    5.50
   4  -6   5   92.06    5.60
  -4  -6  -5  103.49    4.88
  -4   6   5  101.00    6.13
   4  -6   5   97.61    5.48
  -4  -7   5   -1.42    0.58
   4   7   5   -1.16    1.01
   4  -7  -5   -0.54    0.82
   4   7   5    0.10    1.02
  -4   7   5   -0.90    1.19
   4  -7   5   -0.15    1.11
   4   7  -5    1.17    1.19
   4  -7   5   -1.81    0.81
   4  -7   5   -0.12    0.78
  -4  -8   5    4.21    1.82
   4  -8  -5    2.91    1.98
   4   8   5    5.35    1.62
   4   8   5    1.97    1.28
  -4   8   5    5.49    2.21
   4  -8   5    2.87    1.50
   4  -8   5    2.73    1.57
   4  -9  -5    0.25    1.56
   4   9   5    0.99    1.64
   4   9   5    2.00    1.92
   4  -9  -5    1.63    2.08
   4  -9   5    1.13    1.41
   4  -9   5   -1.08    1.29
  -4   9   5    1.28    1.69
  -5   0   5    1.01    0.43
  -5   0   5    0.65    0.30
   5   0  -5    0.50    0.37
  -5   0  -5    0.88    0.41
   5   0  -5    1.32    0.40
   5   0   5    1.06    0.51
   5   0   5    1.03    0.43
  -5   0  -5    0.51    0.40
  -5  -1   5  375.06   10.99
  -5   1  -5  369.48   11.45
  -5  -1   5  366.65    9.99
   5  -1  -5  375.55   11.81
   5   1   5  374.20   10.76
   5   1   5  395.82   11.67
   5  -1  -5  355.51   11.11
  -5   1  -5  386.96   11.54
   5  -1   5  391.80   11.39
  -5   1   5  376.06   11.29
  -5  -1  -5  387.40   11.65
   5   1  -5  373.60    9.83
  -5   1   5  399.79   12.07
  -5  -1  -5  385.89   10.93
   5   1  -5  363.98   10.86
   5  -1   5  380.71   11.27
   5  -2  -5  118.35    5.39
   5  -2  -5  116.74    4.85
  -5  -2   5  120.50    4.28
   5   2   5  118.51    4.32
   5   2   5  125.77    5.19
  -5   2  -5  118.85    5.03
  -5   2  -5  116.77    5.01
   5  -2   5  114.09    4.71
  -5  -2  -5  121.42    4.22
  -5   2   5  116.45    4.98
  -5  -2  -5  106.40    4.86
   5   2  -5  112.74    4.27
  -5   2   5  121.62    5.56
   5  -2   5  125.44    4.91
  -5  -3   5   79.69    3.48
  -5   3  -5   91.83    4.55
  -5  -3   5   77.59    2.52
  -5   3  -5   91.57    4.48
   5   3   5   82.84    3.69
  -5  -3   5   81.94    2.55
   5   3   5   82.38    4.48
   5  -3  -5   83.44    4.24
   5  -3  -5   81.93    4.73
  -5  -3  -5   82.66    4.32
   5  -3   5   81.80    4.07
  -5   3   5   93.75    5.08
   5   3  -5   80.66    3.67
  -5   3   5   80.49    4.35
   5  -3   5   75.19    3.95
  -5  -3  -5   81.87    3.38
  -5   4  -5   42.87    3.17
   5   4   5   45.61    3.41
  -5  -4   5   41.42    1.97
   5  -4  -5   41.09    3.62
  -5  -4   5   43.20    1.96
   5   4   5   39.61    2.76
   5  -4  -5   48.60    3.32
   5  -4  -5   36.94    3.17
  -5  -4   5   50.15    2.74
  -5   4  -5   43.73    3.38
   5  -4   5   41.53    3.16
  -5  -4  -5   42.96    2.43
  -5  -4  -5   39.51    3.11
  -5   4   5   41.64    3.21
   5  -4   5   45.88    3.15
   5   4  -5   39.55    2.74
   5  -4   5   41.81    3.05
   5   5   5   10.02    1.92
   5  -5  -5    4.76    1.50
   5  -5  -5    3.60    1.32
  -5  -5   5    5.57    1.21
  -5  -5   5    5.41    0.90
   5  -5  -5    3.76    1.20
  -5  -5   5    6.17    0.92
   5   5   5    7.06    1.37
   5  -5   5    5.88    1.43
   5   5  -5    6.78    1.28
   5  -5   5    8.77    1.62
  -5  -5  -5    6.09    1.42
   5  -5   5    5.39    1.40
  -5  -5  -5    4.41    1.07
   5  -5   5    3.83    0.96
  -5   5   5    4.51    1.36
   5   6   5    0.69    1.07
  -5  -6   5   -0.79    0.55
  -5  -6   5   -0.41    0.60
   5  -6  -5   -0.37    0.89
   5   6   5   -0.24    0.77
   5  -6   5   -0.26    0.73
   5  -6   5    1.77    1.10
  -5   6   5   -0.93    0.84
   5  -6   5   -0.57    0.77
   5   6  -5    0.09    0.73
  -5  -6  -5   -0.71    0.56
   5   7   5   23.23    2.89
   5  -7  -5   20.37    3.38
   5   7   5   20.76    3.34
   5  -7   5   18.23    2.81
  -5   7   5   16.31    2.80
   5  -7   5   16.57    2.54
   5   7  -5   18.87    2.76
   5   8   5    1.34    1.18
   5  -8  -5    1.76    1.33
   5   8   5    2.20    1.66
   5   8  -5   -1.65    1.20
  -5   8   5    0.60    1.33
   5  -8   5   -0.38    0.84
   5  -8   5    0.81    1.16
   5  -9  -5   -2.00    1.30
   5   9   5   -1.96    1.46
   5   9   5   -2.25    1.64
   5  -9  -5    0.83    2.03
   5  -9   5   -2.08    1.24
   5  -9   5   -1.35    1.49
  -6   0  -5  820.65   22.72
  -6   0   5  820.30   22.69
   6   0   5  804.05   22.59
  -6   0   5  792.32   21.71
   6   0  -5  773.24   21.57
  -6   0  -5  840.61   22.38
   6   1   5   51.17    2.39
   6  -1  -5   52.49    2.70
   6   1   5   50.40    2.97
  -6  -1   5   54.54    2.70
  -6   1  -5   53.89    3.02
  -6   1  -5   58.58    3.04
   6  -1  -5   49.55    2.99
   6   1  -5   53.12    1.72
  -6   1   5   54.56    2.81
  -6  -1  -5   52.24    2.52
   6   1  -5   54.94    2.66
   6  -1   5   50.68    2.84
  -6   1   5   57.05    3.27
  -6  -1  -5   51.39    3.01
   6  -1   5   49.03    2.68
   6   1  -5   53.59    1.81
   6  -2  -5   49.68    3.28
  -6   2  -5   45.06    2.91
  -6   2  -5   42.23    2.91
   6   2   5   44.27    2.93
   6   2   5   45.34    2.30
   6  -2  -5   38.83    2.61
  -6  -2   5   44.80    2.41
   6  -2   5   48.84    2.87
   6  -2   5   44.57    2.76
  -6  -2  -5   44.86    2.89
  -6   2   5   47.72    3.31
   6   2  -5   43.95    2.41
  -6  -2  -5   45.76    2.24
  -6   2   5   46.55    2.89
  -6  -3   5   55.04    2.82
   6  -3  -5   47.63    3.20
  -6   3  -5   49.55    3.39
   6  -3  -5   57.85    3.90
  -6   3  -5   49.65    3.36
   6   3   5   49.18    2.73
   6   3   5   55.60    3.63
  -6  -3  -5   50.02    2.49
  -6  -3  -5   51.96    3.34
  -6   3   5   54.70    3.44
   6   3  -5   51.85    2.87
  -6   3   5   59.44    4.02
   6  -3   5   54.13    3.28
   6  -3   5   50.78    3.18
  -6  -4   5    0.13    0.51
   6   4   5    0.92    0.72
  -6  -4   5    0.64    0.28
   6  -4  -5    0.85    0.69
   6  -4  -5    0.02    0.77
  -6   4  -5    0.73    0.74
   6   4   5    1.17    0.65
   6  -4  -5    0.65    0.90
  -6  -4   5    0.49    0.30
  -6   4  -5   -0.56    0.55
  -6   4   5   -0.46    0.61
   6   4  -5    1.69    0.73
  -6  -4  -5   -0.56    0.71
   6  -4   5    0.49    0.68
  -6  -4  -5    0.45    0.55
   6  -4   5    1.89    0.76
   6  -4   5   -0.18    0.55
  -6  -5   5    2.12    0.50
  -6  -5   5    2.04    0.59
   6  -5  -5    2.80    1.03
   6   5   5    2.49    1.24
   6  -5  -5    1.15    1.17
   6  -5  -5    1.79    1.07
   6   5   5    2.48    0.93
  -6  -5   5    1.34    0.85
  -6   5   5    3.06    1.28
   6  -5   5    2.43    1.06
   6  -5   5    2.50    1.11
  -6  -5  -5   -0.04    0.97
   6   5  -5    1.28    0.93
   6  -5   5    2.80    1.03
  -6  -5  -5    0.70    0.60
   6  -6  -5    6.54    1.72
  -6  -6   5    3.90    1.17
  -6  -6   5    5.84    1.01
   6   6   5    4.34    1.28
   6   6   5    3.72    1.51
   6  -6   5    5.27    1.57
  -6  -6  -5    4.94    1.10
   6  -6   5    4.93    1.61
  -6   6   5    3.68    1.29
   6  -6   5    5.61    1.59
   6   6  -5    2.51    1.28
   6  -7  -5    1.09    1.15
   6   7   5    4.41    1.67
   6   7   5    4.01    1.53
   6   7  -5    1.96    1.38
   6  -7   5    2.16    1.16
  -6   7   5    1.83    1.39
   6  -7   5    0.84    1.10
   6  -8  -5    0.17    1.45
   6   8   5    1.57    1.81
   6  -8  -5   -0.75    1.21
   6   8   5    1.53    1.40
   6  -8   5   -0.75    1.27
   6  -8   5    2.57    1.45
   6   8  -5    0.60    1.07
   6  -9  -5   -2.47    1.87
   6   9   5   -2.35    1.63
   6  -9  -5   -0.23    1.85
   6  -9   5   -3.37    1.16
   6  -9   5   -1.14    1.21
  -7   0  -5    0.26    0.43
   7   0   5    1.36    0.66
   7   0  -5   -0.12    0.30
  -7   0   5    0.19    0.49
   7   0   5   -0.11    0.27
   7   0  -5    0.15    0.38
   7   0  -5    0.27    0.41
   7   1   5   15.83    1.82
   7  -1  -5   18.30    1.55
  -7   1  -5   15.65    1.65
   7   1   5   19.17    1.39
  -7  -1   5   17.29    1.62
  -7   1  -5   17.46    1.84
   7  -1  -5   18.85    1.92
   7   1  -5   17.81    0.92
   7  -1   5   18.54    1.59
  -7  -1  -5   18.62    1.49
  -7   1   5   17.69    1.97
   7   1  -5   18.39    0.93
   7   1  -5   18.46    1.67
   7  -1   5   20.44    1.91
  -7  -1  -5   17.28    1.82
  -7   1   5   18.32    1.68
   7  -2  -5  135.63    6.28
   7   2   5  135.03    4.94
  -7   2  -5  141.71    6.01
  -7  -2   5  143.80    5.38
   7  -2  -5  135.06    5.74
   7   2   5  144.10    6.12
  -7   2  -5  137.61    6.12
  -7  -2  -5  138.85    5.02
   7  -2   5  149.02    5.91
  -7   2   5  139.41    6.52
  -7   2   5  153.20    6.06
   7  -2   5  142.99    5.77
   7   2  -5  142.87    5.41
  -7  -2  -5  147.89    6.08
   7   3   5   14.95    1.47
   7  -3  -5   17.67    1.99
  -7   3  -5   17.04    2.06
  -7   3  -5   12.62    1.89
   7  -3  -5   12.87    2.09
  -7  -3   5   17.09    1.61
   7   3   5   17.06    2.02
   7  -3   5   18.73    1.99
   7  -3   5   16.71    1.89
   7   3  -5   17.18    1.76
  -7   3   5   12.88    2.12
  -7  -3  -5   15.43    1.35
  -7   3   5   15.40    1.91
  -7  -3  -5   16.09    1.88
  -7  -4   5    0.17    0.17
   7  -4  -5    0.99    0.77
   7   4   5   -0.16    0.61
   7  -4  -5    0.05    0.74
   7   4   5   -0.14    0.59
  -7  -4   5   -0.71    0.42
  -7   4  -5   -0.57    0.79
  -7   4  -5   -0.51    0.46
  -7  -4   5    0.22    0.17
  -7   4   5    0.67    0.70
   7  -4   5   -0.48    0.36
   7  -4   5   -0.19    0.56
  -7  -4  -5    0.49    0.65
   7  -4   5    0.15    0.60
  -7   4   5    1.13    0.77
  -7  -4  -5   -0.21    0.36
   7   4  -5   -0.24    0.54
   7  -5  -5   71.34    4.69
   7   5   5   70.72    4.91
  -7  -5   5   76.25    4.06
  -7   5  -5   66.91    4.99
   7   5   5   72.06    4.11
   7  -5  -5   67.91    4.98
   7  -5  -5   71.37    5.27
  -7  -5   5   72.74    2.87
   7  -5   5   60.13    4.38
  -7   5   5   72.10    4.99
  -7  -5  -5   70.19    3.44
   7  -5   5   67.70    4.59
  -7  -5  -5   66.16    4.46
   7   5  -5   72.27    4.32
   7  -5   5   73.78    4.61
   7   6   5    3.23    1.03
   7  -6  -5    2.28    1.47
  -7  -6   5    0.80    0.96
   7   6   5    3.92    1.61
   7  -6   5    2.24    1.26
   7  -6   5    3.77    1.36
   7   6  -5    3.48    1.37
   7  -6   5    3.50    1.42
  -7   6   5    3.40    1.41
  -7  -6  -5    2.58    0.91
   7  -7  -5    7.91    1.88
   7   7   5    9.69    2.01
   7  -7  -5   12.57    2.76
   7   7   5   10.26    2.39
   7  -7   5   10.23    1.99
   7  -7   5    8.12    2.09
  -7   7   5    7.46    2.05
   7   7  -5   10.18    2.22
   7  -8  -5    1.64    1.65
   7  -8  -5    1.30    1.72
   7   8   5    0.33    1.43
   7   8   5    1.63    1.29
   7  -8   5    2.28    1.12
   7   8  -5    0.54    1.50
   7  -8   5    1.16    1.38
   7  -9  -5   -2.83    1.24
   7  -9  -5    1.10    1.44
   7   9   5   -0.80    1.37
   7  -9   5   -0.80    1.23
   7  -9   5   -1.20    1.07
   8   0   5   45.11    2.49
  -8   0  -5   41.66    2.62
   8   0   5   44.57    2.93
   8   0  -5   43.91    2.32
  -8   0   5   53.04    3.20
  -8   0  -5   49.47    3.13
   8   0  -5   47.90    2.35
   8   0  -5   48.72    2.94
   8   1   5  111.35    5.19
  -8   1  -5  115.45    5.36
   8  -1  -5  107.80    4.69
   8  -1  -5  113.20    4.71
   8  -1  -5  117.90    5.39
  -8  -1   5  123.32    5.07
  -8   1  -5  111.43    5.00
   8  -1   5  122.64    5.24
  -8  -1  -5  114.68    4.61
  -8  -1  -5  113.60    5.22
   8  -1   5  118.72    4.86
  -8   1   5  113.00    5.45
   8   1  -5  115.86    3.66
   8   1  -5  121.03    4.93
   8   1  -5  113.30    3.58
   8   2   5   72.57    4.05
  -8  -2   5   67.08    3.48
   8   2   5   67.96    3.07
  -8   2  -5   66.10    4.09
   8  -2  -5   73.94    4.38
  -8   2  -5   74.42    4.09
   8  -2  -5   66.91    3.67
  -8   2   5   68.60    4.42
   8  -2   5   68.59    3.87
  -8  -2  -5   70.68    3.20
   8  -2   5   64.98    3.68
  -8   2   5   63.86    3.74
   8   2  -5   74.80    3.65
  -8  -2  -5   71.30    4.02
  -8   3  -5    0.86    0.68
   8   3   5    0.58    0.50
  -8   3  -5   -0.12    0.55
   8  -3  -5    1.50    0.86
   8  -3  -5    1.08    0.68
   8   3   5    1.00    0.67
  -8  -3   5    0.86    0.67
   8  -3   5    0.97    0.73
  -8  -3  -5   -0.07    0.64
  -8  -3  -5    0.72    0.44
   8   3  -5    0.73    0.54
   8  -3   5    1.75    0.82
  -8   3   5    0.73    0.82
  -8   3   5    2.29    0.94
  -8   4  -5    4.22    1.28
   8  -4  -5    4.39    1.52
  -8  -4   5    4.43    1.03
  -8   4  -5    4.27    1.49
   8   4   5    6.32    1.58
   8   4   5    4.54    1.01
   8  -4  -5    7.34    1.52
  -8   4   5    2.70    1.19
  -8  -4  -5    5.49    0.96
   8  -4   5    4.33    1.10
   8  -4   5    7.71    1.62
   8  -4   5    5.88    1.42
  -8  -4  -5    4.21    1.34
  -8   4   5    5.13    1.42
   8   4  -5    6.24    1.34
  -8  -5   5   71.30    4.20
   8   5   5   76.05    5.37
  -8   5  -5   76.30    5.47
   8   5   5   82.94    4.43
   8  -5  -5   71.16    5.36
  -8  -5  -5   85.33    3.81
   8  -5   5   69.38    4.63
   8  -5   5   82.49    5.11
   8   5  -5   78.22    4.71
  -8   5   5   73.57    5.17
   8  -6  -5    5.70    1.98
   8   6   5    5.23    1.43
   8   6   5    6.64    2.10
   8  -6  -5    4.22    1.76
   8  -6   5    8.38    1.85
   8   6  -5    8.23    1.89
   8  -6   5    6.08    1.71
   8   7   5    3.78    1.76
   8  -7  -5    1.18    1.46
   8   7   5    2.53    1.44
   8  -7  -5    3.71    1.90
   8  -7   5    5.05    1.68
   8   7  -5    4.74    1.47
   8  -7   5    4.33    1.69
   8  -8  -5    4.77    2.26
   8   8   5    3.96    1.98
   8  -8  -5    1.41    1.67
   8  -8   5    5.44    1.84
   8  -8   5    5.16    1.78
   8   8  -5    4.45    1.64
   8   9   5    2.01    1.81
   8  -9  -5   -3.74    1.42
   8  -9  -5   -1.82    1.38
   8  -9   5   -0.18    1.51
   8  -9   5   -0.82    1.32
   9   0  -5   -0.36    0.37
   9   0  -5   -0.17    0.37
  -9   0  -5   -0.61    0.34
  -9   0   5    0.33    0.53
   9   0   5   -0.57    0.48
   9   0   5   -0.04    0.44
   9   0  -5    0.29    0.67
  -9   0  -5   -0.25    0.53
   9   1   5   16.91    1.91
  -9   1  -5   15.92    1.75
   9  -1  -5   16.65    1.64
   9   1   5   17.20    1.49
   9  -1  -5   17.28    1.61
   9  -1  -5   17.57    2.09
  -9  -1   5   15.20    1.79
  -9   1  -5   15.06    1.91
  -9  -1  -5   16.28    1.58
   9   1  -5   16.63    1.10
  -9   1   5   18.40    2.13
   9  -1   5   16.04    1.62
   9   1  -5   16.79    1.04
   9   1  -5   19.88    1.95
   9  -1   5   16.31    1.98
  -9  -1  -5   14.19    1.85
  -9   2  -5    4.85    1.24
   9  -2  -5    4.79    1.27
  -9   2  -5    5.21    1.31
   9  -2  -5    5.01    1.16
   9  -2  -5    6.28    1.28
   9   2   5    5.49    1.20
  -9  -2   5    4.24    0.99
   9   2   5    4.81    0.86
  -9   2   5    5.10    1.44
   9   2  -5    5.28    1.07
   9  -2   5    6.17    1.23
  -9  -2  -5    5.77    1.28
   9  -2   5    5.91    1.27
  -9  -2  -5    4.40    0.86
  -9   3  -5    7.52    1.63
  -9   3  -5    7.94    1.66
   9   3   5    9.08    1.72
   9  -3  -5   10.53    1.98
   9   3   5    8.19    1.18
   9  -3  -5    8.17    1.60
  -9  -3   5    6.49    1.29
   9  -3  -5    9.40    1.60
  -9   3   5   10.00    1.99
  -9  -3  -5   12.74    1.39
  -9  -3  -5   10.07    1.71
   9   3  -5    6.37    1.28
   9  -3   5   10.48    1.69
   9  -3   5   10.23    1.63
   9  -4  -5   14.93    2.28
   9  -4  -5   16.05    2.59
  -9   4  -5   12.89    2.31
  -9   4  -5   19.50    2.37
  -9  -4   5   16.72    1.92
   9  -4  -5   15.57    2.23
   9   4   5   14.20    2.22
   9   4   5   15.67    1.78
   9  -4   5   14.80    2.24
   9  -4   5   18.98    2.27
  -9  -4  -5   15.40    2.31
   9   4  -5   11.74    1.78
  -9   4   5   17.01    2.68
   9  -4   5   14.61    2.19
  -9  -4  -5   15.93    1.53
   9   5   5   69.95    5.34
  -9  -5   5   84.02    4.69
   9   5   5   83.67    4.43
   9  -5  -5   80.19    5.84
   9  -5  -5   78.72    5.40
  -9   5  -5   69.51    5.47
   9  -5   5   74.59    5.00
  -9  -5  -5   82.63    3.79
   9  -5   5   85.93    5.23
   9   5  -5   77.81    4.71
   9   6   5   13.17    2.03
   9   6   5   11.24    2.34
   9  -6  -5   14.84    2.91
   9  -6  -5   13.68    2.60
   9   6  -5   16.84    2.56
   9  -6   5   16.65    2.64
   9  -6   5    9.45    1.90
   9   7   5    0.09    1.19
   9   7   5    1.33    1.32
   9  -7  -5    1.18    1.54
   9  -7  -5   -1.74    1.03
   9  -7   5   -2.31    1.10
   9  -7   5    0.94    1.23
   9   7  -5    0.65    1.34
   9  -8  -5   -2.42    1.07
   9  -8  -5    0.43    1.63
   9   8   5    0.25    1.54
   9  -8   5   -1.59    1.04
   9  -9  -5   -1.52    1.66
   9  -9  -5    0.11    2.00
   9   9   5   -1.60    2.04
   9  -9   5   -0.39    1.66
   9  -9   5   -1.29    1.24
  10   0  -5   48.77    3.27
  10   0   5   49.28    2.78
  10   0   5   47.66    3.41
  10   0  -5   47.69    2.60
  10   0  -5   47.56    2.54
 -10   0  -5   49.09    3.06
 -10   0  -5   45.87    3.38
 -10   0   5   48.30    3.39
  10   1   5   54.40    3.61
  10  -1  -5   58.49    3.25
  10  -1  -5   56.98    3.19
  10   1   5   51.75    2.71
 -10   1  -5   61.14    3.59
  10  -1  -5   52.53    3.61
 -10   1  -5   58.12    3.87
 -10  -1   5   46.36    3.30
  10   1  -5   51.39    2.32
  10   1  -5   53.09    2.18
  10  -1   5   54.00    3.18
 -10   1   5   57.69    3.97
  10   1  -5   45.33    3.18
 -10  -1  -5   51.06    3.57
  10  -1   5   57.42    3.69
 -10  -1  -5   55.77    3.13
  10   2   5    2.22    0.71
 -10   2  -5    1.58    0.93
 -10  -2   5    2.18    0.80
 -10   2  -5    0.75    1.05
  10   2   5    1.97    1.07
  10  -2  -5    0.95    0.95
  10  -2  -5    2.67    0.87
  10  -2  -5    1.41    0.78
 -10  -2  -5    1.96    0.69
  10   2  -5    2.69    0.92
 -10   2   5    0.05    0.89
  10  -2   5    0.06    0.73
  10  -2   5    2.60    0.91
 -10  -2  -5    0.51    0.82
  10  -3  -5    9.19    1.54
  10  -3  -5    8.42    1.63
  10  -3  -5   10.44    1.89
 -10   3  -5    7.03    1.57
 -10   3  -5    9.03    1.86
 -10  -3   5    8.80    1.50
  10   3   5    7.89    1.70
  10   3   5    8.11    1.18
  10  -3   5    6.96    1.38
 -10  -3  -5    8.69    1.24
 -10   3   5    7.42    1.76
  10   3  -5    9.09    1.51
  10  -3   5    5.87    1.44
 -10  -3  -5    7.05    1.53
 -10  -4   5   11.00    1.69
  10  -4  -5   13.81    2.21
  10  -4  -5   12.02    2.33
 -10   4  -5   10.81    2.34
 -10   4  -5   10.44    2.06
  10   4   5   11.72    2.20
  10  -4  -5   14.69    2.33
  10   4   5   16.11    1.73
  10  -4   5   13.67    2.08
  10  -4   5   14.77    2.22
 -10   4   5    7.50    2.11
 -10  -4  -5   16.33    1.65
  10   4  -5   12.10    1.94
  10  -5  -5   11.79    2.23
  10  -5  -5    9.60    2.20
 -10  -5   5   13.47    2.01
  10   5   5   14.23    2.45
  10   5  -5   15.47    2.23
  10  -5   5    8.44    1.72
  10  -5   5   10.66    2.17
  10   6   5    0.36    1.28
  10  -6  -5    1.40    1.58
  10   6   5    1.48    0.93
  10  -6  -5    1.26    1.49
  10  -6   5    1.25    1.16
  10   6  -5    1.14    1.33
  10  -6   5   -0.05    0.94
  10  -7  -5    1.22    1.73
  10  -7  -5    0.00    1.41
  10   7   5   -1.05    1.42
  10   7  -5   -0.26    0.70
  10  -7   5    1.38    1.18
  10  -7   5    0.39    1.04
  10  -8  -5   -0.59    1.49
  10  -8  -5    0.81    1.53
  10   8   5   -2.32    1.57
  10  -8   5    1.47    1.53
  10  -8   5   -0.19    0.84
  10  -9  -5    0.27    2.00
  10   9   5    4.10    2.23
  10  -9  -5   -2.16    1.19
  10  -9   5   -0.65    1.09
  10  -9   5    0.66    1.50
 -11   0  -5   -0.14    0.75
  11   0  -5   -0.35    0.53
  11   0  -5   -0.57    0.29
 -11   0   5   -0.91    0.58
  11   0  -5   -0.45    0.43
  11   0   5   -0.15    0.53
  11   0   5    0.36    0.49
 -11   0  -5   -0.55    0.50
 -11  -1   5    1.64    0.84
  11  -1  -5    1.56    0.91
  11   1   5    2.62    0.68
 -11   1  -5    1.07    0.67
 -11   1  -5    1.48    0.75
  11  -1  -5    2.08    0.83
  11  -1  -5    1.85    0.77
  11   1   5    2.66    1.05
 -11  -1  -5    1.17    0.70
 -11  -1  -5    0.80    0.83
  11   1  -5    1.27    0.78
 -11   1   5    0.29    0.63
  11  -1   5    0.94    0.65
  11  -1   5    1.14    0.84
  11   1  -5    1.42    0.42
  11   1  -5    1.58    0.49
  11   2   5    1.15    0.58
  11  -2  -5    0.65    0.67
 -11   2  -5    1.49    1.00
 -11  -2   5    0.70    0.75
  11   2   5    2.17    1.02
  11  -2  -5    0.61    0.86
 -11   2  -5    0.64    0.76
  11  -2   5   -0.09    0.80
  11   2  -5    1.39    0.79
 -11   2   5    0.16    0.63
  11   2  -5    0.98    0.22
  11  -2   5    0.14    0.62
  11   2  -5    1.09    0.18
 -11  -2  -5    1.20    0.76
 -11  -2  -5    1.15    0.68
  11   3   5    3.71    1.27
  11  -3  -5    4.74    1.28
 -11  -3   5    3.76    1.17
  11   3   5    5.30    0.98
 -11   3  -5    6.17    1.55
 -11   3  -5    4.48    1.47
  11  -3  -5    6.71    1.36
  11  -3  -5    4.51    1.23
 -11  -3  -5    4.59    1.44
  11   3  -5    2.51    1.08
 -11   3   5    3.29    1.53
  11  -3   5    5.38    1.48
 -11  -3  -5    5.51    1.04
  11  -3   5    5.26    1.34
  11   4   5   88.77    5.71
 -11   4  -5   81.18    5.88
  11  -4  -5   88.79    5.56
  11   4   5   83.15    4.16
  11  -4  -5   82.43    5.22
 -11  -4   5   87.40    4.88
  11  -4  -5   81.04    5.71
  11   4  -5   80.03    4.88
  11  -4   5   81.37    5.07
  11  -4   5   81.98    5.28
 -11  -4  -5   91.12    4.11
 -11  -5   5   10.50    1.89
  11  -5  -5   16.48    2.66
  11   5   5   17.94    2.99
  11  -5  -5   20.91    3.03
  11   5   5   19.06    2.20
  11   5  -5   15.79    2.55
  11  -5   5   14.18    2.38
  11  -5   5   12.81    2.26
  11  -6  -5    2.63    1.23
  11  -6  -5    2.80    1.31
  11   6   5    2.45    0.85
  11   6   5    1.79    1.60
  11  -6   5    2.30    1.10
  11  -6   5    1.29    1.28
  11   6  -5    3.19    1.49
  11  -7  -5    4.75    1.95
  11   7   5    8.94    2.41
  11  -7  -5    5.70    1.94
  11   7  -5    5.63    2.17
  11  -7   5    5.59    1.88
  11  -7   5    8.26    2.25
  11  -8  -5   -2.05    1.15
  11   8   5   -1.25    1.62
  11  -8   5   -1.68    1.20
  11  -8   5   -0.29    1.22
  12   0   5    0.72    0.62
 -12   0  -5    1.27    0.82
  12   0  -5    0.87    0.47
  12   0  -5    0.39    0.53
  12   0   5    0.50    0.81
 -12   0   5    0.66    0.92
  12   0  -5    0.58    0.81
 -12   0  -5   -0.85    0.62
  12  -1  -5   11.05    1.61
  12   1   5   13.81    1.46
  12   1   5   12.48    1.98
 -12   1  -5   11.10    1.79
 -12   1  -5   14.35    2.21
  12  -1  -5    9.14    1.78
 -12  -1   5   13.46    2.05
  12  -1  -5   14.98    1.72
 -12  -1  -5    8.96    1.76
 -12  -1  -5   10.43    1.58
  12  -1   5   11.46    1.93
  12   1  -5   14.76    1.14
 -12   1   5   12.38    2.08
  12   1  -5   12.43    1.86
  12  -1   5    9.79    1.52
  12  -2  -5    6.50    1.66
 -12   2  -5    7.10    1.69
 -12  -2   5    9.70    1.72
  12   2   5    7.50    1.68
  12  -2  -5    7.93    1.49
  12   2   5   12.54    1.37
 -12   2  -5    7.63    1.99
  12  -2  -5    9.75    1.79
  12   2  -5    8.86    1.59
 -12  -2  -5    9.64    1.48
  12  -2   5    9.08    1.60
 -12  -2  -5    6.53    1.53
  12   2  -5   10.32    0.59
  12  -2   5    7.49    1.64
 -12   2   5    6.70    1.90
  12   3   5    0.65    0.85
  12   3   5    1.08    0.70
  12  -3  -5    1.26    0.89
  12  -3  -5    0.64    1.01
 -12   3  -5    2.41    1.20
 -12  -3   5   -0.14    0.72
  12  -3   5    2.87    1.17
  12  -3   5    0.99    1.09
  12   3  -5    1.55    1.13
 -12  -3  -5    0.99    0.68
  12   4   5   69.10    3.79
  12   4   5   72.38    5.11
  12  -4  -5   69.37    4.92
 -12  -4   5   64.88    4.31
  12  -4  -5   66.94    5.31
  12   4  -5   78.22    4.96
  12  -4   5   64.71    4.57
  12  -4   5   67.17    4.80
  12  -5  -5    6.98    2.21
  12  -5  -5    9.46    2.20
  12   5   5   10.72    1.62
  12   5   5   11.20    2.60
  12  -5   5    9.77    2.07
  12   5  -5   10.84    2.19
  12  -5   5   12.16    2.29
  12  -6  -5    0.10    1.42
  12  -6  -5    0.80    1.21
  12   6   5    1.37    1.42
  12   6  -5    3.14    1.50
  12  -6   5    0.06    0.98
  12  -6   5    1.00    1.29
  12  -7  -5   16.53    3.08
  12  -7  -5   16.60    3.11
  12   7   5   20.49    3.64
  12   7  -5   10.32    2.56
  12  -7   5   16.68    2.96
  12  -7   5   13.55    2.70
  12  -8  -5   -0.34    1.80
  12  -8  -5   -2.37    1.58
  12   8   5   -1.19    1.65
  12  -8   5    0.52    1.68
  12  -8   5    1.49    1.76
  13   0   5   -0.58    0.46
  13   0  -5   -0.02    0.73
  13   0  -5    0.34    0.46
  13   0  -5   -0.01    0.68
 -13   0   5   -0.23    0.89
 -13   0  -5   -0.14    0.68
 -13   0  -5   -1.69    0.85
  13   0   5    0.76    0.73
  13  -1  -5   -0.10    0.57
 -13  -1   5   -0.98    0.61
 -13   1  -5   -0.74    0.64
  13   1   5   -1.22    0.65
  13  -1  -5   -0.34    0.58
 -13   1  -5    0.27    0.76
  13  -1  -5    0.43    0.58
  13   1   5   -0.53    0.46
  13   1  -5   -0.36    0.38
 -13  -1  -5   -0.90    0.54
  13  -1   5    1.00    0.81
 -13  -1  -5   -0.92    0.55
  13   1  -5    1.00    1.03
  13   1  -5   -0.07    0.54
  13  -1   5    0.07    0.71
 -13  -2   5    5.09    1.42
 -13   2  -5    4.85    1.42
  13  -2  -5    6.66    1.53
  13   2   5    4.46    1.00
  13   2   5    8.07    1.77
  13  -2  -5    5.06    1.32
  13  -2  -5    4.83    1.53
 -13   2  -5    2.84    1.30
  13   2  -5    7.78    1.67
  13  -2   5    8.66    1.74
  13  -2   5    5.67    1.52
 -13  -2  -5    7.08    1.35
 -13   2   5    3.21    1.76
  13  -3  -5   46.57    4.22
 -13  -3   5   35.57    3.28
  13   3   5   43.74    3.84
  13   3   5   42.34    2.69
  13  -3  -5   35.73    3.37
  13  -3  -5   35.17    3.27
  13  -3   5   42.23    3.50
  13  -3   5   35.78    3.59
  13   3  -5   34.97    3.21
 -13  -3  -5   33.53    2.72
  13  -4  -5    7.15    1.90
 -13  -4   5    4.65    1.52
  13   4   5    8.50    1.48
  13  -4  -5    9.45    2.22
  13   4   5    8.33    2.12
  13  -4   5    5.86    1.68
  13   4  -5    6.44    1.74
  13  -4   5    7.55    1.82
  13   5   5   10.91    1.73
  13   5   5   10.62    2.38
  13  -5  -5   10.09    2.45
  13  -5  -5    8.20    2.12
  13  -5   5    9.99    2.30
  13  -5   5   11.03    2.23
  13   5  -5    9.03    2.01
  13  -6  -5    8.03    2.23
  13  -6  -5    9.26    2.22
  13   6   5    9.43    2.70
  13  -6   5    5.77    1.82
  13   6  -5    4.11    1.69
  13  -6   5    7.04    1.98
  13   7   5    1.33    2.02
  13  -7  -5   -1.78    0.94
  13  -7   5   -1.23    1.17
  13  -7   5    0.24    1.47
  13   7  -5    0.26    2.03
  13  -8  -5    0.14    1.83
  13  -8  -5   -0.75    1.86
  13   8   5   -1.90    1.77
  13  -8   5   -0.54    1.50
  13  -8   5   -1.33    1.47
 -14   0   5    0.76    1.20
  14   0   5    1.67    1.32
 -14   0  -5    0.20    0.72
  14   0  -5    2.62    0.79
  14   0   5    0.86    0.80
  14   0  -5    1.06    0.85
  14  -1  -5    7.17    1.80
  14  -1  -5    6.89    1.43
  14   1   5    8.61    1.35
 -14   1  -5    4.65    1.42
  14   1   5    8.07    1.84
  14  -1  -5    7.14    1.47
 -14  -1   5    7.04    1.75
  14   1  -5    5.00    1.48
 -14  -1  -5    6.95    1.42
  14  -1   5    4.83    1.23
  14  -1   5    7.30    1.71
  14   1  -5    7.10    0.94
  14  -2  -5    1.56    1.11
  14   2   5   -0.87    0.97
  14  -2  -5    0.62    0.91
  14  -2  -5    0.91    1.14
  14   2   5    1.77    0.81
 -14  -2  -5   -0.04    0.66
  14   2  -5    1.02    1.17
  14  -2   5   -0.55    0.82
  14  -2   5    0.36    1.04
  14  -3  -5   48.89    3.98
 -14  -3   5   40.33    3.74
  14  -3  -5   39.30    3.56
  14  -3  -5   48.85    4.54
  14   3   5   50.13    3.03
  14   3   5   54.99    4.63
  14  -3   5   61.19    4.65
  14   3  -5   52.40    4.13
  14  -3   5   46.66    3.88
  14  -4  -5    3.41    1.47
  14   4   5    1.57    1.34
  14   4   5    4.04    1.12
  14  -4  -5    3.92    1.57
  14  -4   5    3.55    1.55
  14   4  -5    5.10    1.29
  14  -4   5    4.73    1.40
  14  -5  -5   -0.59    1.38
  14   5   5   -0.02    1.02
  14  -5  -5    0.16    1.27
  14  -5   5   -1.34    0.81
  14  -5   5   -0.80    1.04
  14   5  -5   -0.48    1.17
  14   6   5   -0.12    1.51
  14  -6  -5    0.12    1.12
  14  -6  -5   -0.12    1.33
  14  -6   5   -1.36    1.14
  14   6  -5    0.63    1.57
  14  -6   5    0.48    1.21
  14   7   5   -0.72    1.66
  14  -7  -5    0.95    1.33
  14  -7  -5    2.07    1.74
  14  -7   5    2.06    1.63
  14  -7   5    0.86    1.49
 -15   0  -5   -1.01    0.80
  15   0   5    0.51    0.98
  15   0   5   -0.96    0.55
  15   0  -5    0.02    0.63
  15   0  -5    0.97    0.85
  15   1   5    2.38    1.38
  15  -1  -5    1.92    1.08
  15   1   5    0.04    0.57
  15  -1  -5    1.48    1.24
  15   1  -5    0.82    1.26
  15  -1   5    0.49    0.87
 -15  -1  -5    0.66    0.89
  15  -1   5   -0.88    0.98
  15  -2  -5    0.28    0.87
  15   2   5    2.21    0.99
  15  -2  -5    1.52    0.95
  15   2   5    1.30    1.31
  15  -2  -5    2.37    1.18
  15  -2   5    2.64    1.32
  15  -2   5    2.00    1.18
  15   2  -5    1.32    1.25
  15   3   5   33.06    3.82
  15  -3  -5   22.97    2.76
  15   3   5   29.68    2.44
  15  -3   5   26.74    3.12
  15  -3   5   36.27    3.81
  15   3  -5   28.12    3.23
  15  -4  -5   15.18    2.58
  15   4   5   14.28    2.82
  15  -4  -5   17.23    2.86
  15  -4   5   17.75    2.76
  15   4  -5   17.52    2.76
  15  -5  -5   -0.69    1.19
  15  -5  -5    2.26    1.50
  15   5   5   -0.21    1.29
  15  -5   5    3.05    1.36
  15   5  -5    0.10    1.46
  15  -5   5    2.35    1.39
  15  -6  -5   -1.54    1.27
  15   6   5   -1.59    1.65
  15  -6  -5    0.14    1.63
  15   6  -5    0.41    1.37
  15  -6   5   -2.82    1.10
  15  -6   5    0.93    1.42
  15   7   5   -0.03    1.83
  15  -7  -5   -1.68    1.38
  15  -7   5    0.21    1.28
  15  -7   5   -0.72    1.22
  16   0  -5    1.22    1.41
  16   0   5    1.08    0.86
 -16   0  -5    2.79    1.43
  16   0   5    1.30    1.37
  16   0  -5    1.20    0.76
  16  -1  -5    1.11    1.36
  16  -1  -5    5.15    1.22
  16   1   5    5.92    1.21
  16   1   5    4.47    1.64
  16  -1   5    4.53    1.55
  16   1  -5    5.37    1.68
  16  -1   5    3.08    1.22
  16  -2  -5   29.68    2.94
  16   2   5   30.24    3.71
  16   2   5   29.00    2.47
  16  -2   5   29.00    3.68
  16  -2   5   29.48    3.07
  16   2  -5   25.41    3.21
  16   3   5    4.46    1.89
  16   3   5    3.14    1.11
  16  -3  -5    4.02    1.10
  16  -3  -5    3.28    1.84
  16   3  -5    4.40    1.75
  16  -3   5    2.66    1.56
  16  -3   5    5.52    1.81
  16  -4  -5    0.10    1.04
  16  -4  -5   -0.05    1.33
  16   4   5   -0.84    1.33
  16  -4   5    1.86    1.29
  16   4  -5   -0.25    1.23
  16  -4   5   -0.26    1.17
  16   5   5    3.92    2.15
  16  -5  -5    4.29    1.92
  16  -5  -5    5.62    2.07
  16   5  -5    3.69    1.77
  16  -5   5    7.70    2.20
  16  -5   5    4.08    1.66
  16  -6  -5   -1.23    0.84
  16   6   5   -1.15    1.11
  16  -6  -5   -2.62    1.32
  16  -6   5   -0.03    1.44
  16   6  -5    0.43    1.83
  16  -6   5   -0.88    0.83
  16  -7  -5    0.67    2.18
  16   7   5   -4.75    1.92
  16  -7  -5    0.47    1.77
  16  -7   5   -2.36    1.53
  16  -7   5   -0.61    1.44
  17   0   5   -1.09    0.78
  17   0  -5    0.67    1.20
  17   0   5   -0.98    0.72
  17   1   5    0.33    1.25
  17   1   5    3.06    1.10
  17  -1  -5    2.15    1.05
  17  -1  -5    3.26    1.52
  17   1  -5    3.07    1.59
  17  -1   5    3.14    1.27
  17  -1   5    3.68    1.44
  17   2   5   30.43    3.80
  17   2   5   25.69    2.43
  17  -2  -5   31.54    3.94
  17  -2  -5   20.76    2.87
  17  -2   5   29.72    3.11
  17   2  -5   30.37    3.64
  17  -3  -5    0.52    1.39
  17  -3  -5    0.63    1.19
  17   3   5   -0.10    1.26
  17  -3   5   -0.52    1.09
  17   3  -5    1.19    1.35
  17  -3   5   -1.22    1.16
  17  -4  -5    2.07    1.58
  17  -4  -5    3.98    1.91
  17   4   5    0.56    1.64
  17  -4   5    0.41    1.17
  17  -4   5    2.36    1.34
  17   4  -5    3.27    1.75
  17  -5  -5    0.92    1.37
  17  -5  -5    0.82    1.21
  17   5   5    2.63    2.06
  17  -5   5    0.87    1.43
  17  -5   5    0.64    1.33
  17   5  -5   -0.96    1.42
  17  -6  -5    1.21    1.41
  17   6   5    1.32    1.97
  17  -6  -5    2.39    1.97
  17  -6   5    1.09    1.65
  17  -6   5    0.88    1.89
  18   0  -5    6.28    2.04
  18   0   5   10.96    1.83
  18   0   5    6.11    1.68
  18   1   5    1.48    1.04
  18   1   5   -0.13    1.37
  18  -1  -5   -0.40    0.99
  18  -1   5    1.03    1.32
  18  -1   5   -0.44    0.97
  18   1  -5    0.11    1.13
  18   2   5    6.58    2.10
  18  -2  -5    6.49    2.14
  18  -2  -5    6.71    1.82
  18  -2   5    5.30    1.62
  18  -2   5   10.18    2.26
  18   2  -5    4.65    1.86
  18  -3  -5    1.51    1.34
  18  -3  -5    1.32    1.65
  18   3   5    1.51    1.54
  18   3  -5    1.20    1.53
  18  -3   5    3.38    1.50
  18  -4  -5    1.21    1.40
  18  -4  -5    2.16    2.08
  18   4   5    2.40    1.45
  18  -4   5    3.37    1.65
  18   4  -5    0.59    1.75
  18  -4   5   -0.34    1.32
  18   5   5   -1.76    1.90
  18  -5  -5   -1.77    1.54
  18  -5  -5   -1.10    1.45
  18  -5   5   -2.46    1.33
  18   5  -5   -0.33    1.47
  18  -5   5   -1.53    1.30
  18   6   5   -2.06    1.88
  18  -6  -5   -0.92    1.89
  18  -6   5   -2.28    1.30
  19   0  -5   -0.64    1.42
  19   0   5   -0.26    0.96
  19  -1  -5   10.66    2.57
  19   1   5   14.97    2.85
  19  -1   5    8.05    1.66
  19  -1   5   15.51    2.97
  19  -2  -5    3.21    1.78
  19   2   5    3.21    1.95
  19  -2   5    0.72    1.42
  19  -2   5    4.20    1.66
  19   2  -5    1.62    1.51
  19  -3  -5    2.41    1.16
  19  -3  -5    2.57    1.83
  19   3   5    8.16    2.50
  19  -3   5    6.66    1.59
  19   3  -5    3.24    1.88
  19  -3   5    1.97    1.57
  19  -4  -5   -1.79    1.41
  19   4   5    1.09    2.08
  19  -4  -5   -2.18    1.68
  19  -4   5   -0.16    1.38
  19  -4   5    1.28    1.59
  19  -5  -5   -2.80    1.60
  19  -5  -5    0.09    1.85
  19   5  -5   -2.45    1.83
  19  -5   5   -0.81    1.56
  20   0   5    2.98    1.74
  20   0  -5    4.12    2.09
  20   0   5    1.33    1.68
  20   1   5    9.30    2.37
  20  -1  -5    9.63    2.65
  20  -1   5    5.24    1.68
  20  -1   5    8.95    2.54
  20   1  -5    8.72    2.15
  20   2   5    5.07    1.99
  20  -2  -5    7.24    2.22
  20   2  -5    3.43    2.00
  20  -2   5    2.51    1.80
  20  -2   5    5.21    2.20
  20  -3  -5   -0.42    1.68
  20   3   5    0.45    1.56
  20  -3   5   -1.92    1.31
  20  -3   5   -2.45    1.13
  20   3  -5   -2.44    1.52
  20  -4  -5   -0.80    2.26
  20   4   5   -1.93    1.80
  20  -4  -5   -1.68    1.65
  20  -4   5    1.57    1.62
  20   4  -5   -4.48    1.64
  20  -4   5   -2.02    1.37
  21   0  -5   -2.89    1.19
  21   0   5   -0.39    1.55
  21  -1  -5    2.55    1.90
  21   1   5    0.57    1.75
  21  -1   5    0.02    1.48
  21   1  -5   -0.05    1.61
  21  -1   5   -1.05    1.12
  21   2   5   -0.42    1.57
  21  -2  -5    0.11    1.69
  21  -2   5   -1.17    1.36
  21   2  -5   -3.91    1.46
  21  -2   5   -1.06    1.65
  21   3   5   -0.71    1.69
  21  -3  -5   -1.06    1.76
  21  -3   5   -0.15    1.59
  21  -3   5   -3.28    1.39
  21   3  -5   -1.23    1.65
  22   0   5   19.53    3.68
  22   0  -5   22.12    3.50
  22   1   5   -0.19    1.86
  22  -1  -5   -1.32    1.82
  22  -1   5   -0.07    2.03
  22   1  -5   -0.52    1.78
   0   0   6   31.68   28.10
   0   0   6    9.94    3.95
   0   0  -6    5.12    7.86
   0   0  -6   12.74    4.70
   0  -1   6    0.15    0.21
   0   1   6    0.07    0.26
   0   1  -6    0.51    0.29
   0  -1  -6    0.75    0.35
   0  -1   6    0.35    0.11
   0  -1  -6    0.51    0.34
   0   1   6   -0.13    0.30
   0   1  -6    0.35    0.10
   0  -2   6   21.03    1.10
   0  -2   6   21.83    1.35
   0   2   6   22.23    1.70
   0  -2  -6   21.44    1.75
   0   2  -6   21.97    1.46
   0  -2   6   20.92    1.06
   0   2   6   22.39    1.89
   0  -2  -6   21.91    1.52
   0  -3   6    0.38    0.43
   0  -3  -6   -0.15    0.49
   0  -3   6    0.03    0.35
   0   3   6    0.13    0.42
   0   3   6   -0.28    0.58
   0  -3   6   -0.03    0.35
   0  -3  -6    0.20    0.47
   0   3  -6   -0.22    0.29
   0   4   6    0.01    0.66
   0   4   6   -0.33    0.33
   0  -4  -6   -0.24    0.45
   0  -4   6   -0.20    0.41
   0  -4   6    0.52    0.48
   0  -4   6    0.47    0.51
   0  -4  -6    0.23    0.56
   0  -4   6   -0.12    0.34
   0   5   6    0.86    0.74
   0   5   6    0.75    0.84
   0  -5   6    1.69    0.83
   0  -5   6   -0.22    0.47
   0  -5  -6    0.38    0.54
   0  -5  -6   -0.60    0.56
   0  -5   6    0.73    0.68
   0  -6   6   39.86    3.08
   0  -6   6   33.48    2.87
   0   6   6   46.23    3.82
   0  -6   6   29.42    2.82
   0  -6  -6   34.12    2.96
   0   6   6   41.95    3.90
   0  -6   6   32.21    3.23
   0  -7   6   -1.11    0.60
   0  -7   6   -0.77    0.87
   0   7   6    0.63    0.67
   0  -7  -6    0.08    1.26
   0  -8   6    9.21    2.20
   0  -8  -6   10.59    2.71
   0   8   6    7.62    2.04
   0  -8   6    9.37    1.82
   0   9   6    0.02    1.56
   0  -9  -6   -1.47    1.78
   0  10   6    0.14    1.84
   0 -10  -6   -0.99    1.26
  -1   0  -6    0.75    0.35
   1   0   6    0.26    0.26
  -1   0  -6    0.41    0.27
   1   0   6    0.10    0.26
   1   0  -6   -0.28    0.20
  -1   0   6   -0.06    0.22
   1   0  -6    0.22    0.23
   1  -1  -6  154.36    5.26
  -1  -1   6  150.03    4.50
   1   1   6  151.85    4.96
  -1   1  -6  145.84    4.43
  -1   1  -6  153.42    4.99
   1   1   6  147.72    5.24
   1  -1  -6  162.48    5.01
   1   1  -6  152.03    4.65
  -1  -1  -6  145.18    4.81
   1  -1   6  146.00    4.77
  -1   1   6  157.80    5.14
  -1  -1  -6  147.59    5.20
   1  -1   6  146.28    4.35
  -1   1   6  161.11    5.33
   1  -2  -6    1.74    0.54
  -1  -2   6    2.12    0.44
  -1  -2   6    1.66    0.30
   1  -2  -6    1.07    0.45
  -1   2  -6    1.90    0.53
   1   2   6    3.03    0.71
  -1  -2   6    1.66    0.28
  -1   2  -6    1.76    0.43
   1   2   6    1.58    0.71
  -1   2   6    2.60    0.76
  -1  -2  -6    1.97    0.62
  -1   2   6    1.94    0.59
  -1  -2  -6    2.51    0.60
   1  -2   6    1.58    0.35
   1   2  -6    2.19    0.51
   1  -2   6    2.78    0.60
   1  -3  -6  240.25    8.77
  -1   3  -6  237.94    8.12
  -1  -3   6  246.76    7.34
  -1  -3   6  245.80    7.60
   1   3   6  248.01    8.89
  -1  -3   6  246.58    7.49
   1  -3  -6  247.24    8.23
   1   3   6  236.37    8.27
   1  -3   6  227.13    7.76
   1  -3   6  233.58    7.57
  -1  -3  -6  236.56    8.64
  -1  -3  -6  235.05    7.92
  -1   3   6  241.04    8.48
   1   3  -6  249.71    7.78
   1  -3   6  236.18    7.66
  -1   3   6  238.31    8.83
  -1  -4   6   37.38    2.40
   1  -4  -6   38.25    2.67
   1   4   6   31.21    2.83
   1  -4  -6   33.60    2.86
  -1  -4   6   33.88    2.19
  -1  -4   6   35.42    2.42
  -1  -4   6   37.87    2.28
   1   4   6   31.11    2.62
  -1   4   6   36.46    3.14
   1  -4   6   37.11    2.49
   1  -4   6   32.59    2.44
   1  -4   6   35.48    2.37
  -1   4   6   35.41    2.83
   1  -4   6   33.06    2.31
  -1  -4  -6   29.18    2.73
  -1  -4  -6   35.97    2.48
   1  -5  -6   68.40    5.13
   1   5   6   73.60    4.87
   1  -5  -6   69.36    4.66
  -1  -5   6   65.13    3.60
  -1  -5   6   67.55    3.69
  -1  -5   6   71.08    3.79
   1   5   6   70.53    4.35
   1  -5  -6   77.44    4.27
  -1  -5   6   70.04    4.11
   1  -5   6   74.17    4.22
  -1  -5  -6   65.82    4.40
   1  -5   6   73.96    4.24
  -1  -5  -6   71.28    3.93
   1  -5   6   74.14    4.01
   1  -5   6   71.18    3.96
  -1   5   6   74.41    4.60
  -1   5   6   71.59    4.86
   1  -6  -6   22.52    3.49
  -1  -6   6   20.93    2.32
   1   6   6   16.42    2.46
   1  -6  -6   20.89    2.38
  -1  -6   6   20.84    2.54
  -1  -6   6   21.63    2.29
   1   6   6   23.81    2.92
  -1  -6   6   20.36    2.07
   1  -6   6   22.81    2.66
   1  -6   6   21.73    2.38
  -1  -6  -6   20.42    2.18
   1  -6   6   23.65    2.43
  -1   6   6   25.90    3.12
   1  -6   6   21.52    2.43
   1   7   6   30.86    3.90
  -1  -7   6   27.22    3.38
  -1  -7   6   24.91    2.57
   1  -7  -6   19.57    3.42
   1   7   6   26.67    3.26
   1  -7   6   27.20    3.25
   1  -7   6   23.95    2.78
   1  -7   6   22.13    2.63
  -1   7   6   22.50    3.21
   1  -8  -6    4.74    2.07
  -1  -8   6    2.87    1.51
   1   8   6    4.68    1.68
  -1  -8   6    2.73    1.12
  -1  -8  -6    8.36    2.44
   1  -8   6    2.78    1.47
  -1   8   6    2.98    1.75
   1  -8   6    2.37    1.30
   1   9   6    0.42    1.25
   1  -9  -6   -2.56    1.10
  -1   9   6   -0.69    1.60
  -1  -9  -6   -1.92    1.56
   1  -9   6   -1.33    0.75
   1 -10  -6   -2.07    1.66
   1  10   6    1.23    2.04
  -1  10   6    0.28    1.60
  -1 -10  -6   -2.08    1.98
   2   0   6   44.28    2.00
   2   0  -6   47.34    1.97
  -2   0  -6   44.03    2.02
   2   0  -6   47.34    1.82
   2   0  -6   42.35    1.97
   2   0   6   44.83    1.95
  -2   0  -6   45.59    2.02
  -2   0   6   44.84    1.89
  -2   1  -6  456.01   12.60
   2   1   6  461.75   13.28
   2  -1  -6  453.69   13.27
   2  -1  -6  447.69   13.48
   2  -1  -6  451.88   12.89
  -2   1  -6  478.34   13.12
  -2  -1   6  463.74   12.04
   2  -1   6  465.63   12.51
  -2   1   6  456.78   13.08
   2  -1   6  470.50   12.87
   2   1  -6  455.78   11.95
   2   1  -6  465.26   12.32
  -2  -1  -6  447.27   13.16
  -2   2  -6  245.27    7.64
  -2  -2   6  250.98    7.04
   2  -2  -6  255.51    8.52
   2  -2  -6  251.40    8.04
   2  -2  -6  249.13    8.79
   2   2   6  237.99    7.84
  -2   2  -6  255.30    8.06
   2   2   6  240.54    8.40
  -2  -2   6  230.25    6.78
   2  -2   6  252.49    7.83
   2   2  -6  243.22    7.24
   2   2  -6  242.42    6.94
  -2  -2  -6  242.27    8.27
  -2   2   6  260.34    8.31
   2  -2   6  250.20    7.44
  -2  -2  -6  255.96    7.68
   2  -3  -6    8.13    1.42
   2   3   6   14.39    1.52
  -2   3  -6    9.90    1.25
  -2   3  -6   10.97    1.36
  -2  -3   6   11.97    1.11
   2  -3  -6    7.07    1.53
  -2  -3   6   10.56    0.98
  -2  -3   6   11.91    1.06
   2   3   6    9.73    1.60
   2  -3  -6   13.06    1.50
   2   3  -6    9.38    1.06
  -2   3   6   10.49    1.59
   2  -3   6   11.03    1.26
  -2  -3  -6   11.01    1.26
   2  -3   6   10.28    1.22
  -2  -3  -6    9.12    1.44
  -2  -4   6  107.53    4.30
   2  -4  -6  112.67    5.68
   2  -4  -6  109.60    5.06
  -2  -4   6  107.17    4.22
   2  -4  -6  105.09    5.92
  -2  -4   6  109.99    4.48
   2   4   6  106.59    5.06
   2  -4   6  102.56    4.71
  -2   4   6  105.97    5.34
   2  -4   6  109.96    4.85
   2  -4   6  105.39    4.94
   2  -4   6  106.32    4.74
  -2  -4  -6  111.08    4.69
   2   4  -6  106.70    4.50
  -2  -4  -6  107.52    5.41
   2   5   6   27.07    2.61
   2   5   6   28.16    3.14
  -2  -5   6   24.96    2.03
   2  -5  -6   24.00    2.85
  -2  -5   6   22.80    2.08
   2  -5  -6   27.98    3.26
   2  -5  -6   22.90    2.24
  -2  -5   6   24.21    1.98
   2  -5   6   29.08    2.48
  -2  -5  -6   20.31    2.42
   2   5  -6   23.39    2.27
  -2   5   6   28.94    2.89
   2  -5   6   25.69    2.52
  -2  -5  -6   23.10    2.13
   2  -5   6   27.75    2.43
   2  -5   6   24.67    2.42
  -2  -6   6    3.29    0.98
  -2  -6   6    2.37    1.13
   2   6   6    1.70    1.14
  -2  -6   6    0.66    0.80
  -2  -6   6    1.76    0.83
   2  -6  -6    1.49    1.38
   2   6   6    2.84    1.25
   2  -6  -6    1.87    1.24
  -2   6   6    1.59    1.23
   2  -6   6    3.77    1.10
  -2  -6  -6    1.87    0.92
   2  -6   6    1.78    1.08
   2  -6   6    1.54    0.81
   2  -6   6    1.03    0.85
  -2  -7   6    4.31    1.59
  -2  -7   6    1.67    1.01
   2  -7  -6    2.01    1.53
   2   7   6    4.29    1.80
   2   7   6    3.83    1.63
  -2   7   6    3.70    1.62
   2  -7   6    2.35    1.16
   2  -7   6    4.20    1.51
   2  -8  -6   11.62    3.01
  -2  -8   6   11.35    2.39
   2   8   6   16.62    3.07
   2   8   6   18.38    3.45
   2  -8   6   11.53    2.17
  -2   8   6   18.35    2.95
   2  -8   6   12.73    2.45
   2  -9  -6   -0.82    1.08
   2   9   6    0.57    1.58
   2  -9   6    2.83    1.44
  -2   9   6    0.38    1.43
  -2  -9  -6   -1.52    1.87
   2 -10  -6    3.01    2.00
   2 -10  -6   -1.74    1.78
   2  10   6    2.16    2.07
  -2  10   6    2.27    2.25
  -2 -10  -6    0.26    1.97
   3   0  -6    0.57    0.24
  -3   0   6    0.34    0.30
   3   0   6    0.17    0.29
  -3   0   6    0.00    0.25
   3   0   6    0.65    0.40
  -3   0  -6    0.29    0.28
   3   0  -6    0.04    0.25
  -3   0  -6    0.41    0.35
   3   1   6   49.48    2.20
  -3   1  -6   44.46    2.34
  -3  -1   6   45.96    1.85
   3   1   6   50.78    2.53
  -3  -1   6   47.55    1.68
   3  -1  -6   46.98    2.66
  -3   1  -6   46.64    2.23
   3  -1  -6   45.47    2.25
   3  -1   6   49.57    2.16
   3   1  -6   46.29    1.77
   3  -1   6   47.22    2.28
  -3  -1  -6   46.39    2.13
  -3   1   6   46.22    2.36
  -3  -1  -6   47.38    2.46
  -3   1   6   47.49    2.65
   3   1  -6   45.02    1.66
  -3  -2   6  126.49    3.94
   3  -2  -6  127.86    5.56
  -3   2  -6  131.34    5.00
  -3  -2   6  126.59    3.70
   3   2   6  118.68    4.57
   3  -2  -6  122.44    5.22
  -3   2  -6  121.74    4.68
   3  -2  -6  129.91    4.94
   3   2   6  130.20    5.25
  -3  -2  -6  127.37    5.12
   3   2  -6  125.25    4.04
  -3  -2  -6  125.39    4.42
   3  -2   6  130.39    4.82
   3   2  -6  121.46    3.91
  -3   2   6  123.48    5.05
   3  -2   6  123.44    4.48
   3   3   6  277.14    9.85
  -3  -3   6  277.09    8.19
   3  -3  -6  270.95    9.82
  -3  -3   6  273.57    7.91
  -3   3  -6  261.69    9.12
  -3  -3   6  273.31    8.15
   3   3   6  271.80    9.05
   3  -3  -6  273.68    9.31
  -3   3  -6  271.93    9.37
   3  -3  -6  290.77   10.44
   3  -3   6  270.44    8.86
  -3  -3  -6  275.91    8.66
   3   3  -6  270.23    8.39
   3  -3   6  292.73    9.22
  -3   3   6  275.72    9.62
  -3  -3  -6  271.63    9.59
   3  -4  -6   36.78    3.41
   3  -4  -6   38.08    3.18
   3  -4  -6   39.92    2.86
  -3  -4   6   32.75    2.09
   3   4   6   36.07    3.12
  -3  -4   6   33.64    2.01
   3   4   6   33.45    2.61
  -3   4  -6   36.48    2.79
  -3  -4   6   35.50    1.98
   3  -4   6   34.51    2.50
   3  -4   6   35.86    2.62
  -3   4   6   38.37    3.04
  -3  -4  -6   33.88    2.30
   3   4  -6   34.53    2.35
  -3  -4  -6   30.33    2.75
   3  -4   6   31.18    2.49
   3   5   6    9.95    2.01
   3  -5  -6   11.99    2.00
  -3  -5   6   11.98    1.41
  -3  -5   6   11.69    1.50
   3  -5  -6    9.44    2.10
   3  -5  -6   11.66    1.87
   3   5   6   11.00    1.78
  -3  -5   6   12.87    1.46
   3  -5   6   11.14    1.77
   3  -5   6   11.77    1.82
  -3  -5  -6   15.15    1.70
   3  -5   6   13.17    1.99
  -3  -5  -6    8.49    1.76
   3  -5   6   10.40    1.68
  -3   5   6   10.54    1.86
   3   5  -6   16.16    1.77
   3  -6  -6   88.79    6.34
   3   6   6   80.99    5.01
  -3  -6   6   78.81    4.10
  -3  -6   6   91.72    4.62
  -3  -6   6   88.99    4.29
   3   6   6   90.53    5.93
   3   6  -6   86.92    4.84
  -3   6   6   78.12    5.29
   3  -6   6   74.40    4.63
   3  -6   6   77.67    4.92
   3  -6   6   83.43    4.97
   3  -6   6   71.87    4.74
  -3  -6  -6   74.05    4.27
   3  -7  -6    3.03    1.66
  -3  -7   6    2.05    0.92
  -3  -7   6    3.54    1.30
   3   7   6    4.41    1.54
   3   7   6    6.11    1.63
  -3   7   6    1.89    1.36
   3  -7   6    3.01    1.11
   3  -7   6    2.09    1.30
   3  -8  -6   -0.10    1.29
   3   8   6   -0.33    1.18
   3   8   6   -1.39    0.60
  -3   8   6   -1.08    1.32
   3  -8   6   -1.06    0.92
   3   9   6   -0.16    1.78
   3   9   6    1.75    1.89
   3  -9  -6   -1.64    1.77
  -3   9   6    3.02    1.96
   3  -9   6    0.44    1.21
  -3  -9  -6   -0.23    1.95
   3  10   6    0.30    2.36
   4   0  -6  144.37    4.48
  -4   0   6  144.44    5.06
  -4   0  -6  153.26    5.08
   4   0   6  144.99    5.04
   4   0   6  141.83    4.80
  -4   0   6  135.62    4.60
  -4   0  -6  138.38    5.03
   4   0  -6  138.64    4.92
  -4  -1   6  134.62    4.43
  -4  -1   6  133.13    3.94
   4   1   6  130.67    5.07
   4  -1  -6  133.52    4.76
   4  -1  -6  134.94    5.30
   4   1   6  131.88    4.54
  -4   1  -6  134.37    5.02
  -4   1  -6  131.98    4.85
  -4  -1  -6  138.59    5.11
  -4   1   6  133.64    4.91
   4  -1   6  137.10    4.86
  -4   1   6  133.65    5.33
   4   1  -6  136.89    4.36
   4   1  -6  130.57    3.80
   4  -1   6  132.27    4.73
  -4  -1  -6  138.00    4.63
  -4   2  -6   23.95    1.90
   4   2   6   24.38    1.69
   4  -2  -6   27.18    2.01
  -4   2  -6   22.59    1.90
  -4  -2   6   25.61    0.93
  -4  -2   6   24.06    1.39
   4  -2  -6   28.00    2.39
   4   2   6   25.82    2.10
  -4   2   6   25.72    1.99
  -4  -2  -6   23.02    1.54
   4  -2   6   27.40    1.89
   4   2  -6   26.97    1.49
   4  -2   6   24.43    1.73
   4   2  -6   24.72    1.08
  -4  -2  -6   24.52    1.96
  -4   2   6   23.03    2.18
  -4   3  -6    7.28    1.32
   4  -3  -6    7.03    1.43
   4  -3  -6    6.10    1.34
   4  -3  -6    7.86    1.21
   4   3   6    7.47    1.11
  -4  -3   6    7.19    0.87
  -4   3  -6    6.48    1.16
   4   3   6    6.73    1.30
   4   3  -6    9.69    1.14
   4  -3   6    7.27    1.12
  -4  -3  -6    8.77    1.41
   4  -3   6    7.74    1.19
  -4   3   6    9.06    1.43
  -4  -3  -6    9.60    1.09
   4  -4  -6   16.81    2.09
   4  -4  -6   16.31    1.95
  -4   4  -6   15.58    1.94
  -4  -4   6   16.93    1.30
   4  -4  -6   22.21    2.59
  -4   4  -6   17.61    2.13
  -4  -4   6   17.46    1.52
   4   4   6   17.49    2.17
   4   4   6   17.95    1.90
  -4  -4   6   18.13    1.27
  -4  -4  -6   17.65    2.05
   4  -4   6   14.34    1.74
   4   4  -6   18.74    1.75
   4  -4   6   15.90    1.86
  -4   4   6   11.85    1.95
  -4  -4  -6   16.64    1.55
  -4  -5   6    4.00    0.74
   4  -5  -6    4.91    1.66
   4  -5  -6    2.98    1.11
   4   5   6    3.29    1.05
   4  -5  -6    6.59    1.52
   4   5   6    5.10    1.47
  -4  -5   6    4.05    0.79
  -4  -5   6    2.45    0.85
   4  -5   6    3.36    1.20
   4  -5   6    3.61    1.15
  -4  -5  -6    3.60    1.22
  -4   5   6    3.01    1.20
   4   5  -6    1.16    0.86
   4  -5   6    2.43    0.99
  -4  -5  -6    2.02    0.81
   4  -5   6    2.42    0.99
   4  -6  -6    2.84    1.53
  -4  -6   6    2.94    1.05
   4   6   6    4.02    1.63
   4   6   6    5.54    1.39
  -4  -6   6    2.95    0.90
   4  -6   6    4.32    1.43
   4  -6   6    2.64    1.10
   4  -6   6    2.15    1.13
  -4  -6  -6    2.99    0.98
  -4   6   6    4.54    1.66
   4  -6   6    1.89    0.98
   4   6  -6    3.69    1.18
   4   7   6    3.53    1.75
   4   7   6    5.74    1.64
   4  -7  -6    5.96    2.13
  -4  -7   6    4.17    1.32
  -4   7   6    6.43    1.89
   4  -7   6    4.39    1.52
   4   7  -6    4.06    1.38
   4  -7   6    5.50    1.50
  -4  -8   6    0.20    1.68
   4  -8  -6   -0.72    1.32
   4   8   6   -1.97    1.10
   4   8   6   -1.47    1.29
   4  -8   6   -0.25    0.93
  -4   8   6    1.68    1.06
   4  -8   6    2.60    1.20
   4  -9  -6    1.77    1.94
   4   9   6    5.59    1.94
   4   9   6    2.48    1.83
   4  -9   6    5.38    1.72
  -4   9   6    3.06    1.81
   5   0   6    0.16    0.45
  -5   0  -6    0.35    0.34
  -5   0   6   -0.18    0.18
  -5   0   6   -0.36    0.28
   5   0  -6    0.12    0.35
  -5   0  -6    0.10    0.38
   5   0   6    0.02    0.22
   5   0  -6    0.31    0.28
   5  -1  -6  788.39   21.71
  -5  -1   6  778.69   20.61
  -5   1  -6  759.33   21.98
  -5  -1   6  782.80   21.48
  -5   1  -6  841.76   22.24
   5   1   6  806.10   22.24
   5  -1  -6  763.32   22.39
  -5  -1  -6  802.61   21.55
   5  -1   6  796.24   21.88
  -5   1   6  782.87   22.58
  -5  -1  -6  807.63   22.27
   5  -1   6  765.64   21.78
  -5   1   6  815.86   21.96
   5   2   6    6.60    0.95
   5  -2  -6    6.27    1.26
  -5   2  -6    8.47    1.28
   5   2   6    7.75    1.34
   5  -2  -6    8.06    1.21
  -5  -2   6    8.10    0.94
  -5  -2  -6    7.62    1.23
  -5   2   6    7.13    1.31
   5   2  -6    8.14    0.97
   5  -2   6    9.33    1.19
  -5  -2  -6    8.81    1.01
   5  -2   6    6.16    1.07
  -5   2   6    6.40    1.11
  -5   3  -6   85.89    4.47
  -5  -3   6   89.11    2.55
   5  -3  -6   83.10    4.27
  -5  -3   6   82.86    3.48
   5  -3  -6   83.17    4.82
  -5   3  -6   76.42    4.22
   5  -3  -6   85.74    4.74
  -5  -3   6   87.90    2.66
   5   3   6   80.95    3.84
   5   3  -6   90.18    3.77
  -5   3   6   88.15    4.51
   5  -3   6   81.95    4.03
  -5  -3  -6   86.22    3.57
  -5  -3  -6   86.17    4.48
   5  -3   6   82.00    4.14
  -5  -4   6   22.69    1.34
   5   4   6   22.48    2.12
   5  -4  -6   23.96    2.84
   5   4   6   24.91    2.69
  -5  -4   6   22.73    1.82
   5  -4  -6   24.77    2.55
  -5   4  -6   23.60    2.51
   5  -4  -6   23.79    2.35
  -5   4  -6   23.70    2.50
  -5  -4   6   25.48    1.40
   5  -4   6   26.07    2.40
   5   4  -6   24.07    2.04
  -5  -4  -6   23.40    1.81
  -5   4   6   21.92    2.38
   5  -4   6   23.26    2.24
  -5  -4  -6   22.04    2.40
   5  -5  -6   29.76    3.40
   5  -5  -6   26.94    3.09
  -5  -5   6   27.14    1.80
   5   5   6   28.81    3.24
  -5  -5   6   29.61    1.84
   5  -5  -6   26.85    2.72
   5   5   6   31.03    2.70
  -5  -5   6   31.63    2.35
   5  -5   6   28.56    2.82
  -5  -5  -6   32.98    2.41
   5  -5   6   33.03    2.90
  -5  -5  -6   28.79    2.88
   5  -5   6   31.94    3.01
   5  -5   6   32.83    2.86
   5   5  -6   29.66    2.61
  -5   5   6   30.18    3.03
  -5  -6   6    1.49    0.66
   5  -6  -6    2.91    1.56
   5   6   6    2.42    1.36
   5   6   6    3.29    1.18
  -5  -6   6    1.57    0.86
  -5  -6  -6    2.45    0.91
   5  -6   6    2.20    1.24
   5  -6   6    2.34    1.09
   5   6  -6    1.05    0.90
   5  -6   6    3.31    1.22
  -5   6   6    1.87    1.05
   5  -7  -6    1.24    1.17
   5   7   6    2.12    1.48
   5   7   6    2.14    1.28
   5   7  -6    3.20    1.40
   5  -7   6    2.96    1.37
  -5   7   6    2.91    1.59
   5  -7   6    0.76    1.11
   5  -8  -6    0.53    1.31
   5   8   6    2.52    1.36
   5   8   6   -0.14    1.58
   5   8  -6    1.56    1.32
  -5   8   6    1.00    1.26
   5  -8   6   -0.22    1.09
   5  -8   6    0.16    1.07
   5   9   6    0.29    1.59
   5   9   6   -1.43    1.95
   5  -9  -6   -1.56    1.68
   5  -9  -6   -1.87    1.47
  -5   9   6   -1.51    1.33
   5  -9   6   -0.25    1.54
  -6   0   6  584.32   16.54
   6   0   6  556.51   15.82
   6   0   6  592.87   16.51
  -6   0   6  554.81   15.58
   6   0  -6  549.01   15.40
   6   0  -6  552.58   16.21
  -6   0  -6  548.06   16.44
  -6   0  -6  567.69   16.20
  -6  -1   6  306.79    8.18
   6   1   6  283.11    8.89
  -6   1  -6  289.32    9.72
   6  -1  -6  288.38    9.24
   6   1   6  307.02    9.86
   6  -1  -6  294.17    9.95
  -6  -1   6  289.20    9.22
  -6   1  -6  303.83    9.75
  -6   1   6  290.73   10.12
   6  -1   6  295.19    9.54
   6  -1   6  307.02    9.46
  -6  -1  -6  297.43    9.16
   6   1  -6  298.08    9.15
  -6   1   6  310.31    9.54
  -6  -1  -6  309.04    9.92
   6   1  -6  290.77    7.92
  -6  -2   6  518.86   14.72
   6  -2  -6  515.97   16.32
   6   2   6  545.66   16.02
  -6   2  -6  524.53   15.84
   6  -2  -6  529.14   15.55
  -6   2  -6  460.43   15.53
   6   2  -6  526.32   14.77
   6  -2   6  528.16   15.41
   6  -2   6  526.20   15.47
  -6  -2  -6  523.35   15.78
  -6  -2  -6  521.56   14.63
  -6   2   6  460.45   15.44
  -6   2   6  530.03   16.57
  -6   3  -6    3.60    1.02
  -6   3  -6    5.27    1.15
   6   3   6    5.21    0.98
  -6  -3   6    3.79    0.79
   6  -3  -6    5.22    1.29
   6   3   6    5.40    1.23
   6  -3  -6    4.45    1.03
   6   3  -6    5.11    0.95
  -6   3   6    4.44    1.15
  -6   3   6    4.02    1.22
   6  -3   6    2.94    0.82
  -6  -3  -6    3.50    0.69
  -6  -3  -6    4.40    1.04
   6  -3   6    5.06    1.13
  -6   4  -6   98.81    5.30
  -6  -4   6   88.55    2.95
   6   4   6   90.38    4.45
   6  -4  -6  101.00    5.15
   6  -4  -6   89.39    5.31
   6   4   6   87.29    5.18
  -6   4  -6   93.57    5.29
   6  -4  -6   91.26    5.66
  -6  -4   6   95.35    2.97
  -6  -4   6   93.77    4.15
  -6  -4  -6   91.78    5.09
  -6  -4  -6   96.69    4.04
   6  -4   6   93.45    4.84
  -6   4   6   86.61    5.07
   6  -4   6   95.47    4.93
   6   4  -6   92.89    4.43
   6  -5  -6   38.71    3.41
  -6  -5   6   37.68    1.92
   6  -5  -6   45.43    4.26
  -6  -5   6   39.66    1.99
  -6   5  -6   31.67    3.39
   6  -5  -6   35.63    3.64
  -6  -5   6   37.52    2.67
   6   5   6   41.11    3.79
   6   5   6   43.04    3.23
  -6  -5  -6   40.49    2.59
   6  -5   6   34.32    3.14
   6   5  -6   40.96    3.09
   6  -5   6   47.65    3.55
   6  -5   6   42.00    3.31
  -6   5   6   41.43    3.73
  -6  -5  -6   38.05    3.52
   6   6   6    9.02    2.13
   6  -6  -6    8.22    2.08
   6   6   6   13.80    2.18
   6   6  -6   12.53    1.98
   6  -6   6   11.66    2.12
   6  -6   6   13.27    2.12
  -6  -6  -6    8.23    1.47
   6  -6   6    9.98    1.82
  -6   6   6    9.78    2.13
   6  -7  -6    3.48    1.72
   6   7   6    3.10    1.57
   6   7   6    2.92    1.10
  -6   7   6    1.38    1.24
   6  -7   6    1.38    1.17
   6   7  -6    0.97    1.25
   6  -7   6    1.53    1.33
   6   8   6    1.01    1.18
   6   8   6    1.74    2.11
   6  -8  -6   -0.40    1.27
  -6   8   6    1.71    1.44
   6  -8   6    1.36    1.40
   6  -8   6   -0.25    1.16
   6  -9  -6   -0.28    1.64
   6   9   6    1.00    1.59
   6  -9  -6   -1.20    1.62
   6  -9   6    2.61    1.55
   7   0  -6    0.01    0.33
  -7   0   6   -0.27    0.38
  -7   0  -6    0.37    0.45
   7   0   6    0.22    0.60
   7   0   6    0.67    0.41
  -7   0  -6   -0.17    0.44
   7   0  -6   -0.28    0.46
  -7   0   6   -0.02    0.29
  -7   1  -6  171.46    6.61
  -7  -1   6  169.46    6.28
  -7   1  -6  173.13    6.76
   7  -1  -6  163.52    6.08
   7   1   6  172.47    5.84
   7  -1  -6  173.03    6.81
   7   1   6  186.39    6.90
   7   1  -6  172.76    6.17
   7  -1   6  172.21    6.29
  -7  -1  -6  178.89    6.80
  -7  -1  -6  175.81    6.14
   7   1  -6  170.38    4.87
  -7   1   6  168.57    6.96
   7   1  -6  168.89    5.04
   7  -1   6  180.79    6.62
  -7   1   6  171.89    6.30
   7   2   6   81.05    3.54
  -7  -2   6   85.02    3.75
   7   2   6   87.49    4.53
  -7   2  -6   85.88    4.39
   7  -2  -6   84.58    4.15
   7  -2  -6   85.98    4.71
  -7   2  -6   89.37    4.56
  -7   2   6   83.79    4.27
  -7  -2  -6   92.40    4.53
   7  -2   6   81.22    4.11
  -7   2   6   89.97    4.94
  -7  -2  -6   86.27    3.62
   7  -2   6   86.59    4.20
   7   2  -6   85.65    3.77
   7  -3  -6   21.29    2.08
   7   3   6   23.99    2.50
  -7   3  -6   20.45    2.36
   7   3   6   20.62    1.79
   7  -3  -6   18.81    2.33
  -7  -3   6   19.65    1.71
  -7   3  -6   21.01    2.31
   7  -3   6   20.90    2.11
  -7   3   6   22.23    2.69
   7   3  -6   18.57    1.79
   7  -3   6   23.25    2.17
  -7  -3  -6   20.22    2.17
  -7   3   6   17.47    2.10
  -7  -3  -6   21.32    1.62
   7  -4  -6   30.97    2.73
  -7  -4   6   27.56    2.17
  -7   4  -6   25.59    2.72
   7  -4  -6   25.71    2.86
   7   4   6   22.49    2.14
   7   4   6   33.13    3.18
   7  -4  -6   30.57    3.28
  -7   4  -6   24.62    2.82
  -7   4   6   28.12    3.25
   7  -4   6   29.67    2.73
   7   4  -6   24.08    2.29
  -7  -4  -6   25.89    2.75
   7  -4   6   29.96    2.76
  -7   4   6   29.01    2.91
  -7  -4  -6   30.53    2.06
   7  -5  -6    3.08    1.42
   7   5   6    2.06    1.05
   7   5   6    1.70    0.81
   7  -5  -6    0.99    0.95
  -7  -5   6    1.74    0.44
  -7  -5   6    1.67    0.92
  -7   5  -6    2.74    1.48
   7  -5  -6    0.64    0.97
  -7  -5  -6    1.11    0.72
   7  -5   6    2.71    1.09
  -7   5   6    2.47    1.28
   7  -5   6    2.71    1.11
   7   5  -6    1.14    0.80
   7  -5   6    2.42    1.10
  -7  -5  -6    0.94    0.95
   7   6   6   14.00    2.65
   7   6   6   13.68    2.18
   7  -6  -6   15.66    3.20
   7  -6   6   12.60    2.10
  -7   6   6   13.01    2.60
   7  -6   6   16.66    2.50
   7  -6   6   14.09    2.33
   7   6  -6   15.66    2.27
  -7  -6  -6   14.19    1.77
   7   7   6    7.07    1.86
   7   7   6   12.42    2.57
   7  -7  -6    8.32    2.24
   7  -7   6    8.55    1.97
   7   7  -6   11.66    2.39
   7  -7   6    9.94    1.98
   7   8   6    0.75    1.43
   7   8   6    4.13    2.12
   7  -8  -6    0.24    1.67
   7  -8  -6    2.05    1.69
   7  -8   6    0.68    1.40
   7  -8   6    0.33    1.27
   7   9   6    3.36    2.36
   7  -9  -6    2.72    2.29
   7  -9  -6    2.06    2.11
   7  -9   6    5.27    2.12
   8   0   6  700.42   19.40
  -8   0  -6  636.32   19.25
   8   0  -6  628.76   17.85
  -8   0  -6  667.69   18.88
   8   0   6  615.47   18.23
   8   0  -6  655.66   18.98
   8   0  -6  629.49   17.96
  -8   0   6  654.81   19.32
   8   1   6   89.76    3.66
   8  -1  -6   83.23    3.86
  -8   1  -6   87.93    4.53
   8   1   6   92.47    4.54
  -8   1  -6   86.49    4.30
   8  -1  -6   82.10    4.45
  -8  -1   6   77.16    3.98
  -8   1   6   93.93    4.15
   8   1  -6   86.74    2.90
  -8   1   6   87.33    4.70
   8  -1   6   88.17    4.06
   8  -1   6   90.08    4.36
   8   1  -6   84.53    2.83
   8   1  -6   91.93    4.11
  -8  -1  -6   87.78    3.91
  -8  -1  -6   84.83    4.40
   8   2   6   14.89    1.92
  -8   2  -6   11.27    1.75
  -8   2  -6   12.41    1.78
   8  -2  -6   14.72    1.70
   8  -2  -6   13.38    2.04
  -8  -2   6   18.22    1.71
   8   2   6   16.25    1.44
  -8   2   6   13.17    2.07
  -8  -2  -6   16.66    1.49
  -8   2   6   16.92    1.79
   8  -2   6   18.87    1.95
   8   2  -6   17.09    1.67
   8  -2   6   17.60    1.81
  -8  -2  -6   15.19    1.90
  -8  -3   6    4.35    0.95
   8  -3  -6    6.14    1.36
   8   3   6    6.11    1.08
   8   3   6    3.77    1.24
   8  -3  -6    3.89    1.26
  -8   3  -6    5.57    1.36
  -8   3  -6    4.05    1.25
  -8   3   6    4.67    1.43
  -8  -3  -6    3.12    1.11
  -8  -3  -6    4.97    0.91
   8  -3   6    5.32    1.23
  -8   3   6    5.15    1.33
   8  -3   6    6.32    1.30
   8   3  -6    5.03    1.10
   8   4   6    0.08    0.63
  -8   4  -6   -0.19    0.84
  -8   4  -6   -0.10    0.95
   8  -4  -6    0.62    1.07
   8  -4  -6    0.60    0.83
   8   4   6   -0.40    0.50
  -8  -4   6    0.16    0.59
  -8   4   6   -0.39    0.93
   8  -4   6    0.63    0.80
   8   4  -6    0.06    0.63
  -8   4   6    0.67    0.79
  -8  -4  -6    0.25    0.76
  -8  -4  -6    0.07    0.60
   8  -4   6    0.46    0.50
   8  -5  -6    2.93    1.21
  -8  -5   6    3.58    1.09
  -8   5  -6    2.13    1.33
   8   5   6    5.10    1.20
   8   5   6    6.35    1.77
  -8   5   6    3.31    1.38
  -8  -5  -6    1.94    0.83
   8   5  -6    2.99    1.21
   8  -5   6    4.97    1.47
   8  -5   6    3.57    1.32
  -8   6  -6   -0.15    1.59
   8   6   6    1.01    1.07
   8   6   6    2.38    1.01
   8  -6  -6    1.71    1.49
   8  -6   6    3.25    1.41
   8  -6   6    1.75    1.06
   8   6  -6    1.36    1.00
  -8   6   6    3.14    1.36
   8  -7  -6    8.04    2.51
   8   7   6   10.69    2.10
   8  -7  -6   12.95    2.72
   8   7   6   13.12    2.68
   8  -7   6    9.95    2.31
   8  -7   6    8.06    1.88
   8   7  -6    8.37    2.04
   8   8   6    3.37    1.86
   8   8   6    4.89    2.11
   8  -8  -6    5.09    2.40
   8  -8  -6    4.73    1.95
   8  -8   6    1.77    1.33
   8  -8   6    2.71    1.25
   8   9   6    0.43    1.51
   8  -9  -6    0.19    1.83
   8  -9  -6    1.95    2.07
   8  -9   6    0.40    1.51
   9   0  -6    0.17    0.57
  -9   0  -6   -0.31    0.47
  -9   0   6    0.40    0.60
  -9   0  -6    0.64    0.46
   9   0   6    0.16    0.34
   9   0  -6    0.25    0.33
   9   0   6   -0.19    0.63
   9   0  -6   -0.30    0.34
  -9  -1   6   89.81    4.51
   9  -1  -6   94.63    4.31
   9   1   6   93.99    4.83
  -9   1  -6  101.31    4.81
   9  -1  -6   97.89    4.29
   9  -1  -6   90.37    4.80
  -9   1  -6   97.79    5.05
   9   1   6   87.95    3.83
   9   1  -6   94.93    3.17
   9  -1   6  102.53    4.88
  -9  -1  -6   83.70    4.69
   9   1  -6   97.56    4.47
  -9  -1  -6   92.71    4.25
   9   1  -6   92.32    3.16
  -9   1   6   90.52    5.06
   9  -1   6   93.04    4.35
   9   2   6   58.74    2.91
   9  -2  -6   56.23    3.47
   9  -2  -6   52.85    3.42
  -9  -2   6   57.90    3.39
   9  -2  -6   52.40    3.84
  -9   2  -6   60.47    4.04
  -9   2  -6   60.45    3.80
   9  -2   6   61.24    3.75
  -9  -2  -6   67.22    3.24
   9   2  -6   59.22    3.37
  -9  -2  -6   48.03    3.55
   9  -2   6   58.69    3.56
  -9   2   6   58.05    4.11
  -9   2   6   61.57    3.67
   9  -3  -6    9.68    1.43
  -9  -3   6    9.83    1.44
  -9   3  -6    7.55    1.64
   9  -3  -6    8.93    1.77
  -9   3  -6    8.82    1.65
   9   3   6    9.85    1.36
   9   3  -6    8.78    1.42
   9  -3   6    9.81    1.62
  -9   3   6    7.66    1.60
  -9  -3  -6   10.53    1.31
  -9   3   6    7.63    1.78
   9  -3   6    8.36    1.46
  -9  -3  -6    8.75    1.63
   9  -4  -6    0.45    0.75
   9   4   6   -0.43    0.49
  -9   4  -6   -1.26    0.87
  -9   4  -6    0.78    0.84
   9  -4  -6    0.25    0.97
  -9  -4   6   -0.51    0.52
   9   4   6    0.39    0.96
  -9  -4  -6   -0.92    0.72
   9   4  -6    1.21    0.87
  -9   4   6    0.71    1.00
   9  -4   6    0.29    0.71
  -9  -4  -6    0.33    0.53
   9  -4   6    0.03    0.73
   9   5   6   80.25    5.42
   9   5   6   67.92    4.13
   9  -5  -6   71.85    5.39
  -9   5  -6   62.65    5.28
  -9  -5   6   63.87    3.93
   9  -5  -6   65.98    5.01
   9  -5   6   71.65    4.84
   9  -5   6   68.17    4.78
   9   5  -6   76.16    4.58
  -9   5   6   69.99    5.11
  -9  -5  -6   71.08    3.64
   9   6   6   15.59    2.69
   9  -6  -6   16.19    3.06
   9  -6  -6   15.74    2.87
   9   6   6   17.58    2.44
   9  -6   6   15.24    2.50
   9   6  -6   14.45    2.36
   9  -6   6   12.04    2.19
   9   7   6    1.36    0.71
   9   7   6   -1.39    1.24
   9  -7  -6    0.56    1.48
   9  -7  -6   -0.47    1.08
   9  -7   6    0.58    1.24
   9   7  -6   -0.69    1.18
   9  -7   6   -2.34    0.92
   9   8   6    3.91    2.29
   9  -8  -6   -0.34    1.72
   9  -8  -6    4.10    1.74
   9  -8   6   -0.13    1.47
   9  -8   6    0.81    1.46
   9  -9  -6    1.21    2.14
   9   9   6   -2.06    1.74
   9  -9  -6   -0.81    1.87
   9  -9   6   -0.30    1.71
  10   0   6   25.28    2.01
  10   0  -6   28.10    2.49
  10   0   6   25.90    2.53
 -10   0   6   33.00    2.82
 -10   0  -6   31.66    2.45
  10   0  -6   27.88    1.90
  10   0  -6   25.90    1.84
 -10   0  -6   21.23    2.43
  10   1   6  146.39    5.31
 -10  -1   6  137.48    6.14
 -10   1  -6  138.00    6.16
  10   1   6  144.12    6.46
  10  -1  -6  132.59    5.59
 -10   1  -6  131.06    6.48
  10  -1  -6  140.09    6.43
 -10  -1  -6  140.86    5.77
  10  -1   6  151.36    6.45
  10   1  -6  133.41    5.88
  10   1  -6  131.48    4.46
  10   1  -6  141.34    4.43
 -10   1   6  143.12    6.79
  10  -1   6  133.88    5.69
 -10  -1  -6  140.39    6.49
  10  -2  -6    1.20    0.80
  10   2   6    2.35    0.72
  10  -2  -6    3.26    0.97
 -10  -2   6    2.12    0.93
  10   2   6    1.33    0.75
 -10   2  -6    1.25    0.85
 -10   2  -6    1.88    1.03
  10  -2  -6    2.83    1.11
  10  -2   6    1.28    0.81
 -10   2   6   -0.25    0.51
  10  -2   6    0.71    0.75
 -10  -2  -6    0.87    0.67
 -10  -2  -6    0.90    0.69
  10   2  -6    1.73    0.86
  10   3   6   91.87    4.17
 -10   3  -6   92.27    5.40
 -10  -3   6   90.96    4.60
 -10   3  -6   95.51    5.72
  10   3   6   89.08    5.31
  10  -3  -6   98.48    5.31
  10  -3  -6   89.56    5.62
  10  -3  -6   95.95    5.19
 -10  -3  -6   97.45    5.51
  10  -3   6  101.45    5.20
  10  -3   6   94.60    5.24
 -10   3   6   89.84    5.86
 -10  -3  -6  102.04    4.34
  10   3  -6   91.72    4.75
  10   4   6    1.56    0.93
  10  -4  -6    2.34    1.27
  10   4   6    4.27    1.42
 -10   4  -6    1.54    1.08
  10  -4  -6    3.36    1.22
  10  -4  -6    2.02    1.26
 -10  -4   6    2.99    0.99
  10  -4   6    2.52    1.21
 -10  -4  -6    1.65    0.71
  10   4  -6    2.04    0.95
  10  -4   6    1.85    1.08
  10  -5  -6    7.20    1.97
  10   5   6    6.25    1.53
  10   5   6    5.68    1.89
 -10   5  -6    4.49    2.46
  10  -5  -6    6.26    1.99
  10   5  -6    5.10    1.43
  10  -5   6    5.41    1.49
  10  -5   6    7.35    1.83
  10  -6  -6    5.45    1.74
  10   6   6    2.69    1.78
  10   6   6    4.35    1.22
  10  -6  -6    2.69    1.41
  10  -6   6    0.41    1.04
  10  -6   6    2.03    1.14
  10   6  -6    2.45    1.43
  10   7   6    2.86    1.87
  10   7   6    2.11    1.11
  10  -7  -6    1.88    1.39
  10  -7  -6    3.66    1.48
  10  -7   6   -0.30    1.38
  10   7  -6    1.79    1.52
  10  -7   6    0.49    1.27
  10  -8  -6    1.61    1.68
  10   8   6    0.68    1.70
  10  -8  -6   -0.03    1.63
  10  -8   6    1.87    1.59
  10  -8   6    1.91    1.53
  10   9   6   -0.51    1.85
  11   0  -6   -0.40    0.36
  11   0   6   -0.15    0.68
 -11   0  -6   -0.14    0.79
 -11   0  -6    0.71    0.64
  11   0  -6    0.38    0.61
  11   0   6   -0.06    0.48
 -11   0   6    1.22    0.92
  11   0  -6    0.31    0.52
  11  -1  -6    1.40    0.67
  11   1   6    1.33    0.60
  11   1   6    0.59    0.75
  11  -1  -6    2.53    0.81
 -11   1  -6    0.95    0.99
  11  -1  -6    1.94    0.97
 -11   1  -6    0.14    0.65
 -11  -1   6    0.64    0.75
  11  -1   6    4.44    1.18
 -11  -1  -6   -0.37    0.70
  11   1  -6    1.88    0.47
  11  -1   6    1.80    0.81
 -11  -1  -6    2.84    0.95
 -11   1   6    0.63    0.96
  11   1  -6    2.31    0.56
  11   1  -6    1.43    0.83
  11  -2  -6    2.22    1.08
 -11  -2   6    2.91    1.02
  11  -2  -6    2.89    0.89
  11   2   6    2.16    0.90
  11  -2  -6    4.36    1.13
 -11   2  -6    2.02    1.06
  11   2   6    1.96    0.72
 -11   2  -6    4.43    1.42
  11  -2   6    3.11    1.12
 -11  -2  -6    3.27    1.16
 -11  -2  -6    3.32    0.92
  11   2  -6    1.76    0.86
 -11   2   6    0.21    0.86
  11  -2   6    2.76    1.12
  11  -3  -6    2.58    1.11
  11  -3  -6    3.10    1.37
  11   3   6    1.88    1.08
  11  -3  -6    2.25    0.97
 -11   3  -6    0.93    1.02
  11   3   6    3.10    0.83
 -11   3  -6    2.13    1.25
 -11  -3   6    2.46    1.04
  11  -3   6    1.53    0.91
  11  -3   6    2.46    0.94
  11   3  -6    2.84    1.14
 -11  -3  -6    3.52    0.92
 -11   3   6    1.22    1.30
  11   4   6   12.79    1.69
  11  -4  -6   11.06    2.32
  11  -4  -6   13.55    2.30
 -11  -4   6   13.60    2.00
 -11   4  -6    7.96    2.14
  11  -4  -6   13.06    2.47
  11   4   6   16.01    2.55
  11   4  -6   16.04    2.22
 -11  -4  -6   13.69    1.68
  11  -4   6   11.91    2.12
  11  -4   6   13.75    2.17
  11   5   6   17.35    2.79
  11  -5  -6   13.59    2.63
  11  -5  -6   18.35    2.95
  11   5   6   16.56    2.13
  11  -5   6   18.21    2.70
  11  -5   6   16.26    2.61
  11  -6  -6    8.57    2.08
  11  -6  -6    8.75    2.38
  11   6   6   13.16    2.72
  11   6   6   12.68    2.17
  11  -6   6   11.30    2.21
  11   6  -6   14.50    2.51
  11  -6   6   14.97    2.72
  11  -7  -6    0.47    1.64
  11  -7  -6   -0.38    1.33
  11   7   6    2.52    1.82
  11   7  -6   -2.48    1.67
  11  -7   6    0.69    1.31
  11  -7   6    1.84    1.30
  11   8   6   17.16    3.19
  11  -8  -6   10.96    2.86
  11  -8  -6   18.92    3.44
  11  -8   6   11.90    2.73
  11  -8   6   18.29    3.21
  12   0   6   38.44    2.60
  12   0  -6   37.51    2.32
 -12   0   6   35.71    3.36
  12   0  -6   41.81    2.59
 -12   0  -6   33.30    2.87
  12   0   6   42.91    3.49
 -12   0  -6   31.22    3.20
  12   0  -6   37.19    3.20
  12  -1  -6   19.82    2.05
  12   1   6   20.63    2.60
  12   1   6   22.07    1.87
  12  -1  -6   20.06    2.05
 -12  -1   6   15.02    2.25
 -12   1  -6   18.38    2.60
 -12   1  -6   20.55    2.43
  12   1  -6   20.85    1.36
  12  -1   6   22.70    2.22
 -12   1   6   14.08    2.30
  12   1  -6   22.32    2.44
 -12  -1  -6   22.99    2.75
 -12  -1  -6   19.66    2.07
  12  -1   6   20.08    2.38
  12   1  -6   22.38    1.53
 -12  -2   6   35.43    3.03
  12  -2  -6   33.09    3.41
  12   2   6   34.26    2.31
  12  -2  -6   34.85    2.90
 -12   2  -6   27.89    2.96
 -12   2  -6   30.97    3.49
  12   2   6   36.78    3.29
  12  -2  -6   34.27    2.91
 -12  -2  -6   36.57    2.70
 -12   2   6   33.62    3.63
  12  -2   6   31.48    3.17
  12   2  -6   35.94    3.04
  12  -2   6   32.62    2.76
 -12  -2  -6   31.00    3.21
 -12   3  -6    0.95    1.40
  12   3   6    4.63    1.54
  12  -3  -6    3.42    1.37
  12  -3  -6    3.60    1.33
  12  -3  -6    3.42    1.46
 -12  -3   6    3.80    1.12
  12   3   6    2.24    0.87
 -12  -3  -6    2.15    0.93
  12  -3   6    3.01    1.05
  12   3  -6    3.50    1.25
  12  -3   6    2.37    1.15
 -12  -4   6   19.96    2.54
  12   4   6   19.32    2.13
  12  -4  -6   15.28    2.45
  12  -4  -6   13.26    2.55
  12   4   6   14.93    2.54
  12  -4   6   18.55    2.68
  12  -4   6   16.11    2.39
  12   4  -6   15.91    2.30
  12  -5  -6    2.95    1.58
  12   5   6    2.11    1.53
  12  -5  -6    3.81    1.61
  12   5   6    3.56    1.25
  12   5  -6    4.41    1.50
  12  -5   6    4.62    1.49
  12  -5   6    4.37    1.55
  12   6   6    3.89    1.78
  12  -6  -6    3.49    1.78
  12  -6  -6   -0.01    1.23
  12   6  -6    0.34    1.50
  12  -6   6    3.35    1.26
  12  -6   6    0.99    1.24
  12  -7  -6   -0.69    1.42
  12  -7  -6   -0.40    1.69
  12   7   6    8.43    2.95
  12  -7   6    0.27    1.32
  12  -7   6    2.51    1.27
  12   8   6    2.83    2.63
  12  -8  -6    2.69    2.25
  12  -8  -6    4.16    1.91
  12  -8   6    1.45    1.93
  13   0   6   -0.40    0.51
 -13   0   6   -0.95    0.68
  13   0  -6   -0.57    0.71
  13   0  -6   -0.05    0.53
  13   0   6    0.06    0.59
  13   0  -6   -0.02    0.70
 -13   0  -6   -0.22    1.00
 -13   0  -6   -0.39    0.73
  13  -1  -6    0.09    0.95
 -13  -1   6   -0.86    0.75
 -13   1  -6    0.03    0.94
  13  -1  -6    2.04    0.79
 -13   1  -6   -0.49    0.95
  13   1   6    0.48    0.79
  13  -1  -6    1.58    0.74
  13   1   6    1.28    0.64
  13   1  -6    0.52    0.41
 -13  -1  -6   -0.97    0.75
  13  -1   6    1.74    0.92
  13   1  -6    0.15    0.66
  13  -1   6    0.59    0.83
 -13   1   6    0.72    1.10
  13  -2  -6   30.66    3.37
 -13   2  -6   23.34    2.87
  13   2   6   28.76    2.19
  13  -2  -6   24.01    2.72
 -13  -2   6   23.11    2.73
  13   2   6   28.07    3.20
  13  -2  -6   26.84    2.59
 -13  -2  -6   24.59    2.37
  13  -2   6   24.38    2.64
  13  -2   6   32.67    3.18
  13   2  -6   24.00    2.78
  13  -3  -6   62.72    4.39
  13  -3  -6   73.82    5.37
 -13  -3   6   70.16    4.56
  13   3   6   70.54    3.68
  13   3   6   65.59    4.96
  13  -3  -6   70.64    4.64
  13  -3   6   69.41    4.87
  13   3  -6   65.02    4.48
 -13  -3  -6   60.55    3.73
  13  -3   6   61.53    4.37
  13  -4  -6    6.65    1.82
  13   4   6    7.36    1.46
  13  -4  -6    7.77    2.02
  13   4   6   12.70    2.46
  13  -4   6   10.49    2.10
  13   4  -6    6.42    1.77
  13  -4   6    8.40    1.89
  13   5   6    1.80    1.14
  13  -5  -6    1.51    1.30
  13  -5  -6    0.99    1.38
  13   5   6    4.78    1.74
  13  -5   6    0.61    0.83
  13  -5   6    0.26    1.03
  13   5  -6    1.51    1.42
  13  -6  -6    4.99    1.96
  13   6   6    4.36    1.86
  13  -6  -6    2.87    1.73
  13  -6   6    6.67    1.93
  13  -6   6    3.29    1.30
  13   6  -6    3.03    1.64
  13   7   6    0.05    1.37
  13  -7  -6   -0.64    1.20
  13  -7  -6    4.28    2.09
  13  -7   6   -0.68    1.20
  13  -7   6    1.91    1.51
  13  -8  -6   -0.79    1.88
  13   8   6    2.48    2.08
  13  -8  -6   -3.03    1.43
  13  -8   6   -0.81    1.30
  13  -8   6   -0.83    1.44
  14   0   6    5.81    1.62
  14   0  -6    6.83    1.17
  14   0  -6    6.11    1.69
 -14   0   6    5.33    1.56
  14   0   6    6.73    1.33
 -14   0  -6    5.37    1.46
  14  -1  -6   11.91    1.78
  14   1   6   12.48    2.11
  14  -1  -6   13.65    2.29
 -14   1  -6    9.40    1.83
  14  -1  -6   10.60    1.64
  14   1   6   11.37    1.56
  14  -1   6   12.27    2.18
  14   1  -6   11.24    2.05
  14   1  -6   10.73    1.24
  14  -1   6   11.92    1.83
 -14  -1  -6   11.43    1.80
  14  -2  -6    9.95    2.17
 -14  -2   6    6.92    1.75
  14  -2  -6    8.05    1.79
  14   2   6    8.45    1.33
  14  -2  -6    7.99    1.72
  14   2   6    8.84    1.95
  14   2  -6    7.20    1.62
  14  -2   6    7.66    1.82
  14  -2   6    9.11    1.81
 -14  -2  -6    9.42    1.56
  14  -3  -6   12.03    2.59
  14   3   6   11.63    1.55
  14  -3  -6    9.16    2.09
  14  -3  -6   11.89    2.13
  14   3   6   13.52    2.58
 -14  -3   6    8.36    1.81
  14  -3   6   10.71    2.14
  14   3  -6   13.02    2.22
  14  -3   6   11.22    2.02
  14   4   6    5.80    1.25
  14  -4  -6    5.96    1.85
  14   4   6    4.12    1.52
  14  -4  -6    2.02    1.47
  14  -4   6    6.01    1.77
  14  -4   6    5.36    1.57
  14   4  -6    4.35    1.55
  14   5   6    1.10    1.34
  14  -5  -6   -0.81    1.09
  14  -5  -6    0.43    0.72
  14  -5   6   -0.67    0.76
  14  -5   6   -0.40    1.09
  14   5  -6   -0.20    1.22
  14  -6  -6    1.31    1.61
  14   6   6    1.00    1.66
  14  -6  -6    0.93    1.63
  14  -6   6    1.00    1.33
  14  -6   6   -1.87    1.11
  14   6  -6   -0.25    1.46
  14  -7  -6   -0.88    1.16
  14   7   6    3.14    1.82
  14  -7  -6   -1.49    1.42
  14  -7   6   -1.08    1.29
  14  -7   6   -1.06    1.35
  15   0   6   -0.75    0.68
  15   0   6   -0.87    0.69
  15   0  -6    0.71    1.04
  15   1   6    4.80    1.64
  15   1   6    5.39    1.23
  15  -1  -6    5.42    1.58
  15  -1  -6    4.64    1.26
  15   1  -6    2.94    1.49
  15  -1   6    5.19    1.60
 -15  -1  -6    3.27    1.19
  15  -1   6    3.80    1.22
  15  -2  -6    7.91    1.67
  15   2   6    6.31    1.92
  15  -2  -6   12.06    2.41
  15   2   6    8.30    1.36
  15  -2   6    5.70    1.43
  15   2  -6    7.58    1.81
  15  -2   6    9.15    2.03
  15   3   6    2.52    1.06
  15  -3  -6    4.61    1.19
  15  -3  -6    3.59    1.62
  15   3   6    4.84    1.62
  15  -3   6    3.29    1.37
  15  -3   6    3.53    1.65
  15   3  -6    6.98    1.59
  15  -4  -6    1.70    1.46
  15   4   6    0.49    1.03
  15   4   6    2.89    1.26
  15  -4   6   -0.60    1.12
  15   4  -6    3.52    1.55
  15  -4   6    1.86    1.09
  15   5   6    0.82    1.53
  15  -5  -6    0.87    1.33
  15  -5  -6   -0.12    1.37
  15  -5   6    0.94    1.39
  15   5  -6    0.85    1.43
  15  -5   6    1.40    1.23
  15  -6  -6   -3.00    1.25
  15  -6  -6    0.33    1.48
  15   6   6    0.12    1.66
  15   6  -6   -0.41    1.60
  15  -6   6   -0.15    0.85
  15  -6   6   -0.76    1.23
  15  -7  -6    1.99    1.97
  15   7   6    4.00    2.16
  15  -7  -6    2.27    2.23
  15  -7   6    0.43    1.70
  15  -7   6    2.03    1.64
  16   0   6    6.00    1.90
  16   0  -6    2.01    1.54
  16   0   6    3.70    1.13
  16   1   6   -0.86    0.92
  16  -1  -6   -0.28    1.06
  16   1   6   -0.47    0.80
  16  -1  -6   -0.83    0.68
  16  -1   6    0.07    0.86
  16   1  -6   -0.38    1.03
  16  -1   6   -1.28    0.86
  16   2   6   34.49    3.83
  16  -2  -6   29.49    2.97
  16  -2  -6   37.27    4.04
  16   2   6   26.69    2.47
  16  -2   6   29.25    3.07
  16   2  -6   25.34    3.24
  16  -2   6   29.86    3.54
  16  -3  -6    7.48    1.97
  16   3   6    8.89    1.55
  16  -3  -6   11.44    2.19
  16   3   6    7.34    1.97
  16  -3   6    5.68    1.59
  16   3  -6    5.40    1.79
  16  -3   6    4.43    1.56
  16   4   6    1.68    1.69
  16  -4  -6    1.33    1.25
  16  -4  -6   -0.42    1.14
  16  -4   6   -0.50    1.21
  16   4  -6    2.66    1.49
  16  -4   6   -0.72    1.12
  16  -5  -6    9.07    2.36
  16  -5  -6   11.90    3.00
  16   5   6   11.72    2.77
  16  -5   6    6.21    2.08
  16   5  -6    6.32    1.85
  16  -5   6   13.23    2.56
  16  -6  -6   -2.62    1.62
  16   6   6   -2.44    1.64
  16  -6  -6    0.69    1.63
  16  -6   6   -1.41    1.36
  16  -6   6    0.74    1.05
  17   0   6   -1.58    0.85
  17   0   6    0.33    0.66
  17   0  -6   -1.77    0.85
  17  -1  -6    1.10    1.46
  17   1   6    0.57    0.86
  17   1   6   -0.42    0.81
  17   1  -6    1.31    1.25
  17  -1   6    0.53    1.13
  17  -2  -6   48.88    4.65
  17   2   6   33.29    4.09
  17   2   6   38.44    2.88
  17  -2  -6   29.96    3.35
  17  -2   6   40.26    3.59
  17   2  -6   40.72    4.07
  17  -3  -6    4.95    1.74
  17  -3  -6    3.93    1.88
  17   3   6    2.61    1.81
  17   3  -6    1.41    1.62
  17  -3   6    2.80    1.32
  17  -3   6    3.88    1.76
  17   4   6    2.94    1.69
  17  -4  -6    4.97    1.82
  17  -4  -6    3.08    1.52
  17   4  -6    3.69    1.76
  17  -4   6    3.28    1.63
  17  -4   6    5.02    2.01
  17   5   6   -1.85    1.65
  17  -5  -6    1.11    1.85
  17  -5  -6   -1.54    1.58
  17   5  -6   -1.07    1.84
  17  -5   6   -0.59    1.32
  17  -5   6   -1.22    1.27
  17   6   6    3.09    2.18
  17  -6  -6   -1.56    0.87
  17  -6   6   -1.92    1.02
  17  -6   6    0.97    1.82
  18   0   6    6.27    2.06
  18   0   6    4.27    1.39
  18   0  -6    2.88    1.70
  18   1   6    1.24    0.89
  18   1   6   -0.25    1.41
  18  -1  -6    0.78    1.19
  18   1  -6   -0.47    1.38
  18  -1   6   -0.63    0.99
  18  -1   6    1.49    1.57
  18  -2  -6    4.62    1.88
  18   2   6    2.42    1.41
  18  -2   6    4.27    1.46
  18  -2   6    5.75    1.90
  18   2  -6    4.67    1.83
  18  -3  -6    3.78    1.98
  18   3   6    4.97    1.93
  18  -3  -6    7.44    1.98
  18  -3   6    6.06    1.72
  18  -3   6    5.21    1.91
  18   3  -6    4.90    2.19
  18  -4  -6   -0.98    1.48
  18  -4  -6    0.27    1.29
  18   4   6   -1.79    1.64
  18  -4   6    0.11    1.50
  18   4  -6    0.48    1.79
  18  -4   6    3.74    1.51
  18   5   6   -2.53    1.47
  18  -5  -6   -0.04    1.53
  18  -5  -6   -3.85    1.34
  18  -5   6   -2.21    1.24
  18   5  -6    3.36    1.92
  18  -5   6   -0.16    1.48
  19   0   6   -2.18    1.20
  19   0  -6   -2.59    0.94
  19   1   6   12.78    2.61
  19   1   6    9.00    1.64
  19  -1  -6   10.46    2.69
  19   1  -6   10.45    2.47
  19  -1   6    8.66    2.46
  19  -1   6    8.99    1.79
  19  -2  -6   -0.96    1.28
  19   2   6    0.07    1.46
  19  -2   6   -0.23    1.33
  19  -2   6   -0.88    1.34
  19   2  -6   -0.51    1.48
  19   3   6    0.81    1.64
  19  -3   6   -1.82    1.13
  19   3  -6    1.29    1.93
  19  -3   6   -1.99    1.00
  19  -4  -6    1.75    1.77
  19   4   6    2.14    1.86
  19  -4  -6    2.75    2.13
  19  -4   6   -1.34    1.46
  19   4  -6    0.31    1.93
  19  -4   6   -0.29    1.43
  19   5   6   -2.75    1.68
  19  -5  -6   -0.95    1.97
  19  -5  -6   -2.68    1.61
  19  -5   6   -2.67    1.26
  19  -5   6   -1.48    1.58
  20   0   6    0.54    1.59
  20   0   6   -0.58    0.63
  20  -1  -6    5.17    2.16
  20   1   6    1.96    1.80
  20  -1   6    2.48    1.51
  20  -1   6    2.94    1.57
  20   1  -6    3.31    1.65
  20   2   6    1.33    1.59
  20  -2  -6    1.79    2.00
  20   2  -6    3.96    2.36
  20  -2   6    1.04    1.70
  20  -2   6    2.74    1.43
  20   3   6   -2.13    1.49
  20  -3  -6    2.12    1.42
  20  -3   6   -0.65    0.73
  20  -3   6   -1.69    1.53
  20   3  -6   -2.21    2.13
  20   4   6   -3.45    1.75
  20  -4  -6   -1.13    1.76
  20   4  -6   -3.64    1.92
  20  -4   6   -0.28    1.16
  20  -4   6    2.05    2.07
  21   0   6   -1.64    1.28
  21   0  -6   -2.03    1.56
  21  -1  -6   -0.46    1.63
  21   1   6    0.53    1.50
  21  -1   6   -0.94    1.54
  21   1  -6   -4.37    1.58
  21  -1   6   -2.30    1.36
  21   2   6    3.04    2.30
  21  -2  -6    1.75    2.19
  21   2  -6    6.48    2.41
  21  -2   6    6.42    2.15
  21  -2   6   10.59    2.77
  21   3   6    1.06    1.66
  21  -3  -6    2.37    2.27
  21  -3   6   -2.55    1.43
  21   3  -6   -0.68    2.05
  21  -3   6   -0.29    1.45
  22   0  -6    7.47    2.21
  22   0   6   11.33    3.04
  22  -1  -6   -1.51    1.71
  22   1   6   -1.01    1.77
  22  -1   6   -3.95    1.49
  22   1  -6   -1.26    1.94
   0   0  -7    2.48   18.79
   0  -1  -7   86.21    3.16
   0   1   7   78.59    3.41
   0   1   7   79.11    3.22
   0  -1  -7   82.91    3.41
   0   1  -7   86.39    2.35
   0  -1   7   76.13    2.32
   0   1  -7   80.37    3.08
   0  -1   7   82.02    2.92
   0   2  -7    0.21    0.27
   0  -2  -7   -0.18    0.43
   0   2   7    0.41    0.52
   0  -2   7    0.15    0.20
   0  -2  -7   -0.02    0.31
   0  -2   7    0.16    0.17
   0   2   7    0.91    0.59
   0  -2   7   -0.24    0.25
   0   3   7    8.41    1.46
   0  -3   7    9.54    0.97
   0  -3  -7    7.83    1.31
   0   3  -7    9.95    1.23
   0  -3  -7    6.97    1.09
   0  -3   7    9.66    1.10
   0  -3   7   10.83    1.08
   0   3   7    7.31    1.23
   0  -4   7   -0.21    0.34
   0  -4   7   -0.44    0.41
   0  -4  -7   -0.53    0.30
   0  -4  -7   -0.13    0.59
   0  -4   7    0.00    0.44
   0   4   7   -0.20    0.50
   0   4   7    0.55    0.72
   0  -4   7   -0.34    0.39
   0  -5   7  109.82    5.21
   0  -5  -7  118.87    6.28
   0  -5   7  116.97    5.02
   0   5   7  113.35    5.89
   0  -5  -7  104.10    5.17
   0  -5   7  110.11    4.95
   0  -5   7  110.39    5.16
   0  -6  -7    0.26    0.79
   0   6   7   -0.07    0.90
   0  -6   7    1.52    0.86
   0   6   7    0.27    0.95
   0  -6   7   -0.50    0.74
   0  -6   7   -0.12    0.55
   0  -6   7   -0.86    0.60
   0   7   7    4.81    1.59
   0  -7   7    5.04    1.50
   0  -7  -7    2.34    1.27
   0  -7   7    2.72    1.25
   0  -8   7   -0.19    0.83
   0  -8  -7   -0.68    1.18
   0  -8   7   -1.13    1.00
   0   8   7   -1.09    1.19
   0   9   7   -1.14    1.14
   0  -9  -7   -1.72    1.56
   0  10   7    2.19    1.97
   1   0   7    0.03    0.25
   1   0  -7   -0.06    0.21
   1   0  -7   -0.09    0.18
   1   0  -7    0.05    0.27
  -1   0   7    0.18    0.23
  -1   0  -7    0.09    0.28
  -1   0  -7    0.46    0.31
  -1   1  -7  350.63    9.41
   1  -1  -7  345.37   10.01
  -1  -1   7  351.61    9.58
   1   1   7  343.02   10.08
   1   1   7  344.85   10.43
   1  -1  -7  342.90   10.36
  -1   1  -7  352.70   10.13
   1   1  -7  345.79    9.75
   1  -1   7  339.25    9.84
  -1  -1  -7  337.76   10.29
  -1   1   7  355.62   10.24
  -1  -1  -7  341.69    9.96
  -1   1   7  359.82   10.45
   1  -1   7  333.24    9.31
   1   2   7   51.61    3.04
  -1   2  -7   53.18    2.64
  -1  -2   7   52.70    2.20
   1   2   7   52.16    2.75
  -1  -2   7   52.09    1.70
  -1   2  -7   52.97    2.21
  -1  -2   7   52.58    1.63
   1  -2  -7   53.99    3.04
   1  -2  -7   49.29    2.62
   1   2  -7   55.09    2.42
   1  -2   7   49.74    2.43
  -1   2   7   52.84    2.83
  -1  -2  -7   50.02    2.51
  -1   2   7   58.88    3.16
  -1  -2  -7   54.38    3.03
   1  -2   7   55.11    2.05
  -1  -3   7  199.15    6.35
  -1  -3   7  198.01    6.41
   1  -3  -7  202.34    7.80
  -1   3  -7  203.11    7.13
   1   3   7  210.62    7.97
  -1  -3   7  204.95    6.15
   1  -3  -7  206.92    7.20
   1   3   7  192.19    7.24
   1   3  -7  202.31    6.77
  -1  -3  -7  195.25    7.63
  -1   3   7  202.76    7.52
  -1   3   7  198.54    7.83
   1  -3   7  197.50    6.45
   1  -3   7  201.83    6.50
  -1  -3  -7  202.62    6.99
   1  -3   7  190.68    6.74
   1  -4  -7   25.78    2.62
   1   4   7   30.76    2.60
   1   4   7   32.93    2.91
   1  -4  -7   28.67    2.33
  -1  -4   7   29.12    2.10
  -1  -4   7   28.49    1.99
  -1  -4   7   29.73    1.92
  -1  -4   7   30.59    2.21
  -1   4  -7   30.21    2.38
  -1  -4  -7   31.00    2.31
  -1  -4  -7   32.43    2.85
   1  -4   7   28.47    2.03
  -1   4   7   30.53    2.71
  -1   4   7   30.73    2.84
   1  -4   7   29.34    2.18
   1  -4   7   29.11    2.16
   1  -5  -7   20.91    2.21
  -1  -5   7   22.59    2.13
  -1  -5   7   23.46    2.02
  -1  -5   7   22.40    2.03
   1  -5  -7   17.06    2.50
   1  -5  -7   28.37    3.37
   1   5   7   28.31    3.02
   1   5   7   25.79    2.66
  -1  -5   7   22.92    2.26
   1  -5   7   23.91    2.15
   1  -5   7   22.78    2.25
  -1  -5  -7   21.71    2.12
   1  -5   7   18.06    2.13
  -1  -5  -7   24.84    2.67
  -1   5   7   24.91    2.96
  -1   5   7   24.63    2.70
   1  -5   7   26.51    2.24
  -1  -6   7   35.79    3.13
  -1  -6   7   30.98    2.73
  -1  -6   7   33.66    2.65
  -1  -6   7   38.71    3.01
   1  -6  -7   38.28    4.33
   1   6   7   36.36    3.53
   1   6   7   31.65    3.60
   1  -6   7   35.53    3.16
   1  -6   7   31.85    2.75
   1  -6   7   28.87    2.92
  -1  -6  -7   28.67    2.74
  -1   6   7   36.91    3.56
   1  -6   7   32.12    2.88
  -1  -7   7   27.23    3.15
   1  -7  -7   18.52    3.48
   1   7   7   21.63    3.29
  -1  -7   7   23.18    2.56
   1   7   7   16.63    2.71
   1  -7   7   18.03    3.17
   1  -7   7   16.25    2.45
  -1   7   7   18.57    3.09
   1  -7   7   23.42    2.58
   1  -8  -7    2.44    1.85
  -1  -8   7    3.16    1.30
   1   8   7    6.41    2.09
   1  -8   7    7.83    1.82
  -1   8   7    3.51    1.17
  -1  -8  -7    5.49    2.13
   1  -8   7    7.04    2.02
   1  -9  -7    1.99    1.76
   1   9   7    1.49    1.17
  -1  -9  -7   -1.72    1.25
  -1   9   7    1.77    1.63
   2   0  -7  217.54    6.71
  -2   0   7  221.74    6.60
  -2   0  -7  225.11    6.82
  -2   0  -7  218.88    6.71
   2   0   7  225.69    6.77
   2   0  -7  220.70    6.61
   2   0  -7  215.20    6.43
   2  -1  -7  144.75    5.45
  -2   1  -7  146.16    5.08
   2   1   7  144.03    5.26
   2  -1  -7  143.18    4.90
  -2   1  -7  144.06    4.59
  -2  -1   7  145.24    4.35
   2  -1  -7  141.69    5.20
   2   1   7  148.38    4.92
  -2   1   7  138.42    5.02
   2  -1   7  146.69    4.52
  -2  -1  -7  147.71    5.21
  -2  -1  -7  146.36    4.83
   2  -1   7  142.87    4.83
   2   1  -7  142.79    3.92
   2   1  -7  140.86    4.42
  -2   2  -7  535.33   15.31
   2   2   7  552.25   15.89
   2  -2  -7  490.73   15.10
   2  -2  -7  517.75   16.14
  -2   2  -7  531.88   14.73
   2  -2  -7  535.96   15.80
  -2  -2   7  535.06   14.16
   2   2   7  523.52   15.15
  -2  -2   7  512.71   13.71
  -2  -2  -7  529.71   15.66
  -2   2   7  540.52   15.55
   2   2  -7  514.13   14.43
   2  -2   7  539.00   14.45
   2   2  -7  504.84   13.80
   2  -2   7  522.22   14.97
  -2  -2  -7  544.72   14.91
   2  -3  -7   88.45    4.87
  -2   3  -7   86.65    3.82
  -2   3  -7   85.16    4.07
   2  -3  -7   81.74    4.02
  -2  -3   7   84.14    3.21
   2   3   7   82.17    4.01
  -2  -3   7   90.46    3.12
   2   3   7   81.74    4.50
   2  -3  -7   90.16    4.61
  -2   3   7   83.83    4.30
   2  -3   7   84.38    3.82
   2   3  -7   81.06    3.20
  -2  -3  -7   85.97    4.45
   2  -3   7   87.50    3.60
   2   3  -7   86.41    3.52
  -2  -3  -7   86.55    3.76
  -2   4  -7   31.32    2.55
   2  -4  -7   35.54    2.67
   2  -4  -7   35.39    3.38
  -2  -4   7   32.36    1.98
   2   4   7   34.62    2.99
   2   4   7   35.17    2.74
  -2  -4   7   35.11    2.21
   2  -4  -7   30.17    2.89
  -2  -4   7   33.39    2.01
  -2   4   7   28.79    2.61
   2  -4   7   33.15    2.35
  -2  -4  -7   33.50    2.39
   2  -4   7   32.61    2.32
  -2  -4  -7   33.79    2.97
   2  -4   7   32.03    2.39
   2   4  -7   33.22    2.17
   2  -5  -7    7.20    1.45
  -2  -5   7    6.34    1.11
   2   5   7    6.12    1.47
   2  -5  -7    6.05    1.60
   2  -5  -7    5.31    1.58
  -2  -5   7    3.80    0.85
  -2  -5   7    4.44    0.99
  -2  -5   7    5.29    1.16
   2   5   7    4.44    1.47
   2  -5   7    5.74    1.18
  -2   5   7    6.68    1.74
  -2  -5  -7    6.83    1.24
   2  -5   7    4.70    1.07
  -2  -5  -7    4.59    1.46
   2  -5   7    5.00    1.24
   2  -5   7    8.69    1.49
   2  -6  -7    0.72    1.16
  -2  -6   7    1.21    0.82
   2   6   7   -0.14    0.91
  -2  -6   7    0.88    0.83
  -2  -6   7   -0.14    0.70
  -2  -6   7    0.90    0.76
   2   6   7    1.45    1.08
   2  -6   7    0.64    0.80
  -2  -6  -7   -0.53    0.71
   2  -6   7    1.97    0.87
   2  -6   7    1.10    0.90
   2  -6   7   -0.57    0.72
  -2   6   7    0.77    0.94
  -2  -7   7    7.44    1.68
   2   7   7    3.13    1.45
  -2  -7   7    7.21    1.50
   2  -7  -7    6.74    2.17
   2   7   7    7.46    2.19
   2  -7   7    5.52    1.62
   2  -7   7    8.09    1.76
  -2   7   7    7.40    2.04
   2  -8  -7   -2.98    1.23
   2   8   7    0.98    1.16
   2   8   7    0.22    0.92
   2  -8   7   -0.38    1.04
  -2   8   7    0.52    0.93
   2  -8   7   -1.07    1.25
   2   9   7   -0.61    1.55
   2  -9  -7    0.27    1.45
  -2  -9  -7   -2.44    1.17
   2  -9   7    1.36    1.32
  -2   9   7    4.91    2.20
   3   0   7   -0.27    0.26
  -3   0   7    0.26    0.31
  -3   0  -7    0.37    0.34
  -3   0  -7    0.23    0.28
   3   0  -7    0.00    0.30
   3   0   7   -0.05    0.32
   3   0  -7    0.10    0.23
  -3   0   7   -0.36    0.27
   3   1   7   38.96    1.98
  -3  -1   7   34.53    1.58
  -3  -1   7   37.82    1.55
   3   1   7   41.48    2.36
  -3   1  -7   39.01    1.99
  -3   1  -7   36.48    2.17
   3  -1  -7   36.46    2.24
   3  -1  -7   36.85    2.37
   3  -1  -7   38.73    2.04
   3  -1   7   38.28    1.91
   3   1  -7   37.71    1.53
  -3   1   7   37.40    2.15
  -3  -1  -7   38.51    1.95
  -3  -1  -7   41.23    2.30
   3  -1   7   39.01    2.07
   3   1  -7   35.89    1.48
   3  -2  -7   58.12    3.33
  -3  -2   7   49.82    1.95
   3   2   7   57.10    2.81
   3  -2  -7   54.91    2.91
  -3   2  -7   55.39    2.72
   3   2   7   57.97    3.28
   3  -2  -7   53.40    3.40
  -3   2  -7   53.99    2.96
  -3  -2   7   52.70    1.92
   3  -2   7   53.39    2.47
  -3  -2  -7   57.15    2.61
  -3   2   7   59.23    3.13
   3   2  -7   54.43    2.17
   3  -2   7   55.30    2.81
  -3  -2  -7   58.10    3.13
   3   2  -7   55.97    2.08
  -3  -3   7   36.38    1.80
   3  -3  -7   39.78    3.21
   3  -3  -7   39.99    2.65
  -3   3  -7   40.39    2.56
   3   3   7   35.93    2.49
   3   3   7   38.75    3.00
  -3   3  -7   36.03    2.58
   3  -3  -7   39.52    2.97
  -3  -3   7   36.53    1.73
  -3  -3  -7   37.84    2.81
   3  -3   7   39.90    2.49
   3   3  -7   38.21    1.97
   3  -3   7   40.39    2.33
  -3   3   7   38.56    2.84
  -3  -3  -7   38.63    2.26
   3   4   7    2.85    0.87
  -3  -4   7    2.03    0.60
  -3  -4   7    2.99    0.60
   3  -4  -7    2.69    0.87
   3  -4  -7    4.27    1.22
   3   4   7    3.65    1.14
   3  -4  -7    0.94    0.95
  -3  -4   7    2.53    0.66
   3   4  -7    3.04    0.75
   3  -4   7    2.36    0.76
   3  -4   7    2.85    0.77
   3  -4   7    2.39    0.85
  -3  -4  -7    3.17    0.81
  -3   4   7    0.94    0.75
  -3  -4  -7    2.53    0.95
   3   5   7   46.05    3.89
   3   5   7   41.47    3.32
   3  -5  -7   41.52    3.72
   3  -5  -7   47.45    4.36
  -3  -5   7   44.19    2.71
  -3  -5   7   46.27    2.59
  -3  -5   7   41.85    2.62
   3  -5  -7   46.25    3.40
  -3  -5  -7   41.47    3.57
   3  -5   7   47.77    3.23
   3  -5   7   51.59    3.40
   3  -5   7   47.34    3.29
  -3  -5  -7   44.18    2.95
  -3   5   7   46.22    3.76
   3  -5   7   46.54    3.43
   3   5  -7   38.90    2.79
  -3  -6   7   45.13    3.54
   3  -6  -7   50.34    4.89
   3   6   7   37.97    4.03
  -3  -6   7   40.36    3.59
  -3  -6   7   38.93    2.65
   3   6   7   38.24    3.67
   3  -6   7   42.34    3.33
   3  -6   7   38.76    3.24
  -3   6   7   43.86    3.99
   3  -6   7   40.29    3.30
   3  -6   7   33.70    3.21
  -3  -6  -7   37.13    2.96
   3   7   7   26.34    3.19
  -3  -7   7   27.23    3.26
   3   7   7   28.78    3.67
  -3  -7   7   25.92    2.47
   3  -7  -7   18.12    3.43
   3  -7   7   28.13    2.99
   3  -7   7   29.99    3.36
  -3   7   7   20.07    3.26
   3  -8  -7   -0.67    1.42
   3   8   7    1.51    1.12
   3   8   7   -3.49    1.26
  -3   8   7    4.29    1.90
   3  -8   7   -0.25    1.03
   3  -8   7   -0.14    1.05
   3   9   7    3.08    2.06
   3   9   7    7.08    2.30
   3  -9   7    2.86    1.46
  -3  -9  -7    0.23    1.68
  -3   9   7    1.65    1.96
   4   0  -7   69.33    3.04
  -4   0   7   66.27    2.80
   4   0  -7   73.89    2.68
   4   0   7   71.20    2.95
  -4   0  -7   70.11    3.13
   4   0   7   70.31    3.14
  -4   0   7   69.96    3.14
  -4   0  -7   76.62    3.28
  -4   1  -7    4.86    0.83
   4  -1  -7    4.68    0.80
   4  -1  -7    5.15    0.94
  -4  -1   7    6.68    0.79
  -4   1  -7    4.16    0.76
   4   1   7    5.43    0.94
   4   1   7    3.96    0.72
  -4  -1   7    5.08    0.57
  -4  -1  -7    4.45    0.84
  -4   1   7    4.63    0.87
   4   1  -7    4.11    0.58
   4  -1   7    4.60    0.81
   4  -1   7    3.64    0.69
  -4   1   7    4.63    0.97
  -4  -1  -7    4.89    0.78
   4   1  -7    5.45    0.50
  -4   2  -7    4.55    0.96
   4  -2  -7    4.20    0.94
  -4   2  -7    4.02    0.85
  -4  -2   7    3.09    0.49
   4  -2  -7    4.05    0.88
   4   2   7    2.09    0.77
   4  -2  -7    4.69    1.16
   4   2   7    3.51    0.71
   4  -2   7    4.88    0.90
   4   2  -7    3.99    0.58
   4   2  -7    3.39    0.46
   4  -2   7    3.98    0.75
  -4  -2  -7    4.13    0.92
  -4   2   7    3.67    0.94
  -4  -2  -7    3.95    0.71
   4   3   7   12.86    1.41
   4  -3  -7   16.64    2.10
   4  -3  -7   15.51    1.77
  -4   3  -7   12.19    1.53
   4   3   7   11.76    1.71
  -4   3  -7   14.87    1.64
  -4  -3   7   14.47    0.87
  -4  -3   7   12.66    1.00
   4  -3  -7   11.78    1.76
  -4  -3   7   12.64    1.10
   4  -3   7   14.24    1.44
  -4  -3  -7   14.52    1.85
  -4   3   7    9.92    1.57
  -4  -3  -7   11.88    1.26
   4  -3   7   13.39    1.56
   4   3  -7   15.35    1.29
  -4  -4   7    6.71    0.96
  -4   4  -7    2.73    1.01
  -4  -4   7    4.97    0.71
   4  -4  -7    5.01    1.22
   4  -4  -7    4.33    1.23
  -4   4  -7    5.68    1.28
   4   4   7    5.40    1.14
   4   4   7    5.25    1.38
  -4  -4   7    4.34    0.72
   4  -4  -7    6.43    1.72
   4  -4   7    5.17    1.10
  -4  -4  -7    5.30    1.37
  -4  -4  -7    5.46    1.02
   4  -4   7    4.06    1.09
   4   4  -7    6.50    1.06
  -4   4   7    6.08    1.45
   4   5   7   51.94    3.70
   4   5   7   63.29    4.58
  -4  -5   7   49.49    2.94
   4  -5  -7   56.33    4.31
  -4  -5   7   50.32    2.64
   4  -5  -7   55.42    3.83
   4  -5  -7   54.76    4.73
  -4  -5   7   49.80    2.72
  -4  -5  -7   46.35    3.82
   4  -5   7   54.02    3.60
  -4   5   7   53.42    4.07
   4   5  -7   52.46    3.28
   4  -5   7   48.93    3.66
   4  -5   7   57.99    3.78
   4  -5   7   55.84    3.66
  -4  -5  -7   55.87    3.26
   4   6   7    7.90    1.96
   4   6   7    7.90    1.75
   4  -6  -7    4.22    1.71
  -4  -6   7    5.92    1.08
  -4  -6  -7    6.47    1.37
   4  -6   7    6.02    1.49
   4  -6   7    5.01    1.35
  -4   6   7    6.57    1.80
   4  -6   7    5.21    1.47
   4   6  -7    5.91    1.47
   4  -6   7    7.21    1.67
   4   7   7   14.28    2.83
   4   7   7   10.49    2.18
   4  -7  -7    8.55    2.46
  -4  -7   7    9.13    2.03
   4  -7   7    7.84    1.77
  -4   7   7   10.18    2.30
   4  -7   7    8.92    2.01
   4   8   7   -1.98    1.29
   4  -8  -7   -3.22    1.13
   4   8   7    1.78    1.58
  -4   8   7   -0.02    1.27
   4  -8   7    0.11    1.10
   4  -8   7    0.24    1.01
   4   9   7   -0.60    1.44
   4   9   7    1.02    1.56
   4  -9  -7    0.21    1.53
  -4   9   7   -2.48    1.07
   4  -9   7   -1.06    1.29
  -5   0   7    0.00    0.36
   5   0   7    0.03    0.25
  -5   0   7    0.16    0.34
   5   0   7   -0.09    0.38
  -5   0  -7   -0.05    0.37
  -5   0  -7    0.43    0.49
   5   0  -7    0.14    0.32
   5   0  -7    0.04    0.43
  -5  -1   7  188.70    5.58
   5  -1  -7  194.90    6.44
  -5   1  -7  195.57    6.86
   5   1   7  188.79    6.24
  -5   1  -7  192.89    6.70
  -5  -1   7  187.46    6.22
   5   1   7  190.79    6.87
   5  -1  -7  184.58    7.00
   5   1  -7  197.78    5.36
   5   1  -7  194.57    6.10
  -5   1   7  193.73    6.63
  -5  -1  -7  174.88    6.73
   5  -1   7  186.21    6.50
  -5  -1  -7  198.50    6.42
  -5   1   7  200.45    7.27
  -5   2  -7  144.91    5.89
   5  -2  -7  137.71    5.56
   5   2   7  137.14    5.20
  -5  -2   7  147.52    4.88
  -5  -2   7  148.32    3.99
   5   2   7  150.05    6.10
  -5   2  -7  151.92    5.82
   5   2  -7  138.73    4.04
   5  -2   7  152.26    5.49
   5   2  -7  148.61    4.89
  -5  -2  -7  148.34    5.16
  -5   2   7  131.69    5.73
  -5   2   7  141.86    6.34
  -5  -2  -7  151.63    6.01
   5  -2   7  143.33    5.61
  -5   3  -7    2.13    0.92
   5   3   7    4.26    1.10
   5  -3  -7    2.89    1.14
   5  -3  -7    2.35    0.85
   5  -3  -7    1.52    0.80
  -5   3  -7    2.84    0.87
   5   3   7    2.78    0.85
  -5  -3   7    2.09    0.34
  -5  -3   7    2.32    0.58
  -5   3   7    3.22    0.96
  -5  -3  -7    3.58    0.74
   5   3  -7    3.03    0.70
  -5  -3  -7    2.26    0.89
   5  -3   7    3.80    0.97
   5  -3   7    1.59    0.69
   5   4   7   41.33    3.53
   5  -4  -7   37.82    3.63
  -5  -4   7   37.62    2.33
  -5   4  -7   46.31    3.38
   5   4   7   43.43    2.96
  -5   4  -7   46.38    3.35
   5  -4  -7   42.73    3.12
  -5  -4   7   42.47    1.82
   5  -4  -7   36.13    3.35
  -5  -4   7   45.52    1.99
  -5  -4  -7   43.74    2.60
   5  -4   7   43.72    3.03
  -5  -4  -7   36.18    3.06
   5  -4   7   44.66    3.11
   5   4  -7   42.01    2.64
  -5   4   7   42.86    3.39
   5   5   7   46.26    3.46
   5  -5  -7   49.90    4.19
  -5  -5   7   52.03    2.42
  -5  -5   7   47.25    2.42
   5   5   7   49.93    4.07
  -5  -5   7   43.98    2.76
   5  -5  -7   49.40    4.50
   5  -5  -7   48.13    3.71
   5  -5   7   44.68    3.39
  -5  -5  -7   46.46    3.83
   5  -5   7   49.81    3.56
  -5   5   7   55.62    4.21
  -5  -5  -7   47.48    2.95
   5  -5   7   52.14    3.58
   5  -5   7   43.08    3.52
   5   5  -7   51.52    3.29
  -5  -6   7    7.51    1.12
   5  -6  -7    6.12    2.06
   5   6   7    6.52    1.93
   5   6   7   12.52    2.19
  -5   6   7    9.35    2.14
   5  -6   7    7.11    1.68
   5  -6   7    8.55    1.79
   5  -6   7    9.44    1.81
   5   6  -7   10.06    1.77
  -5  -6  -7    6.36    1.38
   5  -7  -7    1.94    1.23
   5   7   7    0.68    1.05
   5   7   7    0.12    1.18
  -5   7   7    2.60    1.48
   5  -7   7    2.95    1.22
   5   7  -7    2.48    1.42
   5   8   7    0.53    1.28
   5   8   7    2.00    1.51
   5  -8  -7   -0.41    1.15
  -5   8   7    0.26    1.45
   5  -8   7    0.31    1.36
   5  -8   7   -1.47    0.73
   5   9   7    0.49    1.69
   5   9   7   -1.43    1.63
  -5   9   7    1.64    1.58
   5  -9   7   -1.24    1.41
   6   0  -7   28.51    1.56
  -6   0   7   26.28    1.98
  -6   0  -7   22.42    1.94
   6   0   7   24.58    1.74
  -6   0  -7   27.19    1.93
   6   0  -7   27.79    1.97
  -6   0   7   27.48    1.70
   6   0   7   26.43    2.02
   6  -1  -7    7.11    1.27
   6   1   7    7.31    1.04
  -6  -1   7   10.08    1.19
   6  -1  -7    9.60    1.13
  -6   1  -7    9.26    1.37
  -6   1  -7    6.30    1.09
  -6  -1   7   10.52    0.79
   6   1   7    7.10    1.28
   6   1  -7    9.68    0.61
  -6  -1  -7   10.97    1.21
   6  -1   7    6.86    1.06
  -6  -1  -7    7.28    1.23
  -6   1   7    5.46    1.21
   6   1  -7    8.93    1.08
   6  -1   7    7.30    1.12
  -6   1   7    6.49    1.05
   6  -2  -7    4.92    1.21
  -6  -2   7    7.97    1.01
   6   2   7    8.79    1.47
  -6   2  -7    8.67    1.35
   6  -2  -7    7.92    1.28
   6   2   7    7.19    1.03
   6  -2   7    8.90    1.28
  -6   2   7    7.25    1.40
  -6  -2  -7    6.20    1.18
  -6   2   7    8.63    1.32
   6  -2   7    8.09    1.30
  -6  -2  -7    9.31    1.09
   6   2  -7    9.03    1.06
   6  -3  -7   72.72    4.63
   6  -3  -7   73.20    3.98
   6   3   7   65.05    3.45
   6   3   7   72.12    4.29
  -6  -3   7   67.90    3.11
  -6   3  -7   69.06    4.12
  -6   3  -7   66.28    4.00
   6  -3   7   72.10    3.89
   6  -3   7   68.04    3.66
   6   3  -7   69.06    3.29
  -6   3   7   70.62    4.61
  -6  -3  -7   67.13    4.07
  -6   3   7   65.56    4.02
  -6  -3  -7   74.35    3.31
   6   4   7   54.55    3.40
  -6   4  -7   61.40    4.12
  -6   4  -7   56.79    4.04
   6  -4  -7   50.89    3.98
   6  -4  -7   61.09    3.94
   6   4   7   59.57    4.19
  -6  -4   7   60.61    2.00
  -6  -4   7   59.10    3.05
  -6  -4   7   60.20    2.05
   6  -4  -7   64.55    4.71
  -6   4   7   53.56    3.87
   6   4  -7   59.36    3.31
   6  -4   7   60.61    3.74
  -6  -4  -7   56.62    3.03
  -6  -4  -7   63.56    4.15
   6  -4   7   59.73    3.75
   6  -5  -7    3.24    1.38
  -6  -5   7    3.78    0.62
   6   5   7    3.81    1.13
   6  -5  -7    4.17    1.52
  -6  -5   7    2.95    0.91
  -6   5  -7    1.93    1.34
   6  -5  -7    4.44    1.22
   6   5   7    2.99    1.33
   6   5  -7    2.92    1.00
  -6   5   7    3.41    1.38
   6  -5   7    5.39    1.26
  -6  -5  -7    2.81    1.27
   6  -5   7    4.71    1.38
   6  -5   7    5.18    1.34
  -6  -5  -7    3.07    0.88
   6   6   7   33.29    3.90
   6   6   7   31.20    3.02
   6  -6  -7   39.55    4.36
   6   6  -7   34.48    3.09
   6  -6   7   33.49    3.23
   6  -6   7   31.13    3.27
  -6   6   7   37.63    3.82
   6  -6   7   30.03    3.25
  -6  -6  -7   32.44    2.60
   6   7   7    6.48    2.11
   6   7   7    4.74    1.67
   6  -7  -7    7.32    2.16
   6  -7   7    2.90    1.32
   6  -7   7    5.24    1.65
   6   7  -7    2.64    1.40
  -6   7   7    3.14    1.40
   6  -8  -7    2.80    1.61
   6   8   7    3.21    1.67
   6   8   7   -1.14    1.71
  -6   8   7    1.81    1.48
   6  -8   7    0.62    1.29
   6  -8   7   -0.07    1.14
   6   9   7   10.23    2.85
   6   9   7   10.69    2.78
   6  -9  -7    7.52    2.95
   6  -9  -7    9.24    2.75
   6  -9   7    9.78    2.35
  -6   9   7   14.06    3.10
  -7   0  -7    0.62    0.61
  -7   0   7    1.14    0.64
   7   0   7    1.34    0.54
   7   0   7    1.16    0.61
  -7   0   7    1.34    0.44
   7   0  -7    1.64    0.44
  -7   0  -7    0.43    0.52
   7   0  -7    2.09    0.68
   7  -1  -7    3.77    0.91
   7   1   7    3.33    0.71
  -7   1  -7    2.70    0.88
  -7  -1   7    4.02    0.82
   7  -1  -7    4.35    0.81
  -7   1  -7    5.43    1.10
   7   1   7    4.93    1.12
  -7  -1  -7    3.12    0.80
   7   1  -7    4.41    0.47
  -7  -1  -7    3.18    0.82
  -7   1   7    3.43    0.81
  -7   1   7    1.72    0.73
   7  -1   7    3.02    0.83
   7  -1   7    4.15    0.90
   7   1  -7    4.93    0.94
   7   2   7    7.42    1.43
  -7   2  -7    6.92    1.29
  -7  -2   7    9.32    1.19
  -7   2  -7    8.14    1.37
   7   2   7    8.89    1.18
   7  -2  -7    7.10    1.43
   7  -2  -7   10.74    1.30
  -7  -2  -7    7.48    1.08
  -7   2   7    5.89    1.18
  -7   2   7    5.84    1.31
   7  -2   7    9.55    1.42
  -7  -2  -7    7.51    1.38
   7   2  -7    7.51    1.05
   7  -3  -7    7.48    1.45
   7   3   7    9.26    1.30
  -7   3  -7    8.84    1.58
  -7  -3   7    9.54    1.21
  -7   3  -7    9.78    1.69
   7   3   7    6.33    1.35
   7  -3  -7    8.32    1.66
   7  -3   7    7.92    1.38
  -7  -3  -7    8.74    1.57
   7   3  -7    7.88    1.16
   7  -3   7    9.57    1.47
  -7   3   7    9.53    1.65
  -7   3   7    6.34    1.60
  -7  -3  -7   10.36    1.26
  -7   4  -7   51.17    3.81
  -7  -4   7   41.49    2.62
  -7   4  -7   48.05    3.69
   7  -4  -7   44.38    3.44
   7   4   7   48.28    3.87
   7  -4  -7   41.73    3.67
   7   4   7   39.80    2.89
   7  -4  -7   43.50    3.96
  -7   4   7   43.19    3.58
   7  -4   7   47.78    3.38
   7   4  -7   42.33    2.85
  -7  -4  -7   44.61    3.59
  -7  -4  -7   44.73    2.64
   7  -4   7   47.45    3.37
  -7  -5   7    0.01    0.69
   7   5   7    0.20    1.03
   7   5   7    1.36    1.02
   7  -5  -7    0.56    1.07
  -7   5  -7   -1.16    0.89
  -7   5   7    1.90    0.98
   7  -5   7    0.80    0.87
   7   5  -7    0.38    0.79
  -7  -5  -7    0.26    0.69
   7  -5   7    0.82    0.94
   7  -5   7    1.92    1.04
   7   6   7   10.95    1.96
   7  -6  -7    6.66    2.13
   7   6   7    9.18    2.06
   7  -6   7    6.09    1.53
   7  -6   7    6.21    1.60
   7  -6   7    7.59    1.67
  -7  -6  -7    4.44    1.26
  -7   6   7    8.73    2.12
   7   6  -7    5.71    1.60
   7   7   7    2.57    1.83
   7   7   7    1.43    1.38
   7  -7  -7    2.59    1.77
   7  -7   7    5.02    1.48
  -7   7   7    1.24    0.97
   7   7  -7    1.58    1.51
   7  -7   7    2.92    1.37
   7  -8  -7    0.39    1.57
   7  -8  -7    1.26    1.69
   7   8   7    5.05    1.86
   7   8   7    1.06    1.56
   7  -8   7    0.91    1.35
   7  -8   7    0.32    1.31
  -7   8   7    2.82    1.60
   7   9   7    0.86    1.94
   7  -9  -7    0.14    2.07
   7  -9  -7    2.80    2.18
   7  -9   7    2.10    1.34
  -8   0  -7   40.86    2.68
   8   0   7   40.34    2.85
   8   0  -7   38.33    2.06
  -8   0  -7   40.30    2.88
  -8   0   7   38.66    2.81
  -8   0   7   37.85    2.16
   8   0   7   38.44    2.31
   8   0  -7   38.00    2.60
  -8   1  -7   27.71    2.43
   8  -1  -7   25.14    1.98
   8   1   7   28.35    2.40
  -8  -1   7   26.09    2.18
   8   1   7   28.60    1.93
   8  -1  -7   29.09    2.51
  -8   1  -7   28.08    2.36
  -8   1   7   25.18    2.46
   8  -1   7   29.83    2.33
  -8  -1  -7   27.06    2.32
   8   1  -7   29.43    1.26
   8  -1   7   26.33    2.14
  -8  -1  -7   26.47    2.00
   8   1  -7   28.14    2.16
  -8   1   7   35.15    2.38
   8   1  -7   27.36    1.38
  -8  -2   7  118.90    4.94
   8   2   7  128.95    5.92
  -8   2  -7  116.96    5.72
   8  -2  -7  122.30    5.36
  -8   2  -7  116.51    5.63
   8   2   7  114.84    4.65
   8  -2  -7  119.18    5.95
  -8  -2  -7  121.59    5.76
   8  -2   7  114.48    5.32
   8  -2   7  127.45    5.44
  -8   2   7  112.60    5.37
  -8  -2  -7  126.36    4.92
   8   2  -7  119.78    4.91
  -8   2   7  123.67    6.27
   8  -3  -7   34.45    3.31
  -8   3  -7   30.38    2.90
   8   3   7   33.37    2.37
  -8  -3   7   35.58    2.42
  -8   3  -7   34.66    3.01
   8   3   7   42.97    3.37
   8  -3  -7   38.54    2.96
  -8  -3  -7   34.46    2.90
   8   3  -7   36.78    2.51
  -8  -3  -7   36.91    2.31
   8  -3   7   38.80    2.93
   8  -3   7   37.88    2.94
  -8   3   7   39.23    3.11
  -8   3   7   35.33    3.37
   8  -4  -7   58.56    4.55
  -8   4  -7   57.87    4.44
  -8  -4   7   54.93    3.25
   8  -4  -7   61.82    4.13
   8   4   7   58.58    3.49
  -8   4  -7   58.40    4.28
   8  -4   7   57.33    3.87
   8  -4   7   60.55    3.99
  -8  -4  -7   55.12    4.00
   8   4  -7   65.63    3.76
  -8   4   7   55.11    4.13
  -8  -4  -7   59.25    3.13
  -8   4   7   52.50    4.56
   8   5   7    8.14    1.62
   8  -5  -7   10.55    2.31
  -8  -5   7    8.66    1.50
  -8   5  -7    8.40    1.74
   8   5   7   10.19    2.18
   8   5  -7    7.46    1.60
   8  -5   7    9.74    1.93
  -8   5   7   10.77    2.17
  -8  -5  -7    9.57    1.40
   8  -5   7    9.61    1.86
   8  -6  -7    7.00    2.19
  -8   6  -7    5.49    1.91
   8   6   7    8.28    1.71
   8   6   7    9.11    2.18
   8   6  -7    8.96    1.80
  -8   6   7    6.28    1.82
  -8  -6  -7    6.41    1.53
   8  -6   7    5.85    1.75
   8  -6   7    6.59    1.64
   8   7   7    1.23    1.43
   8  -7  -7    6.99    2.23
   8   7   7    1.29    1.15
   8   7  -7   -0.19    1.22
   8  -7   7   -0.38    0.85
  -8   7   7    2.86    1.59
   8  -7   7    2.57    1.41
   8   8   7    3.31    2.12
   8  -8  -7   -0.80    1.32
   8  -8  -7   -1.27    1.55
   8   8   7    0.19    1.59
   8  -8   7   -1.20    1.06
   8  -8   7    0.25    1.52
   8  -9  -7   -0.89    1.77
   8  -9  -7   -1.16    1.36
   8   9   7   -1.29    1.25
   8  -9   7   -2.00    1.02
   9   0  -7   -0.46    0.29
  -9   0   7   -0.37    0.52
   9   0   7    0.69    0.49
  -9   0  -7   -0.85    0.49
   9   0  -7   -0.17    0.49
   9   0   7   -0.04    0.47
   9   0  -7   -0.06    0.25
  -9   0  -7    0.53    0.48
   9   1   7   14.26    1.42
  -9  -1   7   13.41    1.66
   9  -1  -7   17.82    2.10
   9   1   7   11.80    1.74
  -9   1  -7   12.08    1.84
   9  -1  -7   13.30    1.43
  -9   1  -7   11.84    1.71
   9   1  -7   15.34    1.75
  -9   1   7    9.42    1.68
  -9   1   7   13.62    1.53
  -9  -1  -7   12.47    1.50
   9   1  -7   14.05    0.97
   9  -1   7   10.44    1.44
  -9  -1  -7   11.08    1.73
   9  -1   7    9.53    1.59
   9   1  -7   14.00    0.90
  -9   2  -7   57.87    3.76
   9  -2  -7   60.62    4.12
   9  -2  -7   59.59    3.49
  -9  -2   7   53.69    3.26
   9   2   7   60.73    3.02
   9   2   7   52.05    3.73
  -9   2  -7   53.19    3.78
  -9   2   7   58.98    4.30
   9   2  -7   49.91    3.07
   9  -2   7   54.61    3.39
  -9  -2  -7   54.73    3.08
  -9  -2  -7   53.48    3.76
  -9   2   7   60.51    3.74
   9  -2   7   61.26    3.74
   9  -3  -7    8.14    1.85
  -9  -3   7    6.91    1.18
  -9   3  -7    5.50    1.50
  -9   3  -7    5.18    1.57
   9  -3  -7    8.43    1.50
   9   3   7    9.48    1.83
   9   3   7    8.61    1.28
   9  -3   7    7.62    1.42
  -9  -3  -7    8.72    1.65
  -9   3   7    5.99    1.54
  -9   3   7    7.31    1.50
   9   3  -7    6.64    1.18
   9  -3   7    8.36    1.54
  -9  -3  -7    8.74    1.26
  -9   4  -7   24.73    3.12
   9   4   7   24.67    2.25
  -9  -4   7   22.94    2.22
   9  -4  -7   23.69    2.99
   9  -4  -7   27.13    2.81
   9   4   7   25.61    3.12
   9  -4   7   25.60    2.75
  -9  -4  -7   20.45    2.51
  -9   4   7   17.62    2.87
   9  -4   7   24.39    2.67
   9   4  -7   22.51    2.38
  -9  -4  -7   24.27    2.02
   9   5   7   23.84    2.39
   9  -5  -7   14.81    2.78
  -9  -5  -7   19.29    1.98
   9   5  -7   22.89    2.53
   9  -5   7   20.30    2.61
  -9   5   7   22.81    2.84
   9  -5   7   15.95    2.37
   9   6   7    6.11    1.62
   9  -6  -7    4.78    1.86
   9   6   7    9.61    2.40
   9  -6   7    3.71    1.47
  -9   6   7    8.30    2.11
   9   6  -7    7.14    1.70
   9  -6   7    7.48    1.80
   9   7   7    0.25    1.07
   9  -7  -7    0.54    1.44
   9  -7  -7   -0.58    1.25
   9  -7   7   -2.20    0.80
   9   8   7    4.10    2.02
   9  -8  -7    3.30    1.93
   9  -8  -7    4.29    2.37
   9  -8   7    2.64    1.43
   9  -8   7    1.70    1.55
   9   9   7   -1.76    1.71
   9  -9  -7   -3.26    1.45
   9  -9  -7   -1.61    1.95
   9  -9   7   -1.48    1.33
 -10   0   7   48.39    3.50
  10   0  -7   46.79    2.51
  10   0  -7   45.63    3.16
  10   0  -7   48.96    2.55
  10   0   7   46.61    2.79
  10   0   7   46.82    3.40
 -10   0  -7   45.80    3.06
 -10   0  -7   46.68    3.45
 -10  -1   7   50.69    3.42
  10  -1  -7   46.84    2.98
 -10   1  -7   50.77    3.38
  10  -1  -7   47.28    2.84
  10   1   7   51.74    3.62
  10  -1  -7   47.63    3.52
  10   1   7   46.34    2.69
 -10   1  -7   49.63    3.68
  10   1  -7   46.89    2.04
  10  -1   7   49.70    3.41
 -10   1   7   52.48    3.89
 -10  -1  -7   53.98    3.73
  10   1  -7   54.93    3.36
  10  -1   7   47.30    3.04
 -10  -1  -7   52.50    3.21
  10   1  -7   49.91    2.09
  10   2   7   23.64    1.88
  10  -2  -7   24.02    2.21
  10  -2  -7   21.73    2.22
  10  -2  -7   20.53    2.56
 -10  -2   7   20.58    2.11
 -10   2  -7   22.22    2.44
 -10   2  -7   22.57    2.68
  10   2   7   23.15    2.62
  10   2  -7   26.37    2.28
  10  -2   7   25.25    2.45
 -10   2   7   16.15    2.45
  10  -2   7   24.31    2.34
 -10  -2  -7   22.07    2.02
 -10  -2  -7   27.71    2.74
  10  -3  -7    1.75    0.95
 -10   3  -7    3.32    1.15
  10  -3  -7   -0.11    0.84
  10   3   7    2.43    1.22
  10  -3  -7    1.41    1.00
  10   3   7    2.14    0.78
 -10   3  -7    0.94    1.17
 -10  -3   7    0.82    0.80
 -10  -3  -7    2.09    1.13
 -10  -3  -7    2.29    0.89
  10  -3   7    2.05    0.91
 -10   3   7    2.34    1.26
 -10   3   7    2.11    1.03
  10  -3   7    3.01    1.10
  10   3  -7    2.21    0.88
  10  -4  -7    9.56    1.81
  10  -4  -7   11.80    2.21
  10   4   7   15.89    2.60
 -10  -4   7   17.49    2.03
  10   4   7   16.34    1.99
  10  -4  -7   11.32    2.11
 -10  -4  -7   15.72    1.75
  10   4  -7   16.73    2.13
 -10   4   7   16.32    2.52
  10  -4   7   14.22    2.19
  10  -5  -7    6.96    1.92
  10   5   7    6.41    1.84
  10   5   7    6.52    1.56
  10  -5  -7    4.98    1.49
  10  -5   7    5.39    1.55
  10  -5   7    5.15    1.63
  10   5  -7    6.58    1.49
  10  -6  -7    5.60    1.95
  10   6   7    3.00    1.73
  10  -6  -7    6.53    1.91
  10   6   7    6.39    1.60
  10   6  -7    1.86    1.45
  10  -6   7    3.56    1.42
  10  -6   7    2.34    1.23
  10   7   7    4.24    2.02
  10  -7  -7    4.25    1.85
  10   7   7    4.52    1.56
  10  -7  -7    3.14    1.52
  10  -7   7    4.78    1.78
  10  -7   7    5.30    1.82
  10   8   7    1.09    1.56
  10  -8  -7    0.37    1.50
  10  -8  -7    0.79    1.75
  10  -8   7    1.46    1.65
  10  -8   7    0.05    1.33
 -11   0   7    1.87    0.90
 -11   0  -7    1.57    0.97
  11   0  -7   -0.42    0.42
  11   0   7   -0.76    0.56
 -11   0  -7   -0.91    0.64
  11   0  -7    0.37    0.49
  11   0  -7    0.75    0.71
  11   0   7    0.70    0.55
 -11  -1   7   16.68    2.17
  11  -1  -7   22.35    2.54
  11  -1  -7   18.73    1.96
  11   1   7   20.65    2.40
  11  -1  -7   19.14    1.88
  11   1   7   19.40    1.84
 -11   1  -7   21.79    2.69
 -11   1  -7   21.56    2.32
 -11  -1  -7   20.98    2.55
  11   1  -7   20.84    1.31
 -11   1   7   21.69    2.74
  11  -1   7   21.75    2.50
  11  -1   7   20.38    2.09
  11   1  -7   19.19    1.27
  11   1  -7   22.18    2.33
 -11  -1  -7   18.27    2.03
  11  -2  -7   34.29    3.45
  11   2   7   37.92    2.46
  11  -2  -7   33.68    2.85
  11   2   7   45.42    3.63
  11  -2  -7   36.84    2.93
 -11  -2   7   38.97    3.07
 -11   2  -7   34.77    3.38
 -11   2  -7   36.44    3.13
 -11  -2  -7   37.86    2.79
  11   2  -7   36.10    2.92
 -11   2   7   33.19    3.37
 -11  -2  -7   33.91    3.24
  11  -2   7   38.89    3.04
  11  -2   7   41.77    3.35
  11  -3  -7   53.16    3.85
 -11   3  -7   53.29    4.24
 -11   3  -7   56.47    4.46
  11  -3  -7   53.76    3.95
  11   3   7   56.42    3.25
 -11  -3   7   59.51    3.72
  11  -3  -7   60.95    4.59
[truncated: 437,102 more chars]
