# Supplementary material for: Crystal structure and Hirshfeld surface analysis of 2-oxo-4-phenyl-2,5,6,7,8,9-hexa­hydro-1H-cyclohepta­[b]pyridine-3-carbo­nitrile
Source: Acta Crystallogr E Crystallogr Commun. 2026 Jan 1;82(Pt 1):47–50. doi: 10.1107/S2056989025010771 (PMC12810318; doi:10.1107/S2056989025010771)
Supplement: Supplementary file 2 [file e-82-00047-Isup2.hkl]

data_I                                                                          
_shelx_title ' ACX_280925_0m_a.res in Pna2(1)'                                  
_shelx_refln_list_code          4                                               
_shelx_F_calc_maximum      270.82                                               
_exptl_crystal_F_000      1120.00                                               
_reflns_d_resolution_high  0.7501                                               
                                                                                
loop_                                                                           
 _space_group_symop_operation_xyz                                               
 'x, y, z'                                                                      
 '-x, -y, z+1/2'                                                                
 'x+1/2, -y+1/2, z'                                                             
 '-x+1/2, y+1/2, z+1/2'                                                         
                                                                                
_cell_length_a    17.0419                                                       
_cell_length_b     7.7479                                                       
_cell_length_c    21.1658                                                       
_cell_angle_alpha  90.000                                                       
_cell_angle_beta   90.000                                                       
_cell_angle_gamma  90.000                                                       
                                                                                
_shelx_F_squared_multiplier     1.000                                           
                                                                                
loop_                                                                           
 _refln_index_h                                                                 
 _refln_index_k                                                                 
 _refln_index_l                                                                 
 _refln_F_squared_calc                                                          
 _refln_F_squared_meas                                                          
 _refln_F_squared_sigma                                                         
 _refln_observed_status                                                         
   1   4 -23         39.37         34.27        19.66 o                         
   0   5 -23         25.96         30.12        17.93 o                         
   1   5 -23          2.85         -4.69         9.40 o                         
   2   5 -23          7.38          6.15        11.88 o                         
   1   3 -22          0.62         -8.36         8.36 o                         
   0   4 -22         73.41         56.99        17.17 o                         
   1   4 -22         13.49          0.61         8.57 o                         
   2   4 -22         10.26         -8.81        14.17 o                         
   3   4 -22          0.80         -9.19         9.19 o                         
   4   4 -22          7.73          9.70        16.27 o                         
   1   5 -22          7.51         -7.82         7.82 o                         
   2   5 -22         57.95         57.50        19.21 o                         
   3   5 -22         17.89         -3.00        14.74 o                         
   4   5 -22         21.41         27.06        19.91 o                         
   5   5 -22         58.05         43.91        17.49 o                         
   6   5 -22          4.27         17.80        15.44 o                         
   0   6 -22          4.10         13.08        19.53 o                         
   1   6 -22         71.50         68.59        24.09 o                         
   2   6 -22         13.41          3.07        11.12 o                         
   3   6 -22         34.83          6.57        17.04 o                         
   4   6 -22         13.33         -2.68        16.27 o                         
   5   6 -22          8.18          7.28        16.78 o                         
   1   2 -21          6.95          1.79         6.96 o                         
   0   3 -21          9.94          8.10        10.47 o                         
   1   3 -21         14.58         12.19        12.38 o                         
   3   3 -21         89.40         71.17        16.66 o                         
   4   3 -21         17.88         -0.26        10.79 o                         
   5   3 -21         15.15         -2.43         7.98 o                         
   1   4 -21         39.42         10.34        10.08 o                         
   2   4 -21         20.85          1.02        12.32 o                         
   3   4 -21          0.66        -10.53        10.53 o                         
   5   4 -21        139.70        114.64        20.75 o                         
   6   4 -21         47.07         23.87        12.76 o                         
   7   4 -21         23.79         16.27        10.47 o                         
   8   4 -21         22.76         11.04        13.15 o                         
   0   5 -21          2.47         -4.02        11.87 o                         
   1   5 -21         17.86         18.70         9.99 o                         
   2   5 -21         78.67         85.46        20.42 o                         
   3   5 -21         26.11         40.33        15.70 o                         
   4   5 -21         20.15         25.46        17.10 o                         
   5   5 -21         13.84          8.30        16.66 o                         
   6   5 -21         11.04         -7.21        15.25 o                         
   7   5 -21         43.21         38.04        19.40 o                         
   8   5 -21          3.42         -1.91        14.61 o                         
   9   5 -21          4.45          0.19        15.44 o                         
   1   6 -21        107.17        108.31        17.92 o                         
   2   6 -21          2.61        -11.74        11.74 o                         
   3   6 -21          0.06        -11.10        11.10 o                         
   4   6 -21          7.94         -2.55        15.70 o                         
   5   6 -21          5.76        -14.93        14.93 o                         
   7   6 -21          7.63         -1.66        17.04 o                         
   2   0 -20          9.30         -1.91         6.06 o                         
   1   1 -20         77.13         60.05        11.46 o                         
   2   1 -20        156.48        145.87        16.60 o                         
   0   2 -20        233.64        267.03        41.25 o                         
   1   2 -20         12.78          1.47         8.93 o                         
   2   2 -20        248.65        256.67        25.73 o                         
   3   2 -20        145.54        103.03        16.92 o                         
   4   2 -20         13.10         12.51         8.62 o                         
   5   2 -20         19.65         20.49         8.74 o                         
   2   3 -20        104.89        128.36        20.87 o                         
   3   3 -20         68.40         65.16        15.76 o                         
   4   3 -20         10.33         11.81        10.02 o                         
   5   3 -20         18.32          6.89         9.70 o                         
   6   3 -20         47.42         34.72        13.53 o                         
   7   3 -20         23.04         -5.49         9.89 o                         
   8   3 -20         39.12         35.04        11.87 o                         
   9   3 -20         13.83         -4.66        18.38 o                         
   0   4 -20        131.53        141.32        23.55 o                         
   1   4 -20          2.98         -7.98         7.98 o                         
   2   4 -20         11.88         -6.06        10.21 o                         
   3   4 -20         10.45         14.61        13.21 o                         
   4   4 -20         36.59         39.76        14.42 o                         
   5   4 -20         13.85         -1.53         9.25 o                         
   6   4 -20         17.43          9.70        11.23 o                         
   7   4 -20          2.90         -5.74         8.36 o                         
   8   4 -20          9.69          3.51         9.00 o                         
   9   4 -20          7.04          1.34         8.30 o                         
  10   4 -20         20.59          3.96        11.55 o                         
  11   4 -20         33.85         20.49        20.93 o                         
   1   5 -20          1.05         -5.93         5.93 o                         
   2   5 -20         57.58         73.91        19.47 o                         
   3   5 -20         31.63         54.63        16.34 o                         
   4   5 -20         28.44          7.08        12.13 o                         
   5   5 -20          2.60        -10.98        10.98 o                         
   6   5 -20          1.17         -3.13        12.83 o                         
   7   5 -20         47.08         69.12        19.15 o                         
   8   5 -20          3.39        -10.53        10.53 o                         
   9   5 -20         11.56        -11.93        12.00 o                         
  10   5 -20          0.95        -13.85        13.85 o                         
  11   5 -20         14.06         -1.40        16.15 o                         
   0   6 -20         57.10         54.57        19.02 o                         
   1   6 -20         21.88          4.80        10.53 o                         
   2   6 -20          2.70         -7.27        13.78 o                         
   3   6 -20         12.18        -12.51        12.51 o                         
   4   6 -20         20.69          6.13        15.32 o                         
   5   6 -20          9.97         10.34        13.59 o                         
   6   6 -20          6.54          7.28        14.17 o                         
   7   6 -20          3.20          5.30        17.49 o                         
   8   6 -20          0.23         -0.51        13.53 o                         
   1   7 -20          5.97         -0.01        16.66 o                         
   2   7 -20         16.21         -9.78         9.78 o                         
   3   7 -20         28.89         63.05        18.83 o                         
   4   7 -20          6.80         19.40        17.55 o                         
   2   0 -19         15.71         12.83         6.57 o                         
   4   0 -19         46.75         27.44         7.21 o                         
   0   1 -19        274.04        258.90        14.85 o                         
   1   1 -19         34.50         20.33         4.89 o                         
   2   1 -19         17.25          9.38         5.02 o                         
   3   1 -19        404.37        418.05        40.18 o                         
   4   1 -19         42.42         35.96         5.99 o                         
   5   1 -19         29.10         26.74         9.00 o                         
   1   2 -19         43.28         24.81         9.74 o                         
   2   2 -19         26.42         11.17         8.36 o                         
   3   2 -19        157.96        187.75        20.62 o                         
   4   2 -19        255.81        273.09        25.09 o                         
   5   2 -19         83.47         75.51        13.79 o                         
   6   2 -19         18.22         10.53         8.23 o                         
   7   2 -19         46.34         25.21        10.85 o                         
   8   2 -19          2.53         -1.72         7.98 o                         
   9   2 -19          6.51         -7.34         7.34 o                         
   0   3 -19         17.78         12.95         9.76 o                         
   1   3 -19         94.14         76.38        10.65 o                         
   2   3 -19        132.86        111.39        19.09 o                         
   3   3 -19         64.66         47.93        14.04 o                         
   4   3 -19          1.75         -5.49         5.49 o                         
   5   3 -19          0.76         -8.81         8.81 o                         
   6   3 -19         28.62          7.02         9.64 o                         
   7   3 -19         45.99         42.95        13.40 o                         
   8   3 -19          2.50         -7.27         7.27 o                         
   9   3 -19         14.10          4.40         8.23 o                         
  10   3 -19          5.30         -7.79         7.79 o                         
  11   3 -19         15.66         15.89        13.40 o                         
   1   4 -19          2.44         14.93         7.34 o                         
   2   4 -19          0.80          6.70         8.30 o                         
   3   4 -19         54.43         42.89        13.72 o                         
   4   4 -19         21.83         22.91        13.21 o                         
   5   4 -19         23.90         12.70         9.25 o                         
   6   4 -19         12.06         -2.17        12.00 o                         
   7   4 -19         27.29         26.80        12.89 o                         
   8   4 -19          8.65          0.89        10.02 o                         
   9   4 -19          3.01          1.40        10.47 o                         
  10   4 -19          2.67         -2.30         9.25 o                         
  11   4 -19         25.88         16.34        12.44 o                         
  12   4 -19         28.86         16.15        13.47 o                         
  13   4 -19          2.66         -3.89        12.64 o                         
   0   5 -19         13.81         -1.60         8.10 o                         
   1   5 -19          1.07         -6.57         7.08 o                         
   2   5 -19          9.06          9.57        10.02 o                         
   3   5 -19          4.47         -8.62         8.62 o                         
   4   5 -19         12.92          0.83         9.70 o                         
   5   5 -19         16.64          2.94         9.25 o                         
   6   5 -19         15.72         10.21        11.30 o                         
   7   5 -19         67.13         74.03        19.98 o                         
   8   5 -19         20.95         17.93        12.83 o                         
   9   5 -19          8.93         -6.45        11.49 o                         
  10   5 -19          8.04        -13.53        13.53 o                         
  11   5 -19          6.58         -8.10        12.51 o                         
  12   5 -19          8.23         11.17        14.87 o                         
   1   6 -19          3.38         -5.98         5.98 o                         
   2   6 -19          0.04          1.72        10.15 o                         
   3   6 -19         12.09         34.08        12.89 o                         
   4   6 -19         12.63         20.29        10.98 o                         
   5   6 -19         45.91         39.76        18.13 o                         
   6   6 -19         21.24          3.57        15.25 o                         
   7   6 -19          7.13          8.30        14.23 o                         
   8   6 -19          0.56         -1.15        13.02 o                         
   9   6 -19          9.22        -12.13        12.13 o                         
  10   6 -19         47.44         59.80        20.42 o                         
   0   7 -19          3.98         -8.30        13.08 o                         
   1   7 -19          2.63         -8.80         8.80 o                         
   2   7 -19          3.45         -7.90         7.90 o                         
   3   7 -19         56.83         66.06        20.30 o                         
   5   7 -19          6.02         29.93        18.63 o                         
   0   0 -18       1110.35       1208.27        32.66 o                         
   2   0 -18        307.31        317.01        11.77 o                         
   4   0 -18        224.49        191.20        15.42 o                         
   1   1 -18          7.54          4.08         3.18 o                         
   2   1 -18          2.00         -2.24         2.24 o                         
   3   1 -18        171.96        173.12        10.12 o                         
   4   1 -18       1580.87       1664.61        34.14 o                         
   5   1 -18        287.31        305.89        14.75 o                         
   6   1 -18         79.88         76.70        12.86 o                         
   7   1 -18         45.87         44.04         9.06 o                         
   8   1 -18         92.83         87.57        13.40 o                         
   9   1 -18        129.14        126.20        17.04 o                         
   0   2 -18       1364.80       1479.11        40.62 o                         
   1   2 -18        470.37        484.22        13.01 o                         
   2   2 -18         53.00         50.79         5.31 o                         
   3   2 -18         73.75         61.86        14.33 o                         
   4   2 -18          3.77         -3.19         4.12 o                         
   5   2 -18         35.01         30.88         6.07 o                         
   6   2 -18         24.04         17.15         9.67 o                         
   7   2 -18         57.18         58.44         8.98 o                         
   8   2 -18        123.10        133.03        17.55 o                         
   9   2 -18         68.94         62.55        12.32 o                         
  10   2 -18         19.64         16.34         9.76 o                         
  11   2 -18          0.64         -7.91         7.91 o                         
  12   2 -18        130.85         87.70        19.79 o                         
   1   3 -18        153.88        147.86        16.22 o                         
   2   3 -18         46.98         38.72         5.32 o                         
   3   3 -18        106.93        110.88        10.52 o                         
   4   3 -18        138.92        124.11        12.79 o                         
   5   3 -18         12.11          1.28         7.66 o                         
   6   3 -18         49.65         39.00        12.45 o                         
   7   3 -18         15.11          7.08         8.49 o                         
   8   3 -18          4.27         -3.51         7.40 o                         
   9   3 -18         44.94         30.83        11.87 o                         
  10   3 -18         18.55         11.55        10.08 o                         
  11   3 -18         43.29         47.48        15.06 o                         
  12   3 -18         15.80         -0.26        12.00 o                         
  14   3 -18         14.87         -2.49        10.66 o                         
   1   4 -18         36.19         38.16        12.83 o                         
   2   4 -18          3.10         10.40         9.13 o                         
   3   4 -18         36.38         19.91         9.32 o                         
   4   4 -18          5.36         -5.62         8.36 o                         
   5   4 -18          0.11         -5.23         5.23 o                         
   6   4 -18          2.06         -4.15         8.42 o                         
   7   4 -18         41.39         41.36        14.49 o                         
   8   4 -18         33.27         25.85        10.79 o                         
   9   4 -18          4.71         -0.13        10.66 o                         
  10   4 -18          8.64         19.66        11.87 o                         
  11   4 -18         37.02         31.46        15.64 o                         
  12   4 -18          2.97        -10.66        10.66 o                         
  13   4 -18          3.44        -10.66        10.66 o                         
  14   4 -18          5.55          5.23        14.10 o                         
  15   4 -18         15.99        -10.08        16.34 o                         
   1   5 -18         42.49         45.63        15.57 o                         
   2   5 -18         37.49         19.21        13.53 o                         
   3   5 -18         73.11         54.57        17.55 o                         
   4   5 -18          6.18         -4.72         7.91 o                         
   5   5 -18         10.66          8.93         8.68 o                         
   6   5 -18         23.65         19.34        12.64 o                         
   7   5 -18          0.45         -8.62         8.62 o                         
   9   5 -18         15.35         -7.15        12.19 o                         
  10   5 -18         19.37         16.72        14.36 o                         
  11   5 -18         10.14         14.29        12.25 o                         
  12   5 -18          0.35          0.83        11.61 o                         
  13   5 -18         22.63         29.68        15.51 o                         
   0   6 -18         47.05         31.46        14.93 o                         
   1   6 -18          7.41         -0.59         8.48 o                         
   2   6 -18         14.50         -3.64        10.27 o                         
   3   6 -18         46.09         51.25        18.89 o                         
   4   6 -18         50.58         65.93        17.68 o                         
   5   6 -18         22.32         35.16        14.61 o                         
   6   6 -18         51.24         31.08        14.36 o                         
   7   6 -18         28.99          6.00        12.76 o                         
   8   6 -18          3.21        -10.78        10.78 o                         
   9   6 -18          1.35        -12.51        12.51 o                         
  10   6 -18          5.00        -12.83        12.83 o                         
  11   6 -18          7.40          1.28        10.66 o                         
   1   7 -18         25.77          7.30        18.73 o                         
   2   7 -18         15.33         -2.24        11.10 o                         
   3   7 -18         18.33         -1.28        15.44 o                         
   4   7 -18          3.74         -2.81        13.59 o                         
   5   7 -18          6.58        -10.72        10.72 o                         
   6   7 -18         12.40         10.21        14.36 o                         
   7   7 -18         25.89         -7.40        13.08 o                         
   8   7 -18         13.48         -7.02        12.25 o                         
   2   0 -17          5.87         -0.77         1.74 o                         
   4   0 -17        369.81        397.42        11.18 o                         
   6   0 -17        322.49        324.33        11.73 o                         
   8   0 -17       1643.14       1941.89        65.33 o                         
   0   1 -17         87.78         65.83         4.27 o                         
   1   1 -17         28.82         24.71         2.09 o                         
   2   1 -17        141.92        157.90         5.75 o                         
   3   1 -17         41.87         28.47         2.79 o                         
   4   1 -17        499.69        517.99        12.82 o                         
   5   1 -17        826.30        885.67        18.75 o                         
   6   1 -17        946.04       1068.02        25.86 o                         
   7   1 -17        118.50        103.74        14.03 o                         
   8   1 -17         47.35         35.31        16.37 o                         
   9   1 -17         63.06         52.08         8.27 o                         
  10   1 -17        354.17        414.34        28.67 o                         
  11   1 -17         50.74         56.23        11.49 o                         
  12   1 -17          4.49         -6.38         7.40 o                         
   1   2 -17        233.36        194.07         7.34 o                         
   2   2 -17        592.74        634.97        13.51 o                         
   3   2 -17        376.21        411.10        10.52 o                         
   4   2 -17        106.35        113.35         6.58 o                         
   5   2 -17         48.22         34.38         4.66 o                         
   6   2 -17         37.05         31.52         5.88 o                         
   7   2 -17          5.19         -1.27         3.23 o                         
   8   2 -17         12.84          4.40         5.93 o                         
   9   2 -17         41.90         33.06        12.00 o                         
  10   2 -17        163.03        134.38        19.66 o                         
  11   2 -17          4.41         -8.55         8.55 o                         
  12   2 -17         17.45          1.40         8.81 o                         
  13   2 -17         41.98         46.01        12.76 o                         
  14   2 -17         55.33         73.20        15.19 o                         
   0   3 -17       1318.24       1433.69        41.74 o                         
   1   3 -17        483.43        515.48        14.11 o                         
   2   3 -17        208.84        204.32        14.90 o                         
   3   3 -17         37.89         27.18         4.98 o                         
   4   3 -17         81.14         67.55         9.68 o                         
   5   3 -17         62.78         47.72         6.88 o                         
   6   3 -17         20.30         23.64         7.98 o                         
   7   3 -17         98.85         84.70        16.15 o                         
   8   3 -17          5.07         11.81         9.89 o                         
   9   3 -17          5.12         12.51         9.83 o                         
  10   3 -17          0.50         -6.32         6.32 o                         
  11   3 -17         19.08         27.19        11.30 o                         
  12   3 -17         10.10         14.55        12.51 o                         
  13   3 -17         13.84         11.93         9.51 o                         
  14   3 -17          5.81          4.28        10.53 o                         
  15   3 -17          6.08         -9.89        12.06 o                         
  16   3 -17          7.82        -11.30        11.30 o                         
   1   4 -17        156.10        150.45        35.78 o                         
   2   4 -17         37.62         24.79         7.75 o                         
   3   4 -17        400.29        506.94        38.64 o                         
   4   4 -17        222.27        252.89        29.11 o                         
   5   4 -17         56.83         40.02        13.66 o                         
   6   4 -17        133.64        132.71        21.06 o                         
   7   4 -17         86.44         58.98        14.74 o                         
   8   4 -17        148.58        206.76        26.56 o                         
   9   4 -17          4.43          5.17         8.87 o                         
  10   4 -17          5.77         -4.53         8.30 o                         
  11   4 -17         15.29         10.98         9.89 o                         
  12   4 -17         12.97          5.30         9.13 o                         
  13   4 -17          4.08         -9.13         9.13 o                         
  14   4 -17          2.81        -11.49        11.49 o                         
  15   4 -17          1.40         -1.79        13.72 o                         
   0   5 -17         88.62         88.72        19.85 o                         
   1   5 -17         84.02         78.00        18.32 o                         
   2   5 -17          5.09         10.91         9.83 o                         
   3   5 -17         65.64         54.12        15.45 o                         
   4   5 -17         48.99         56.35        16.08 o                         
   5   5 -17         24.01         14.68        12.13 o                         
   6   5 -17         45.97         56.35        16.08 o                         
   7   5 -17         22.18          8.17        10.79 o                         
   8   5 -17         65.79         58.59        15.76 o                         
   9   5 -17          6.82        -10.40        10.40 o                         
  10   5 -17          2.99         -1.79        11.10 o                         
  11   5 -17         13.14          1.40        11.36 o                         
  12   5 -17         33.33          7.02        14.17 o                         
  13   5 -17          2.90         11.10        11.61 o                         
  14   5 -17          7.31        -10.53        13.53 o                         
   1   6 -17        114.13        108.45        23.04 o                         
   2   6 -17          4.71          0.64         9.96 o                         
   3   6 -17         44.74         74.41        20.23 o                         
   4   6 -17         53.53         66.63        17.17 o                         
   5   6 -17         10.40         -3.19        10.53 o                         
   6   6 -17          6.70          3.13        10.08 o                         
   7   6 -17         12.67          6.32        12.83 o                         
   8   6 -17         29.41         37.33        14.81 o                         
   9   6 -17          2.15        -10.21        10.21 o                         
  10   6 -17         33.40          6.89        16.02 o                         
  11   6 -17          2.59         -9.51         9.70 o                         
  12   6 -17          1.03         -9.44         9.44 o                         
   0   7 -17         12.49        -13.34        13.34 o                         
   1   7 -17         42.30         30.17        13.98 o                         
   2   7 -17          5.89        -10.21        10.21 o                         
   3   7 -17         44.50         34.40        18.83 o                         
   5   7 -17         14.33          8.17        13.21 o                         
   6   7 -17          6.33         -9.06         9.06 o                         
   7   7 -17         35.65         31.53        17.81 o                         
   8   7 -17         24.60          7.34        17.04 o                         
   9   7 -17         58.40         54.38        20.17 o                         
   1   8 -17          1.56         -8.57         8.57 o                         
   2   8 -17          0.13        -14.87        15.51 o                         
   3   8 -17          5.38          0.13        16.97 o                         
   4   8 -17         23.18         25.34        19.91 o                         
   0   0 -16         25.54         23.90         5.74 o                         
   2   0 -16         22.04         22.55         2.61 o                         
   4   0 -16        315.85        362.03         9.05 o                         
   6   0 -16        427.35        475.57        13.98 o                         
   8   0 -16       1410.61       1551.32        41.31 o                         
  10   0 -16         39.23         19.15         8.68 o                         
  12   0 -16        134.77        124.03        18.83 o                         
   1   1 -16          7.68          5.86         0.95 o                         
   2   1 -16         81.12         63.83         2.09 o                         
   3   1 -16        168.05        176.26         4.13 o                         
   4   1 -16        170.59        177.67         4.30 o                         
   5   1 -16        435.52        437.10         7.75 o                         
   6   1 -16        415.58        431.48         8.68 o                         
   7   1 -16          0.89         -1.93         1.93 o                         
   8   1 -16        340.66        355.31        13.41 o                         
   9   1 -16         61.73         45.48         7.53 o                         
  10   1 -16         23.78         10.59         7.53 o                         
  11   1 -16        413.66        496.86        30.98 o                         
  12   1 -16         19.27         10.79         8.49 o                         
  13   1 -16         14.16          7.34         8.23 o                         
  14   1 -16          8.81         10.59         8.04 o                         
   0   2 -16        583.59        646.64        18.08 o                         
   1   2 -16        390.28        402.63         9.19 o                         
   2   2 -16        680.65        689.82        12.71 o                         
   3   2 -16        366.27        368.21         9.00 o                         
   4   2 -16         34.87         27.14         4.01 o                         
   5   2 -16        314.11        335.85        10.85 o                         
   6   2 -16        107.31         82.48         6.39 o                         
   7   2 -16         21.78          8.82         3.48 o                         
   8   2 -16          4.48         -4.56         5.07 o                         
   9   2 -16         11.25          8.50         7.21 o                         
  10   2 -16         85.32         67.78        13.34 o                         
  11   2 -16         21.22         15.70         9.13 o                         
  12   2 -16         30.28         33.51        12.64 o                         
  13   2 -16        233.57        343.93        30.26 o                         
  14   2 -16         26.78         13.47        11.81 o                         
  15   2 -16         21.52         18.38        10.98 o                         
  16   2 -16         11.90         -9.19         9.19 o                         
   1   3 -16        351.00        346.49        11.46 o                         
   2   3 -16         62.73         59.34         5.12 o                         
   3   3 -16        153.53        126.74         8.28 o                         
   4   3 -16        365.62        402.92        14.38 o                         
   5   3 -16         33.25         32.57         6.38 o                         
   6   3 -16          5.46          1.05         6.32 o                         
   7   3 -16        108.31         91.68        11.28 o                         
   8   3 -16         13.32          7.25         6.34 o                         
   9   3 -16         54.57         48.63        13.47 o                         
  10   3 -16          1.85         -5.23         5.23 o                         
  11   3 -16          6.46         -7.85         7.85 o                         
  12   3 -16          2.24         -3.32         6.32 o                         
  13   3 -16          2.56         -5.81         5.81 o                         
  14   3 -16         94.71         66.25        17.17 o                         
  15   3 -16         46.49         46.40        15.32 o                         
  16   3 -16          6.38        -12.00        12.00 o                         
  17   3 -16         23.14         25.14        16.91 o                         
   0   4 -16         33.61         20.79         6.70 o                         
   1   4 -16        121.84        132.30        13.66 o                         
   2   4 -16        178.03        179.78        15.06 o                         
   3   4 -16        565.27        636.88        31.53 o                         
   4   4 -16         57.61         43.72        14.04 o                         
   5   4 -16        225.80        256.66        28.60 o                         
   6   4 -16          8.38          9.13         9.51 o                         
   7   4 -16         99.25         89.23        17.49 o                         
   8   4 -16         85.26         72.95        16.72 o                         
   9   4 -16          5.69         -1.72         7.21 o                         
  10   4 -16          2.05         -0.32         7.15 o                         
  11   4 -16         60.73         73.27        16.79 o                         
  12   4 -16         38.36         21.38        12.76 o                         
  13   4 -16         36.92         27.95        12.64 o                         
  14   4 -16          8.59         -2.43        10.40 o                         
  15   4 -16         10.15        -10.91        10.91 o                         
  16   4 -16          2.44         -9.57         9.57 o                         
   1   5 -16        173.38        210.80        27.07 o                         
   3   5 -16         63.58         80.67        18.38 o                         
   4   5 -16         24.86         14.74         9.45 o                         
   5   5 -16         14.64         -0.13         9.13 o                         
   6   5 -16         90.52         85.02        19.59 o                         
   7   5 -16         41.33         47.55        15.19 o                         
   8   5 -16         77.61         71.99        18.13 o                         
   9   5 -16          6.88          2.04         9.00 o                         
  10   5 -16          1.41          5.62        11.55 o                         
  11   5 -16         36.14         32.87        14.10 o                         
  14   5 -16          7.45          6.75        14.29 o                         
  15   5 -16          7.99         -8.12         8.12 o                         
   0   6 -16        209.20        354.77        36.77 o                         
   1   6 -16        118.68        127.02        23.36 o                         
   2   6 -16         25.54          8.17        10.79 o                         
   3   6 -16         12.91          7.47         8.68 o                         
   4   6 -16          0.90         -9.32         9.32 o                         
   5   6 -16         74.40         79.27        19.47 o                         
   6   6 -16         79.31         92.04        21.70 o                         
   7   6 -16         43.59         33.44        14.93 o                         
   8   6 -16         25.78         23.93        15.06 o                         
   9   6 -16         46.12         70.46        19.21 o                         
  10   6 -16         38.59         24.95        15.25 o                         
  11   6 -16         17.49         16.08        13.27 o                         
  12   6 -16         24.43         42.12        17.04 o                         
  13   6 -16          1.30        -10.78        10.78 o                         
   1   7 -16         11.86         12.64        10.45 o                         
   2   7 -16         43.11         53.48        19.78 o                         
   3   7 -16         21.96         21.25        17.10 o                         
   4   7 -16         81.87         60.51        20.87 o                         
   5   7 -16         11.47        -13.53        13.53 o                         
   6   7 -16          7.51         -9.38         9.38 o                         
   7   7 -16          8.47         21.25        14.68 o                         
   8   7 -16         23.63         15.06        15.51 o                         
   0   8 -16          6.30         -0.57        12.25 o                         
   1   8 -16         20.31         13.76        12.53 o                         
   2   8 -16          3.45         -9.27         9.27 o                         
   3   8 -16          5.12         -8.17        12.70 o                         
   6   8 -16          4.45         -1.28        15.83 o                         
   2   0 -15         19.60         15.51         2.08 o                         
   4   0 -15         13.33          7.37         1.91 o                         
   6   0 -15        329.02        367.85        10.70 o                         
   8   0 -15        715.98        769.44        19.30 o                         
  10   0 -15         12.37         -1.33         4.56 o                         
  12   0 -15        189.95        206.72        20.81 o                         
  14   0 -15         32.59         31.78        10.34 o                         
   0   1 -15        512.23        498.04         9.55 o                         
   1   1 -15         96.95         95.82         4.26 o                         
   2   1 -15        602.19        656.41         8.24 o                         
   3   1 -15        354.55        369.27         5.66 o                         
   4   1 -15         55.27         40.29         2.05 o                         
   5   1 -15        277.17        274.71         5.35 o                         
   6   1 -15        268.74        287.85         6.65 o                         
   7   1 -15        149.13        162.81         5.40 o                         
   8   1 -15        216.63        231.66         9.15 o                         
   9   1 -15        235.51        240.71         8.13 o                         
  10   1 -15         54.95         48.13         7.32 o                         
  11   1 -15        223.75        270.38        12.81 o                         
  12   1 -15          0.30         -5.23         5.23 o                         
  13   1 -15          2.83          6.38         7.91 o                         
  14   1 -15         14.49          8.68         9.25 o                         
  15   1 -15         20.37         -3.83         8.68 o                         
  16   1 -15          7.12         -8.30         8.30 o                         
   1   2 -15        651.79        686.24        12.38 o                         
   2   2 -15        106.10         95.95         3.86 o                         
   3   2 -15        404.68        400.19         8.19 o                         
   4   2 -15        468.86        460.42         9.02 o                         
   5   2 -15         34.94         22.26         2.42 o                         
   6   2 -15         66.59         55.11         4.37 o                         
   7   2 -15        139.11        114.03         6.70 o                         
   8   2 -15         38.96         28.17         4.67 o                         
   9   2 -15         30.78         34.25         6.64 o                         
  10   2 -15         72.36         92.57        12.02 o                         
  11   2 -15         74.58         91.01        15.57 o                         
  12   2 -15         56.30         51.06        13.53 o                         
  13   2 -15          1.12          6.76         8.17 o                         
  14   2 -15         30.49         37.33         9.25 o                         
  15   2 -15          1.25         -8.10         8.10 o                         
  16   2 -15         27.46         52.59        15.00 o                         
  17   2 -15         43.77         33.12        14.81 o                         
  18   2 -15          8.88         -1.53        13.78 o                         
   0   3 -15       1526.24       1537.73        33.94 o                         
   1   3 -15        374.43        369.65         9.30 o                         
   2   3 -15        158.16        149.81         7.62 o                         
   3   3 -15        121.90        108.05         5.80 o                         
   4   3 -15        362.11        359.02        11.59 o                         
   5   3 -15        350.64        313.52        11.10 o                         
   6   3 -15         59.02         47.80         5.58 o                         
   7   3 -15        261.01        289.77        14.27 o                         
   8   3 -15         49.01         56.99         9.12 o                         
   9   3 -15         89.20         97.02        16.85 o                         
  10   3 -15          7.10         11.42         6.70 o                         
  11   3 -15         10.94          0.57         7.72 o                         
  12   3 -15          0.07         -8.49         8.49 o                         
  13   3 -15         24.69         33.95        11.87 o                         
  14   3 -15         39.34         10.52        11.58 o                         
  15   3 -15         14.21         12.19        11.23 o                         
  16   3 -15         10.65         -4.66        11.10 o                         
  17   3 -15          1.37        -10.21        10.21 o                         
  18   3 -15          2.33        -12.89        12.89 o                         
   1   4 -15        627.77        667.79        16.91 o                         
   2   4 -15         57.64         46.55         5.88 o                         
   3   4 -15        853.85        936.59        28.24 o                         
   4   4 -15         94.27         84.60         9.40 o                         
   5   4 -15        262.43        328.97        31.54 o                         
   6   4 -15        380.61        368.34        32.77 o                         
   7   4 -15        119.72         95.75        18.38 o                         
   8   4 -15          0.69         -3.32         5.62 o                         
   9   4 -15         53.51         36.57        13.40 o                         
  10   4 -15          3.86         -7.27         7.27 o                         
  11   4 -15         18.45         11.93        10.27 o                         
  12   4 -15         38.64         29.74        12.38 o                         
  13   4 -15          0.59         -5.62         9.83 o                         
  14   4 -15          9.41         10.55         7.77 o                         
  15   4 -15          5.26         -0.44         8.40 o                         
  16   4 -15          8.85          2.43         9.19 o                         
  17   4 -15          4.33         -1.60        13.15 o                         
   1   5 -15        374.92        459.53        39.28 o                         
   2   5 -15        451.01        518.17        26.14 o                         
   3   5 -15         58.61         49.65        15.32 o                         
   4   5 -15         35.94         17.49        11.62 o                         
   5   5 -15         25.16         20.49        10.27 o                         
   6   5 -15        132.10        119.24        22.21 o                         
   7   5 -15        192.76        177.48        26.37 o                         
   8   5 -15         80.09         42.19        15.51 o                         
   9   5 -15        189.40        309.62        32.81 o                         
  10   5 -15        157.69        250.17        30.58 o                         
  11   5 -15         19.92         21.83        12.25 o                         
  12   5 -15          8.98          9.96        11.10 o                         
  13   5 -15         57.16         68.48        17.10 o                         
  14   5 -15          2.56        -10.08        10.08 o                         
  15   5 -15          9.34         -5.76         8.17 o                         
   1   6 -15        144.96        139.86        23.62 o                         
   3   6 -15         14.52         16.72        12.19 o                         
   4   6 -15         41.65         27.00        11.62 o                         
   5   6 -15         70.11         60.06        16.72 o                         
   6   6 -15        145.73        151.09        25.85 o                         
   7   6 -15         18.72         25.14        14.55 o                         
   8   6 -15         15.93          8.55        11.55 o                         
   9   6 -15         13.37          6.70        12.44 o                         
  10   6 -15          8.85         -2.43        12.76 o                         
  11   6 -15          3.80         -3.70         8.87 o                         
  12   6 -15         34.40         36.70        16.72 o                         
  13   6 -15          2.87         -9.25         9.25 o                         
   0   7 -15         17.12          5.74        13.72 o                         
   1   7 -15          7.06          0.52         8.02 o                         
   2   7 -15          8.04          5.87        12.44 o                         
   3   7 -15         22.77          8.87        12.19 o                         
   4   7 -15         83.98         88.78        21.51 o                         
   5   7 -15         70.14         95.16        24.06 o                         
   6   7 -15         17.49         23.42        15.38 o                         
   7   7 -15         10.14          8.81        12.70 o                         
   8   7 -15          9.06         -3.83        10.78 o                         
   9   7 -15         31.57          7.79        14.68 o                         
  10   7 -15         48.89         49.08        18.44 o                         
  11   7 -15         26.74          2.36        16.21 o                         
   1   8 -15          6.67          2.74         9.20 o                         
   2   8 -15          4.33         -3.48        10.94 o                         
   4   8 -15          3.52        -11.68        11.68 o                         
   5   8 -15         30.80         36.70        18.25 o                         
   6   8 -15         23.33         21.95        16.66 o                         
   7   8 -15          8.35         -1.15        14.04 o                         
   0   0 -14        568.66        578.68        17.34 o                         
   2   0 -14        561.50        550.96        10.89 o                         
   4   0 -14       1538.81       1539.21        23.19 o                         
   6   0 -14         38.54         24.63         2.65 o                         
   8   0 -14         24.68         24.58         3.37 o                         
  10   0 -14         63.20         59.39         7.54 o                         
  12   0 -14         54.65         38.74         9.51 o                         
  14   0 -14        404.46        590.52        36.40 o                         
  16   0 -14         79.83        110.67        17.87 o                         
   1   1 -14        372.77        352.39         5.35 o                         
   2   1 -14        272.37        269.25         4.90 o                         
   3   1 -14        372.48        361.27         7.17 o                         
   4   1 -14        162.08        179.79         4.90 o                         
   5   1 -14          8.55          6.72         1.19 o                         
   6   1 -14         27.06         22.65         1.83 o                         
   7   1 -14        200.39        199.84         5.22 o                         
   8   1 -14        719.05        711.28        11.74 o                         
   9   1 -14         65.42         50.07         4.21 o                         
  10   1 -14         15.41          5.84         3.20 o                         
  11   1 -14        118.90        115.38         9.11 o                         
  12   1 -14         65.97         56.87         7.78 o                         
  13   1 -14         67.06         73.17         9.92 o                         
  14   1 -14         65.31         48.79         8.81 o                         
  15   1 -14         29.48         24.06        11.36 o                         
  16   1 -14          7.50          1.28         9.13 o                         
  17   1 -14          4.97         -3.38         9.76 o                         
  18   1 -14         24.15         -2.11        14.30 o                         
   0   2 -14         81.30         62.55         5.35 o                         
   1   2 -14        382.81        377.40         8.89 o                         
   2   2 -14        241.14        235.30         5.72 o                         
   3   2 -14        163.89        156.47         4.87 o                         
   4   2 -14        446.91        455.02         8.90 o                         
   5   2 -14        452.35        467.97         9.06 o                         
   6   2 -14        833.02        898.66        11.19 o                         
   7   2 -14         11.33          9.29         1.95 o                         
   8   2 -14         46.37         35.04         3.67 o                         
   9   2 -14         73.67         58.10         4.36 o                         
  10   2 -14        612.02        710.56        23.82 o                         
  11   2 -14          7.91         19.67        16.78 o                         
  12   2 -14        121.32        131.37        19.28 o                         
  13   2 -14         12.06         17.36         9.06 o                         
  14   2 -14         18.99         10.40         9.70 o                         
  15   2 -14          4.57         -8.17         8.62 o                         
  16   2 -14          9.97         -4.91         4.91 o                         
  17   2 -14         10.52         -5.11         9.13 o                         
  18   2 -14         10.16         11.23        10.85 o                         
  19   2 -14          3.10          9.06        13.15 o                         
   1   3 -14        153.18        147.88         6.39 o                         
   2   3 -14        192.60        192.28         6.51 o                         
   3   3 -14        203.87        230.91         6.24 o                         
   4   3 -14        109.34         96.60         4.32 o                         
   5   3 -14        343.53        313.28         8.16 o                         
   6   3 -14        467.49        484.08        13.86 o                         
   7   3 -14        529.17        528.11        16.59 o                         
   8   3 -14         57.15         45.89         6.54 o                         
   9   3 -14        141.07        133.89        13.29 o                         
  10   3 -14         30.14         26.55        10.85 o                         
  11   3 -14         70.44         62.17        13.85 o                         
  12   3 -14         23.38         19.85        11.23 o                         
  13   3 -14          0.48         -5.81         7.21 o                         
  14   3 -14          4.89         -5.91         5.91 o                         
  15   3 -14         11.61         -7.24         7.24 o                         
  16   3 -14          3.56         -1.53        10.59 o                         
  17   3 -14          2.34        -10.08        10.08 o                         
  18   3 -14          1.66         -4.47        10.66 o                         
   0   4 -14        193.06        187.94        32.40 o                         
   1   4 -14        109.03         95.50         9.39 o                         
   2   4 -14         36.67         24.85         4.09 o                         
   3   4 -14       1332.28       1383.96        30.96 o                         
   4   4 -14         46.40         27.74         5.01 o                         
   5   4 -14         23.88          8.31         5.07 o                         
   6   4 -14        427.61        513.96        38.20 o                         
   7   4 -14        105.18         80.36        16.40 o                         
   8   4 -14         85.39         56.81        14.30 o                         
   9   4 -14         10.59         13.08         9.19 o                         
  10   4 -14         32.17          4.59         9.83 o                         
  11   4 -14         35.96         23.93        12.51 o                         
  12   4 -14         19.31         12.32        10.72 o                         
  13   4 -14         12.18         -5.55         7.66 o                         
  14   4 -14          5.13         -5.97         7.27 o                         
  15   4 -14          0.22         -7.69         7.69 o                         
  16   4 -14          1.07         -9.83         9.83 o                         
  17   4 -14          8.78        -11.36        11.36 o                         
   1   5 -14        361.74        392.18        21.24 o                         
   2   5 -14         13.36          3.67         9.89 o                         
   3   5 -14        101.77         79.85        13.18 o                         
   4   5 -14         34.63         38.36        11.93 o                         
   5   5 -14        130.65        130.09        22.02 o                         
   6   5 -14        172.31        152.89        24.71 o                         
   7   5 -14         82.64         96.12        18.89 o                         
   8   5 -14         34.01         24.00        12.00 o                         
   9   5 -14        174.28        213.09        26.17 o                         
  10   5 -14         58.86         58.01        14.17 o                         
  11   5 -14         16.18         24.12        13.40 o                         
  12   5 -14         34.37         32.04        14.42 o                         
  13   5 -14         30.42         25.85        13.47 o                         
  14   5 -14         23.51         19.85         9.75 o                         
  15   5 -14          2.71         -5.71         5.71 o                         
  16   5 -14          2.96         -2.68        10.08 o                         
   0   6 -14         34.86         44.93        16.02 o                         
   1   6 -14         29.38         50.29        15.32 o                         
   2   6 -14        106.03        153.25        25.66 o                         
   3   6 -14        198.20        155.07        25.41 o                         
   4   6 -14          2.84         10.91        11.55 o                         
   5   6 -14          2.09         -6.89         6.89 o                         
   6   6 -14         98.25        122.55        23.68 o                         
   7   6 -14          9.70          8.17        11.61 o                         
   8   6 -14         65.75        101.61        20.81 o                         
   9   6 -14         22.78         24.57        13.02 o                         
  10   6 -14         41.07         42.50        17.04 o                         
  11   6 -14          7.60         -3.45        11.87 o                         
  12   6 -14         23.96         13.34        11.93 o                         
  13   6 -14         27.21          1.89         7.27 o                         
  14   6 -14         23.46         27.00        11.27 o                         
   1   7 -14          0.39         -6.60         7.18 o                         
   2   7 -14          2.94         10.40        12.32 o                         
   3   7 -14          0.44         -9.96         9.96 o                         
   4   7 -14         65.08         60.12        18.32 o                         
   5   7 -14         41.65         38.68        14.23 o                         
   6   7 -14          4.02         -9.19        11.30 o                         
   7   7 -14         10.03         -6.32        12.19 o                         
   8   7 -14          1.29          9.70        13.78 o                         
   9   7 -14          1.17         -5.81        11.10 o                         
  10   7 -14          5.49         -3.83        11.30 o                         
  11   7 -14         26.74         13.72        11.17 o                         
  12   7 -14         12.10         -5.68         9.38 o                         
   0   8 -14         29.41         58.39        20.68 o                         
   1   8 -14         17.74         14.99        10.02 o                         
   2   8 -14         21.08         17.37         8.71 o                         
   3   8 -14          2.53         -1.98        11.87 o                         
   4   8 -14          0.77        -10.08        10.08 o                         
   5   8 -14          5.69          5.42        15.19 o                         
   6   8 -14          2.66         -2.68        13.85 o                         
   7   8 -14         35.15         21.57        17.93 o                         
   8   8 -14         26.73          7.66        16.34 o                         
   2   0 -13        775.41        776.02        13.40 o                         
   4   0 -13         23.66         25.48         2.32 o                         
   6   0 -13         21.55         16.02         2.20 o                         
   8   0 -13          0.68          0.68         2.18 o                         
  10   0 -13         56.41         44.01         6.81 o                         
  12   0 -13         52.95         50.29         8.17 o                         
  14   0 -13        160.34        243.15        24.64 o                         
  16   0 -13        126.38        135.96        19.79 o                         
  18   0 -13         13.72         10.21         7.66 o                         
   0   1 -13         13.28         11.78         2.54 o                         
   1   1 -13        827.85        828.82         9.88 o                         
   2   1 -13       1448.45       1495.66        15.13 o                         
   3   1 -13        163.19        141.61         3.19 o                         
   4   1 -13        382.59        388.39         6.05 o                         
   5   1 -13         67.30         62.69         2.65 o                         
   6   1 -13          5.13          0.63         1.08 o                         
   7   1 -13         18.63         19.11         2.12 o                         
   8   1 -13         38.07         33.51         2.52 o                         
   9   1 -13          2.02         -1.91         2.52 o                         
  10   1 -13          9.25          2.02         3.56 o                         
  11   1 -13        104.31        101.59        11.11 o                         
  12   1 -13        167.89        204.51        13.80 o                         
  13   1 -13        185.35        205.61        11.85 o                         
  14   1 -13         86.11         85.89        10.25 o                         
  15   1 -13         16.55         15.02         6.44 o                         
  16   1 -13         22.25         12.84         7.72 o                         
  17   1 -13         23.43         32.55        12.44 o                         
  18   1 -13         34.55         33.06        14.93 o                         
  19   1 -13          5.18        -11.10        13.59 o                         
  20   1 -13          1.30         10.78        12.32 o                         
   1   2 -13        104.52        101.85         3.27 o                         
   2   2 -13          6.60          3.06         1.28 o                         
   3   2 -13         60.38         48.45         2.85 o                         
   4   2 -13          6.82          4.01         1.33 o                         
   5   2 -13        567.89        601.32         9.32 o                         
   6   2 -13        814.72        909.96        12.81 o                         
   7   2 -13          4.89          4.04         1.72 o                         
   8   2 -13         54.22         41.83         3.13 o                         
   9   2 -13        613.04        679.33        14.16 o                         
  10   2 -13        336.06        405.42        15.01 o                         
  11   2 -13          6.25          0.79         2.60 o                         
  12   2 -13         37.60         27.85         6.47 o                         
  13   2 -13         60.91         47.13         6.52 o                         
  14   2 -13         12.01         -0.53         6.54 o                         
  15   2 -13          8.06         -8.36         8.36 o                         
  16   2 -13          0.02          7.98         8.81 o                         
  17   2 -13         20.33         21.76        10.72 o                         
  18   2 -13         13.02         -2.30        11.36 o                         
  19   2 -13          1.87          1.98        11.55 o                         
   0   3 -13        846.29        876.09        21.88 o                         
   1   3 -13        184.92        200.32         6.76 o                         
   2   3 -13          4.78          2.27         1.70 o                         
   3   3 -13        160.37        157.33         6.86 o                         
   4   3 -13        145.65        157.70         5.29 o                         
   5   3 -13        235.04        229.24         6.37 o                         
   6   3 -13        289.00        291.70         6.25 o                         
   7   3 -13        236.52        245.64         8.16 o                         
   8   3 -13        193.26        203.65         7.59 o                         
   9   3 -13        130.38        120.58         7.49 o                         
  10   3 -13         69.93         55.91         8.54 o                         
  11   3 -13         49.87         34.21         9.38 o                         
  12   3 -13          2.92          2.74         7.53 o                         
  13   3 -13          2.75          1.15         7.79 o                         
  14   3 -13         27.08         29.33         6.87 o                         
  15   3 -13         40.10         17.81         8.14 o                         
  16   3 -13          0.91          1.47        11.30 o                         
  17   3 -13         10.48        -10.34        10.34 o                         
  18   3 -13          1.66         -9.06         9.06 o                         
  19   3 -13          0.25         -7.27        10.47 o                         
   1   4 -13         93.04         71.11         4.83 o                         
   2   4 -13         85.79         70.85         4.51 o                         
   3   4 -13        852.37        867.84        20.17 o                         
   4   4 -13        391.78        417.13        13.23 o                         
   5   4 -13         22.14         15.73         4.66 o                         
   6   4 -13        153.08        152.63        23.24 o                         
   7   4 -13          7.46         -0.32         7.85 o                         
   8   4 -13        206.44        156.48        22.35 o                         
   9   4 -13         86.41         79.21        16.34 o                         
  10   4 -13          0.56         -3.45         8.17 o                         
  11   4 -13        141.48        148.54        22.79 o                         
  12   4 -13          9.74         12.44        10.40 o                         
  13   4 -13          8.15         10.40         8.55 o                         
  14   4 -13          2.23          1.90         5.69 o                         
  15   4 -13          2.50         -4.45         6.42 o                         
  16   4 -13          0.04         -5.90         5.90 o                         
  17   4 -13          2.95         -1.08         9.51 o                         
  18   4 -13          2.29         -9.32         9.32 o                         
   0   5 -13       2077.14       2377.52        83.81 o                         
   1   5 -13        316.09        345.83        20.75 o                         
   2   5 -13         94.24         92.56        10.71 o                         
   3   5 -13        394.52        419.23        49.53 o                         
   4   5 -13        194.10        225.90        19.15 o                         
   5   5 -13        599.41        641.38        45.18 o                         
   6   5 -13         43.15         21.70        11.10 o                         
   7   5 -13         31.99         33.76        11.81 o                         
   8   5 -13         56.68         56.10        15.19 o                         
   9   5 -13        191.60        168.54        25.09 o                         
  10   5 -13         11.79          9.83         8.93 o                         
  11   5 -13          3.27          6.32         9.06 o                         
  12   5 -13          6.39          1.40         7.66 o                         
  13   5 -13         17.34         18.06        11.42 o                         
  14   5 -13          8.33          0.89         6.59 o                         
  15   5 -13         15.76          0.66         7.45 o                         
  16   5 -13          7.35         17.59         7.73 o                         
   1   6 -13          0.41         -0.06         8.04 o                         
   2   6 -13        173.89        173.13        26.88 o                         
   3   6 -13        130.15        114.84        22.79 o                         
   4   6 -13        184.39        185.07        28.09 o                         
   5   6 -13          3.29          7.66         7.91 o                         
   6   6 -13         20.84         13.21         9.38 o                         
   7   6 -13          8.29         -3.70         6.57 o                         
   8   6 -13         23.78          7.91        10.91 o                         
   9   6 -13         74.44         54.51        16.21 o                         
  10   6 -13          0.33          1.28        11.49 o                         
  11   6 -13         17.60         18.89        11.93 o                         
  12   6 -13         15.84          4.98         9.19 o                         
  13   6 -13         21.06         16.21        12.70 o                         
  14   6 -13          0.35         -0.22         7.28 o                         
  15   6 -13         13.11         25.88        13.47 o                         
   0   7 -13         96.16         77.74        21.96 o                         
   1   7 -13         22.36          5.81        10.72 o                         
   2   7 -13         16.28         10.08         8.10 o                         
   3   7 -13          0.45         -8.10         8.10 o                         
   4   7 -13         34.24         30.76        14.36 o                         
   5   7 -13          9.00          9.89        11.93 o                         
   6   7 -13         37.77          5.17        11.68 o                         
   7   7 -13          5.74         -9.89         9.89 o                         
   8   7 -13         16.38          3.32        12.76 o                         
   9   7 -13          3.69         14.23        13.08 o                         
  10   7 -13          9.91          5.93        13.21 o                         
  11   7 -13         17.07         16.34         9.00 o                         
  12   7 -13          8.46         -1.94        13.37 o                         
   1   8 -13          8.34         -4.86         6.46 o                         
   2   8 -13         24.77         17.83         9.29 o                         
   3   8 -13          8.73         12.51        14.29 o                         
   4   8 -13          1.18         -4.66        11.81 o                         
   5   8 -13          6.99          7.85        11.04 o                         
   6   8 -13          9.60         19.97        17.68 o                         
   7   8 -13          4.35          4.21        10.66 o                         
   8   8 -13         65.56         64.59        19.53 o                         
   9   8 -13          0.16          9.96         8.30 o                         
   0   9 -13         13.39        -10.59        16.78 o                         
   1   9 -13         11.22         11.03        12.22 o                         
   2   9 -13         28.32         -5.93         9.88 o                         
   3   9 -13          2.97         -7.92         9.22 o                         
   0   0 -12        893.51        930.76        42.64 o                         
   2   0 -12        420.02        435.98         8.95 o                         
   4   0 -12        360.54        336.22         9.21 o                         
   6   0 -12        140.19        126.72         5.57 o                         
   8   0 -12        122.03        137.02         6.27 o                         
  10   0 -12        588.17        628.95        15.37 o                         
  12   0 -12        103.31        124.21        12.89 o                         
  14   0 -12        549.12        755.82        41.15 o                         
  16   0 -12        172.10        294.48        28.73 o                         
  18   0 -12         34.58         36.70        12.89 o                         
  20   0 -12         25.18         15.00        11.68 o                         
   1   1 -12        907.27        882.39        10.11 o                         
   2   1 -12        711.19        659.31         7.90 o                         
   3   1 -12        201.63        185.43         3.59 o                         
   4   1 -12         35.52         34.32         1.74 o                         
   5   1 -12          0.91         -0.62         0.88 o                         
   6   1 -12        173.25        165.39         4.39 o                         
   7   1 -12        129.18        123.64         4.02 o                         
   8   1 -12         24.82         19.23         2.25 o                         
   9   1 -12        207.69        215.01         5.70 o                         
  10   1 -12         64.68         56.54         4.24 o                         
  11   1 -12         82.14         75.98         5.98 o                         
  12   1 -12        651.71        777.00        23.05 o                         
  13   1 -12        147.05        190.80        11.26 o                         
  14   1 -12         87.52         84.49         9.81 o                         
  15   1 -12         71.33         66.47        12.19 o                         
  16   1 -12        121.57        135.06        14.14 o                         
  17   1 -12          4.17         -8.42         8.42 o                         
  18   1 -12         91.88         84.89        13.66 o                         
  19   1 -12          0.40        -10.59        10.59 o                         
  20   1 -12          2.58         -8.74         8.74 o                         
   0   2 -12        571.87        576.52        15.40 o                         
   1   2 -12       1307.41       1323.14        17.23 o                         
   2   2 -12        124.13        119.66         4.92 o                         
   3   2 -12         62.06         60.75         4.21 o                         
   4   2 -12       1139.15       1159.74        15.57 o                         
   5   2 -12       1289.39       1361.95        16.01 o                         
   6   2 -12         17.19         15.85         1.71 o                         
   7   2 -12         55.64         51.68         2.76 o                         
   8   2 -12        659.07        683.16        10.51 o                         
   9   2 -12       1334.33       1507.22        21.99 o                         
  10   2 -12        551.48        578.78        13.21 o                         
  11   2 -12         31.66         24.46         4.07 o                         
  12   2 -12        273.03        288.97        14.14 o                         
  13   2 -12          4.58          1.07         3.38 o                         
  14   2 -12        159.19        179.21        12.05 o                         
  15   2 -12          4.39          1.08         4.32 o                         
  16   2 -12         21.69         35.61        11.81 o                         
  17   2 -12          2.20         -6.51         8.68 o                         
  18   2 -12          4.88         -6.13         9.83 o                         
  19   2 -12          7.48         -9.57         9.57 o                         
  20   2 -12         10.74         -6.96        14.10 o                         
   1   3 -12         74.43         65.47         5.08 o                         
   2   3 -12        270.66        298.10         7.63 o                         
   3   3 -12        254.19        222.66         5.95 o                         
   4   3 -12         25.29         22.61         2.26 o                         
   5   3 -12        178.17        159.37         4.18 o                         
   6   3 -12        377.19        405.64         7.53 o                         
   7   3 -12        153.91        134.82         5.67 o                         
   8   3 -12        445.91        494.30        10.90 o                         
   9   3 -12        123.17        108.88         7.89 o                         
  10   3 -12         90.01         83.53         8.16 o                         
  11   3 -12        204.43        234.66        10.76 o                         
  12   3 -12          8.29          4.17         4.61 o                         
  13   3 -12         72.94         77.75        11.17 o                         
  14   3 -12          4.54         -4.53         4.53 o                         
  15   3 -12         11.31          4.11         4.95 o                         
  16   3 -12          5.36         -5.84         5.84 o                         
  17   3 -12         11.55         12.38         8.87 o                         
  18   3 -12          0.73         -8.81         8.81 o                         
  19   3 -12          9.32         10.15        13.21 o                         
   0   4 -12         16.53         10.51         4.50 o                         
   1   4 -12         49.55         40.82         3.59 o                         
   2   4 -12         33.79         32.26         3.15 o                         
   3   4 -12        440.29        420.71        10.05 o                         
   4   4 -12        567.84        593.99        11.22 o                         
   5   4 -12        137.52        125.53         6.03 o                         
   6   4 -12          5.31         -1.64         1.94 o                         
   7   4 -12        287.25        281.31        11.46 o                         
   8   4 -12        100.14         68.68        15.38 o                         
   9   4 -12          9.34         -4.47         5.17 o                         
  10   4 -12          8.83          0.00         7.34 o                         
  11   4 -12         77.55         80.68        17.17 o                         
  12   4 -12          0.58         -2.49         7.72 o                         
  13   4 -12          2.74         -3.20         4.44 o                         
  14   4 -12          3.35         -3.96         5.86 o                         
  15   4 -12          2.59         -5.07         5.07 o                         
  16   4 -12          8.06          7.73         9.57 o                         
  17   4 -12          1.32         -9.38         9.38 o                         
  18   4 -12          2.14        -10.40        10.40 o                         
   1   5 -12        129.15        115.81         9.44 o                         
   2   5 -12         36.93         29.91         8.04 o                         
   3   5 -12         17.52          2.32         8.39 o                         
   4   5 -12        166.27        148.67        14.39 o                         
   5   5 -12         73.71         75.70        16.59 o                         
   6   5 -12         82.46         69.38        16.66 o                         
   7   5 -12         57.53         40.59        14.68 o                         
   8   5 -12        232.38        247.41        29.75 o                         
   9   5 -12        133.11        107.56        19.98 o                         
  10   5 -12          4.13          6.32         6.45 o                         
  11   5 -12         10.06         -8.62         8.62 o                         
  12   5 -12          8.25          5.17         7.98 o                         
  13   5 -12         22.27         23.45        10.85 o                         
  14   5 -12          7.71         -1.73        10.40 o                         
  15   5 -12         30.84         18.55        18.86 o                         
  16   5 -12          4.43         -6.05         6.05 o                         
  17   5 -12         11.13          3.91        12.64 o                         
   1   6 -12          2.61          3.83         7.21 o                         
   2   6 -12        168.80        112.87        21.26 o                         
   3   6 -12         17.34         -2.23        10.59 o                         
   4   6 -12         79.42         90.76        20.68 o                         
   5   6 -12        193.62        170.58        26.37 o                         
   6   6 -12        134.69         98.37        20.11 o                         
   7   6 -12         39.57          5.94         8.49 o                         
   8   6 -12          5.84         10.72        10.78 o                         
   9   6 -12         17.45          6.00        10.34 o                         
  10   6 -12         11.99          3.64        10.91 o                         
  11   6 -12         53.79         55.84        16.47 o                         
  12   6 -12         21.50          9.91         8.24 o                         
  13   6 -12          5.55         -4.35         6.75 o                         
  14   6 -12          5.09          2.73         6.98 o                         
  15   6 -12          7.40         -1.36         8.07 o                         
   1   7 -12         22.02          5.87        11.61 o                         
   2   7 -12          1.94         -7.47         7.66 o                         
   3   7 -12         13.02          1.98         6.70 o                         
   4   7 -12          8.05          1.60        11.49 o                         
   5   7 -12         17.46          7.85        12.51 o                         
   6   7 -12         13.50          9.06        10.21 o                         
   7   7 -12          8.95          4.98        10.21 o                         
   8   7 -12         15.68         13.15         9.32 o                         
   9   7 -12          3.69         -8.42         8.42 o                         
  10   7 -12          3.29          0.00         8.62 o                         
  11   7 -12         44.09         57.31        18.32 o                         
  12   7 -12          0.14          0.08         6.61 o                         
  13   7 -12          7.66         -1.30         7.67 o                         
   0   8 -12         26.32         24.83        14.81 o                         
   1   8 -12          0.74         -6.89         6.89 o                         
   2   8 -12          9.00         10.08        10.85 o                         
   3   8 -12         33.01         44.86        15.44 o                         
   4   8 -12         20.87         20.10        10.91 o                         
   5   8 -12          4.55         -0.77         9.44 o                         
   6   8 -12          9.76         12.76        10.15 o                         
   7   8 -12          9.87         -0.13         7.79 o                         
   8   8 -12          1.22         -6.32         9.89 o                         
   9   8 -12         24.30         11.87        12.89 o                         
  10   8 -12         14.43         13.78        12.38 o                         
   1   9 -12          6.52         -6.05         9.51 o                         
   2   9 -12          3.41        -11.49        11.49 o                         
   3   9 -12          2.52        -10.02        10.02 o                         
   4   9 -12          0.72          6.45        14.42 o                         
   2   0 -11       1162.31       1212.18        26.24 o                         
   4   0 -11        778.70        812.29        13.72 o                         
   6   0 -11         34.00         31.48         2.97 o                         
   8   0 -11         18.49         14.80         2.45 o                         
  10   0 -11        927.74       1006.94        20.94 o                         
  12   0 -11         47.21         51.40         5.64 o                         
  14   0 -11        343.40        438.10        29.70 o                         
  16   0 -11         18.78         15.44         9.51 o                         
  18   0 -11         59.15         79.20        17.93 o                         
  20   0 -11         23.05         16.91        14.93 o                         
   0   1 -11       1182.89       1137.81        18.87 o                         
   1   1 -11        345.42        304.04         4.56 o                         
   2   1 -11       5194.35       5726.03        49.00 o                         
   3   1 -11        360.62        326.73         5.00 o                         
   4   1 -11         85.14        100.47         2.80 o                         
   5   1 -11          8.43          5.13         1.30 o                         
   6   1 -11        953.69        985.35        13.19 o                         
   7   1 -11        677.60        630.25         9.94 o                         
   8   1 -11         52.54         48.65         2.80 o                         
   9   1 -11        326.57        357.79         8.16 o                         
  10   1 -11         49.32         48.60         2.64 o                         
  11   1 -11        584.71        650.84        12.12 o                         
  12   1 -11        189.68        205.08         9.56 o                         
  13   1 -11        113.86        118.49         8.98 o                         
  14   1 -11         23.32         18.40         4.53 o                         
  15   1 -11        139.80        182.36        15.09 o                         
  16   1 -11        114.32        138.07        14.04 o                         
  17   1 -11          7.30          5.70        10.31 o                         
  18   1 -11         42.00         54.83        10.77 o                         
  19   1 -11          2.51         -5.93         5.93 o                         
  20   1 -11          5.67         -3.63        10.09 o                         
   1   2 -11        765.14        779.01        11.50 o                         
   2   2 -11        228.09        277.35         5.85 o                         
   3   2 -11        111.67        111.63         3.85 o                         
   4   2 -11         26.70         20.62         2.10 o                         
   5   2 -11       1043.38       1064.40        13.31 o                         
   6   2 -11        837.04        890.97        11.95 o                         
   7   2 -11         41.50         36.36         2.23 o                         
   8   2 -11        415.72        439.56         7.90 o                         
   9   2 -11        175.90        177.69         6.32 o                         
  10   2 -11         44.26         34.95         3.64 o                         
  11   2 -11        294.05        308.20        15.58 o                         
  12   2 -11        110.74        107.73         9.17 o                         
  13   2 -11         20.91         18.45         4.85 o                         
  14   2 -11        100.30         88.58        11.54 o                         
  15   2 -11         14.01         11.24         4.64 o                         
  16   2 -11         52.90         75.45        10.85 o                         
  17   2 -11         27.35         12.00         7.29 o                         
  19   2 -11          0.58          0.00        11.93 o                         
  20   2 -11         24.93         29.99        15.06 o                         
   0   3 -11        124.03        119.23         6.93 o                         
   1   3 -11         27.76         21.63         2.35 o                         
   2   3 -11        129.70        140.10         4.53 o                         
   3   3 -11        181.74        174.82         5.22 o                         
   4   3 -11        262.06        283.58         6.74 o                         
   5   3 -11        259.11        256.21         5.61 o                         
   6   3 -11         30.93         25.54         2.43 o                         
   7   3 -11        107.33        102.33         4.69 o                         
   8   3 -11         29.21         21.48         2.52 o                         
   9   3 -11        281.69        316.06        11.26 o                         
  10   3 -11         20.57         20.09         3.45 o                         
  11   3 -11         80.70         73.38         6.59 o                         
  12   3 -11         83.66         87.24         8.23 o                         
  13   3 -11          7.55         -3.13         3.13 o                         
  14   3 -11         14.16          9.04         5.75 o                         
  15   3 -11          2.27         -5.01         7.12 o                         
  16   3 -11          6.52         -2.02         5.31 o                         
  17   3 -11         13.63         -7.40         7.40 o                         
  18   3 -11          0.83         -8.23         8.23 o                         
  19   3 -11          0.05         -4.28         9.57 o                         
   1   4 -11         47.26         47.75         3.75 o                         
   2   4 -11         23.26         17.16         2.43 o                         
   3   4 -11         28.04         21.83         2.65 o                         
   4   4 -11         36.17         30.36         3.12 o                         
   5   4 -11        111.88        106.95         6.52 o                         
   6   4 -11        136.37        144.97         5.51 o                         
   7   4 -11        135.85        135.83         8.04 o                         
   8   4 -11         90.86         93.32         6.79 o                         
   9   4 -11         41.21         32.93         5.37 o                         
  10   4 -11         35.30         34.19         5.32 o                         
  11   4 -11         90.83         85.07         9.53 o                         
  12   4 -11         37.48         30.63        11.62 o                         
  13   4 -11          8.18          1.46         4.46 o                         
  14   4 -11          7.57         -2.11         5.43 o                         
  15   4 -11          3.02         -1.58         4.82 o                         
  16   4 -11          0.83          7.23         6.19 o                         
  17   4 -11          2.26         -5.61         7.02 o                         
  18   4 -11          1.62          3.89         8.30 o                         
   0   5 -11         10.89          3.13         4.63 o                         
   1   5 -11        259.31        257.37        12.19 o                         
   2   5 -11         82.65         68.23         7.81 o                         
   3   5 -11         46.83         37.58        13.18 o                         
   4   5 -11         28.32         18.30         6.53 o                         
   5   5 -11         73.94         92.23        15.09 o                         
   6   5 -11          1.25          1.21         7.47 o                         
   7   5 -11        194.35        244.65        27.84 o                         
   8   5 -11         29.34         18.12        10.91 o                         
   9   5 -11         36.16         21.64        10.40 o                         
  10   5 -11          0.89         -6.45         6.45 o                         
  11   5 -11         20.09          0.96        10.53 o                         
  12   5 -11         35.68         23.65         8.01 o                         
  13   5 -11         13.87          8.61         6.22 o                         
  14   5 -11         50.13         51.97        10.57 o                         
  15   5 -11          6.17          4.57        11.10 o                         
  16   5 -11          4.18        -10.40        10.40 o                         
  17   5 -11         12.14         13.66        10.91 o                         
   1   6 -11          8.92         20.87         8.23 o                         
   2   6 -11          3.68          2.68         9.13 o                         
   3   6 -11         86.88         67.66        16.79 o                         
   4   6 -11          4.57         16.46        10.47 o                         
   5   6 -11        376.54        389.34        37.23 o                         
   6   6 -11         21.88         11.04        10.98 o                         
   7   6 -11         21.22         23.74        12.00 o                         
   8   6 -11         19.50         34.21        13.08 o                         
  10   6 -11         16.86         25.53        12.51 o                         
  11   6 -11         45.71         37.27        13.40 o                         
  12   6 -11          9.78          6.62        12.09 o                         
  13   6 -11         16.00          4.61         7.99 o                         
  14   6 -11          7.44         -2.94        12.70 o                         
  15   6 -11          0.27          0.87        11.87 o                         
  16   6 -11          3.41         -7.82         7.82 o                         
   0   7 -11        111.66        124.85        21.38 o                         
   1   7 -11          5.95         14.42        10.08 o                         
   2   7 -11         24.19         18.83        11.30 o                         
   3   7 -11         21.24         -1.66         6.57 o                         
   4   7 -11         27.94         16.91        11.87 o                         
   5   7 -11         90.30         95.74        21.00 o                         
   6   7 -11         27.13         19.59        11.30 o                         
   7   7 -11         21.13         -1.91        10.66 o                         
   8   7 -11          9.05          2.17        11.17 o                         
   9   7 -11          1.25          1.02         9.51 o                         
  10   7 -11          3.92         11.55         9.89 o                         
  11   7 -11          2.86         -4.11         6.09 o                         
  12   7 -11          0.67        -12.22        12.22 o                         
  13   7 -11          5.43         -6.27         8.04 o                         
  14   7 -11          8.48          3.83         9.90 o                         
   1   8 -11          7.26          1.46        11.61 o                         
   2   8 -11         18.66          9.51        10.27 o                         
   3   8 -11         78.53         93.44        22.08 o                         
   4   8 -11         33.53         39.89        15.83 o                         
   5   8 -11          0.12         14.61        11.17 o                         
   6   8 -11          1.62         -6.45         6.45 o                         
   7   8 -11         20.48         21.19        13.53 o                         
   8   8 -11         20.11          3.06        12.95 o                         
   9   8 -11          6.17         -2.62        12.38 o                         
  10   8 -11          6.79         16.82        14.68 o                         
  11   8 -11          0.39         -6.71         6.71 o                         
   0   9 -11         34.99         14.87        13.72 o                         
   1   9 -11          7.33          0.05         9.95 o                         
   2   9 -11         34.22         11.41        10.66 o                         
   3   9 -11          5.09          2.27         9.93 o                         
   4   9 -11         22.05         32.80        15.83 o                         
   5   9 -11          4.05        -13.21        13.21 o                         
   6   9 -11         44.00         27.06        19.59 o                         
   0   0 -10       9248.15       9807.86       411.85 o                         
   2   0 -10       1913.79       1809.76        24.53 o                         
   4   0 -10        179.73        242.94         6.24 o                         
   6   0 -10         82.37         89.29         4.50 o                         
   8   0 -10        246.47        234.60         9.60 o                         
  10   0 -10        165.14        181.48         7.71 o                         
  12   0 -10         81.16         70.21         7.09 o                         
  14   0 -10         95.59         91.02        14.55 o                         
  16   0 -10         28.40         26.36        10.34 o                         
  18   0 -10         65.87         95.35        17.23 o                         
  20   0 -10         10.73          2.49        12.89 o                         
   1   1 -10         59.55         64.60         1.69 o                         
   2   1 -10        171.56        167.30         2.92 o                         
   3   1 -10        450.79        433.66         5.90 o                         
   4   1 -10        189.61        192.23         4.11 o                         
   5   1 -10         57.47         60.38         2.68 o                         
   6   1 -10        942.82        891.55        12.12 o                         
   7   1 -10       1096.78       1191.93        15.23 o                         
   8   1 -10        158.01        163.80         4.68 o                         
   9   1 -10         65.24         57.71         2.91 o                         
  10   1 -10         13.76          8.74         1.45 o                         
  11   1 -10        489.20        547.25        10.16 o                         
  12   1 -10         17.95         16.00         2.81 o                         
  13   1 -10         96.11        127.85        11.21 o                         
  14   1 -10         17.11         16.19         4.63 o                         
  15   1 -10          5.35         10.46         6.19 o                         
  16   1 -10         40.82         41.10         9.19 o                         
  17   1 -10         23.60         39.19         8.74 o                         
  18   1 -10         10.17          7.28         6.95 o                         
  19   1 -10          4.83         -6.35         6.35 o                         
  20   1 -10          2.67        -10.43        10.43 o                         
  21   1 -10          6.45         -9.29         9.29 o                         
   0   2 -10        143.72        162.27         7.24 o                         
   1   2 -10         63.40         62.89         2.73 o                         
   2   2 -10        210.21        187.71         4.64 o                         
   3   2 -10        435.66        428.24         9.97 o                         
   4   2 -10        180.71        159.88         4.27 o                         
   5   2 -10        412.85        451.98         7.29 o                         
   6   2 -10        735.57        771.51        10.67 o                         
   7   2 -10         22.73         18.61         1.57 o                         
   8   2 -10         67.24         59.43         3.56 o                         
   9   2 -10        189.01        191.07         6.42 o                         
  10   2 -10        904.22        984.33        16.63 o                         
  11   2 -10          6.86          3.81         4.08 o                         
  12   2 -10          9.37          6.43         2.68 o                         
  13   2 -10         35.15         26.57         5.47 o                         
  14   2 -10         17.91         14.13         4.17 o                         
  15   2 -10         36.07         32.13         6.05 o                         
  16   2 -10         45.76         42.76         7.71 o                         
  17   2 -10         33.31         31.39         8.56 o                         
  18   2 -10          2.59          4.21         6.41 o                         
  19   2 -10         19.30          8.60        16.34 o                         
  20   2 -10         34.09         47.67        16.15 o                         
   1   3 -10        398.99        402.02         9.09 o                         
   2   3 -10        496.02        523.63         9.20 o                         
   3   3 -10        141.33        153.67         4.71 o                         
   4   3 -10         76.30         74.53         2.97 o                         
   5   3 -10        140.70        132.56         4.16 o                         
   6   3 -10         36.57         32.05         2.53 o                         
   7   3 -10        172.45        178.51         5.65 o                         
   8   3 -10        104.80         87.28         6.63 o                         
   9   3 -10         96.00         87.59         7.81 o                         
  10   3 -10          7.69          1.91         2.49 o                         
  11   3 -10         58.26         50.84         4.90 o                         
  12   3 -10         53.26         42.55         4.95 o                         
  13   3 -10         73.39         58.17         6.12 o                         
  14   3 -10        109.39         87.35         9.12 o                         
  15   3 -10          0.10         -3.31         3.82 o                         
  16   3 -10          9.93          3.58         4.78 o                         
  17   3 -10         23.07         13.13        10.03 o                         
  18   3 -10          2.94          0.83        10.02 o                         
  19   3 -10         28.81         28.53        13.85 o                         
  20   3 -10          1.65        -10.21        10.21 o                         
   0   4 -10         17.22         16.24         3.69 o                         
   1   4 -10        120.37        112.69         5.58 o                         
   2   4 -10        284.22        317.80         8.22 o                         
   3   4 -10         38.34         39.11         4.15 o                         
   4   4 -10         71.79         66.81         3.63 o                         
   5   4 -10         38.59         32.85         2.61 o                         
   6   4 -10        117.81        100.60         5.32 o                         
   7   4 -10        109.99        106.61         7.93 o                         
   8   4 -10         93.04         79.66         5.14 o                         
   9   4 -10          5.68          1.00         2.65 o                         
  10   4 -10          5.25         -4.05         4.05 o                         
  11   4 -10         52.05         47.83         7.00 o                         
  12   4 -10         10.29         10.61         4.49 o                         
  13   4 -10          1.06         -3.18         3.18 o                         
  14   4 -10         44.71         38.22        15.06 o                         
  15   4 -10         34.58         38.33        10.66 o                         
  16   4 -10         11.97         14.12         7.65 o                         
  17   4 -10          5.51        -11.25        12.35 o                         
  18   4 -10          8.05         -7.85        10.27 o                         
  19   4 -10          5.17        -10.78        10.91 o                         
   1   5 -10         50.02         47.22         4.72 o                         
   2   5 -10          3.00          0.68         1.83 o                         
   3   5 -10         74.75         57.83         4.74 o                         
   4   5 -10         15.20          5.76         4.01 o                         
   5   5 -10        382.54        403.65        12.91 o                         
   6   5 -10        252.46        272.64        12.76 o                         
   7   5 -10        238.84        257.87        11.35 o                         
   8   5 -10        183.34        221.50        14.71 o                         
   9   5 -10         93.56         79.28        10.50 o                         
  10   5 -10         19.35         14.55        10.98 o                         
  11   5 -10         13.80          9.76         7.15 o                         
  12   5 -10         46.71         34.04         7.95 o                         
  13   5 -10         66.68         62.70        14.42 o                         
  14   5 -10          8.03          5.23         7.59 o                         
  15   5 -10          5.35         -4.66         7.45 o                         
  16   5 -10          0.41        -10.21        10.21 o                         
  17   5 -10          2.41        -11.36        11.36 o                         
  18   5 -10          0.81         -7.91         7.91 o                         
   1   6 -10        283.58        305.17        33.08 o                         
   2   6 -10        171.71        128.19        22.22 o                         
   3   6 -10        115.12        104.75        20.36 o                         
   4   6 -10         68.06         59.17        16.47 o                         
   5   6 -10        115.91        118.15        20.23 o                         
   6   6 -10         58.11         52.78        15.13 o                         
   7   6 -10         14.49         -6.38         7.34 o                         
   8   6 -10         31.59         23.04        10.79 o                         
   9   6 -10         38.47         42.06        15.00 o                         
  10   6 -10          1.25         -4.21         5.36 o                         
  11   6 -10         13.21          9.22         7.13 o                         
  12   6 -10          0.13         -5.48         5.86 o                         
  13   6 -10         12.23          6.78         7.96 o                         
  14   6 -10         39.79         40.89        10.24 o                         
  15   6 -10          2.13         -5.17         7.98 o                         
  16   6 -10         15.58         14.89         9.27 o                         
   1   7 -10         27.41         12.57        11.36 o                         
   2   7 -10         69.45         58.27        17.42 o                         
   3   7 -10          9.66         -3.57         3.57 o                         
   4   7 -10         17.56         21.32        10.72 o                         
   5   7 -10         23.64         33.19        12.70 o                         
   6   7 -10         19.54         13.21        11.10 o                         
   7   7 -10         10.42          7.40        11.68 o                         
   8   7 -10          9.53         13.66        13.40 o                         
   9   7 -10         24.63         29.99        11.87 o                         
  10   7 -10         60.39         72.50        20.23 o                         
  11   7 -10         26.40         21.61         9.29 o                         
  12   7 -10          1.57         -0.32         8.87 o                         
  13   7 -10          5.75         -5.39         7.43 o                         
  14   7 -10          1.49         -0.10         7.86 o                         
   0   8 -10         71.11         72.25        19.15 o                         
   1   8 -10         32.91         44.09        19.62 o                         
   2   8 -10         36.21         32.93        13.79 o                         
   3   8 -10         65.58         56.61        16.27 o                         
   4   8 -10          2.14          5.93         8.04 o                         
   5   8 -10         13.85          9.64        13.02 o                         
   6   8 -10         17.22         14.10        12.95 o                         
   7   8 -10         27.15         27.63        13.02 o                         
   8   8 -10         17.71         18.44        14.61 o                         
   9   8 -10          4.40         -1.79        11.23 o                         
  10   8 -10          4.22         -6.29         6.29 o                         
  11   8 -10         28.02         37.45        11.55 o                         
   1   9 -10         29.58         27.62        11.35 o                         
   2   9 -10          4.16         -6.63        12.12 o                         
   3   9 -10         25.04         31.64        12.12 o                         
   4   9 -10         16.38         18.38        12.70 o                         
   5   9 -10         12.05          4.66        13.91 o                         
   7   9 -10         21.81         37.65        20.36 o                         
   2   0  -9         30.02         19.79         1.69 o                         
   4   0  -9       1080.87       1167.90        19.47 o                         
   6   0  -9       2328.06       2348.99        36.05 o                         
   8   0  -9        927.48       1030.65        23.23 o                         
  10   0  -9        164.43        194.28         6.64 o                         
  12   0  -9        303.54        350.21         9.87 o                         
  14   0  -9         27.20         18.58         4.71 o                         
  16   0  -9          7.42         -0.45         7.72 o                         
  18   0  -9        148.01        237.78        26.68 o                         
  20   0  -9          7.71          2.43        10.08 o                         
   0   1  -9        332.71        360.50         7.59 o                         
   1   1  -9       1274.12       1206.53        14.76 o                         
   2   1  -9       2426.82       2597.30        23.56 o                         
   3   1  -9        672.81        675.49         7.96 o                         
   4   1  -9         57.58         54.73         2.18 o                         
   5   1  -9         77.06         88.36         2.89 o                         
   6   1  -9        331.47        360.27         6.47 o                         
   7   1  -9        993.38        970.33        13.02 o                         
   8   1  -9         49.25         52.70         2.57 o                         
   9   1  -9        239.26        259.13         5.50 o                         
  10   1  -9        469.23        499.16         9.42 o                         
  11   1  -9         29.79         22.65         1.79 o                         
  12   1  -9         32.83         29.83         2.54 o                         
  13   1  -9        130.40        155.00         8.52 o                         
  14   1  -9        101.14        102.37        10.74 o                         
  15   1  -9          1.03         -3.43         3.43 o                         
  16   1  -9         12.37         -0.51         7.47 o                         
  17   1  -9         17.28         -1.80         6.32 o                         
  18   1  -9          2.47         -5.89         5.89 o                         
  19   1  -9          8.76          9.30         6.76 o                         
  20   1  -9          0.89         -6.05         6.05 o                         
  21   1  -9         12.68         24.92        10.09 o                         
   1   2  -9        427.18        413.39         7.28 o                         
   2   2  -9         89.24        101.35         3.36 o                         
   3   2  -9        517.34        524.80         7.89 o                         
   4   2  -9         25.85         18.45         1.68 o                         
   5   2  -9        359.37        389.69         6.55 o                         
   6   2  -9       1468.69       1649.42        19.40 o                         
   7   2  -9         12.13          7.42         1.63 o                         
   8   2  -9          7.98          5.62         2.21 o                         
   9   2  -9         38.70         35.64         2.98 o                         
  10   2  -9        146.67        151.73         5.98 o                         
  11   2  -9        178.58        169.22         8.71 o                         
  12   2  -9         37.40         35.63         3.68 o                         
  13   2  -9          4.75          1.10         3.00 o                         
  14   2  -9         27.62         24.49         7.18 o                         
  15   2  -9          1.87         -2.55         4.09 o                         
  16   2  -9        136.68        117.44        10.19 o                         
  17   2  -9         15.76         21.63         5.94 o                         
  18   2  -9          6.72          2.32         5.78 o                         
  19   2  -9          2.00         -7.79         8.55 o                         
  20   2  -9         32.06         25.97         9.57 o                         
  21   2  -9          8.40         -3.59        10.40 o                         
   0   3  -9        365.32        401.05        15.70 o                         
   1   3  -9         19.88         17.74         2.00 o                         
   2   3  -9        711.15        757.25        11.55 o                         
   3   3  -9        154.75        155.32         4.06 o                         
   4   3  -9         70.04         65.74         2.84 o                         
   5   3  -9         53.47         42.29         2.66 o                         
   6   3  -9         72.75         61.54         3.37 o                         
   7   3  -9        209.26        205.84         6.00 o                         
   8   3  -9         50.46         48.95         3.43 o                         
   9   3  -9         62.47         53.15         3.86 o                         
  10   3  -9         34.99         33.08         3.55 o                         
  11   3  -9        213.40        222.29         9.04 o                         
  12   3  -9          4.35         -2.33         2.33 o                         
  13   3  -9        238.38        259.36        10.28 o                         
  14   3  -9         20.63          9.76         4.74 o                         
  15   3  -9          5.56         11.38         3.81 o                         
  16   3  -9          5.91          4.83         4.37 o                         
  17   3  -9          3.09         -4.72         4.72 o                         
  18   3  -9         12.41         22.53         8.62 o                         
  19   3  -9          0.01         -9.32         9.32 o                         
  20   3  -9          9.69         -6.19        11.81 o                         
   1   4  -9        448.62        441.62        10.24 o                         
   2   4  -9        431.67        465.07        10.23 o                         
   3   4  -9        369.91        356.52         9.69 o                         
   4   4  -9        128.81        146.44         5.10 o                         
   5   4  -9        219.12        238.48         6.62 o                         
   6   4  -9         22.37         19.73         2.29 o                         
   7   4  -9          0.02         -1.22         1.60 o                         
   8   4  -9        236.85        243.16         7.47 o                         
   9   4  -9         86.57         81.66         6.51 o                         
  10   4  -9         38.43         23.11         4.06 o                         
  11   4  -9        176.99        194.80        11.85 o                         
  12   4  -9         65.34         61.11        11.80 o                         
  13   4  -9         13.00          1.34         4.63 o                         
  14   4  -9         56.52         34.01         6.93 o                         
  15   4  -9         15.56          6.28         5.50 o                         
  16   4  -9          0.57          2.85         5.14 o                         
  17   4  -9          2.94         -2.52         6.89 o                         
  18   4  -9          4.00          4.60         7.27 o                         
  19   4  -9          2.03        -12.89        12.89 o                         
   0   5  -9        481.24        506.70        26.93 o                         
   1   5  -9        140.10        131.56         7.08 o                         
   2   5  -9         25.44         16.37         3.11 o                         
   3   5  -9        110.68         99.02         7.90 o                         
   4   5  -9         44.59         46.42         3.96 o                         
   5   5  -9        216.05        201.71         8.48 o                         
   6   5  -9         91.96         76.24         5.58 o                         
   7   5  -9        161.00        154.21         8.77 o                         
   8   5  -9         35.27         19.40         3.91 o                         
   9   5  -9        174.39        149.64        12.41 o                         
  10   5  -9         38.61         30.93         5.96 o                         
  11   5  -9         79.87         67.95         7.96 o                         
  12   5  -9         72.68         55.32         8.23 o                         
  13   5  -9         19.62          7.05         6.73 o                         
  14   5  -9          0.19          1.96         6.19 o                         
  15   5  -9         15.03         11.19         7.08 o                         
  16   5  -9          5.93          8.10         6.77 o                         
  17   5  -9         63.82         93.15        21.35 o                         
  18   5  -9         11.41          8.03         8.45 o                         
   1   6  -9        151.29        116.82        20.62 o                         
   2   6  -9        330.23        411.23        35.64 o                         
   3   6  -9        145.70        110.25        19.34 o                         
   4   6  -9          9.60         18.19         9.25 o                         
   5   6  -9         85.32         78.22         9.44 o                         
   6   6  -9        130.03        102.94        11.23 o                         
   7   6  -9        117.27         96.22        11.11 o                         
   8   6  -9         19.53         10.85         9.32 o                         
   9   6  -9         23.96         34.14        12.70 o                         
  11   6  -9          6.41          0.19         7.21 o                         
  12   6  -9         10.53          3.93         7.21 o                         
  13   6  -9          3.30          8.87         7.72 o                         
  14   6  -9         18.45         23.08         8.37 o                         
  15   6  -9         13.78         14.73        12.44 o                         
  16   6  -9         16.67         17.34         7.32 o                         
   0   7  -9         88.80         98.49        18.00 o                         
   2   7  -9        188.29        234.49        29.49 o                         
   3   7  -9         22.60          4.79         6.25 o                         
   4   7  -9         13.02          8.30        10.59 o                         
   5   7  -9         43.01         33.06        11.68 o                         
   6   7  -9         12.84         14.49         9.64 o                         
   7   7  -9          8.56          6.70        10.08 o                         
   8   7  -9         20.16          8.10         9.19 o                         
   9   7  -9         13.64         22.97        12.00 o                         
  10   7  -9          9.28         14.24         7.83 o                         
  11   7  -9         24.71         14.93         8.80 o                         
  12   7  -9          8.68          1.45        12.00 o                         
  13   7  -9          1.13          3.32        10.47 o                         
  14   7  -9          9.11         -7.88         7.88 o                         
   1   8  -9         38.80         30.66         9.58 o                         
   2   8  -9         31.78         24.32        11.81 o                         
   3   8  -9         11.43          1.34         7.53 o                         
   5   8  -9          9.05          8.62        13.98 o                         
   6   8  -9         16.72          1.21        10.08 o                         
   7   8  -9          7.23         -2.81        11.04 o                         
   8   8  -9         22.18          8.42        10.98 o                         
   9   8  -9         31.75         21.67         9.02 o                         
  10   8  -9         10.95         -6.97         6.97 o                         
  11   8  -9          2.51         -6.08         7.32 o                         
  12   8  -9          3.51         -6.88         6.88 o                         
   0   9  -9         46.78         41.55        16.15 o                         
   1   9  -9          2.96         -5.55        11.26 o                         
   2   9  -9         81.60         72.38        15.63 o                         
   3   9  -9          8.83          3.36        17.87 o                         
   4   9  -9         13.57          2.30        13.40 o                         
   5   9  -9         27.28         34.84        16.34 o                         
   6   9  -9          2.67          4.59        14.10 o                         
   7   9  -9          0.06          7.02        16.34 o                         
   8   9  -9         12.42         19.28        11.04 o                         
   2   0  -8        453.83        464.40         8.22 o                         
   6   0  -8        852.21        902.26        17.35 o                         
   8   0  -8         40.79         45.71         3.59 o                         
  10   0  -8        479.04        507.76        14.22 o                         
  12   0  -8        122.38        133.18         6.24 o                         
  14   0  -8          2.95         -3.01         3.01 o                         
  16   0  -8         26.52         22.53         9.96 o                         
  18   0  -8         40.75         47.87        13.85 o                         
  20   0  -8          5.10         -9.13         9.13 o                         
   1   1  -8       3012.66       2811.84        30.23 o                         
   2   1  -8       4639.92       4663.26        44.64 o                         
   3   1  -8        494.29        465.70         7.65 o                         
   4   1  -8        105.29        112.22         3.03 o                         
   5   1  -8        187.37        176.62         4.01 o                         
   6   1  -8        142.53        127.61         4.87 o                         
   7   1  -8        677.36        671.25         9.82 o                         
   8   1  -8        239.74        246.54         5.43 o                         
   9   1  -8        218.25        265.51         5.91 o                         
  10   1  -8         74.76         78.16         3.07 o                         
  11   1  -8         34.55         31.46         2.04 o                         
  12   1  -8        124.03        119.80         5.10 o                         
  13   1  -8          0.54         -1.60         1.60 o                         
  14   1  -8        101.91        109.47         8.66 o                         
  15   1  -8        163.18        198.50        11.65 o                         
  16   1  -8         21.11         14.18         5.58 o                         
  17   1  -8         11.49         13.79        15.28 o                         
  18   1  -8          1.83         -4.51         4.51 o                         
  19   1  -8         15.87         14.97         7.61 o                         
  20   1  -8          7.40         -6.07         6.07 o                         
  21   1  -8          5.34          7.61         9.29 o                         
   0   2  -8          2.23          1.78         1.91 o                         
   1   2  -8       1489.76       1402.62        17.49 o                         
   2   2  -8        721.85        814.13        11.08 o                         
   3   2  -8         36.56         31.97         1.71 o                         
   4   2  -8        358.11        345.24         6.89 o                         
   5   2  -8        865.48        914.06        11.52 o                         
   6   2  -8        182.32        159.12         3.77 o                         
   7   2  -8         86.69         91.81         4.41 o                         
   8   2  -8       1168.27       1202.46        17.76 o                         
   9   2  -8         88.09         84.35         4.33 o                         
  10   2  -8         14.69          7.09         2.02 o                         
  11   2  -8         37.11         35.42         3.51 o                         
  12   2  -8        132.70        122.73         6.21 o                         
  13   2  -8         66.85         71.53         5.52 o                         
  14   2  -8         84.11         85.25         7.08 o                         
  15   2  -8          4.58          7.60         3.99 o                         
  16   2  -8         66.52         70.89         8.31 o                         
  17   2  -8         90.22         84.46        18.60 o                         
  18   2  -8         47.16         42.44         8.72 o                         
  19   2  -8         20.38         13.73         8.42 o                         
  20   2  -8          8.33         -4.39        11.26 o                         
  21   2  -8         14.50         12.85         8.65 o                         
   1   3  -8        362.55        374.32         8.38 o                         
   2   3  -8         78.90         88.68         3.92 o                         
   3   3  -8        210.39        209.98         6.19 o                         
   4   3  -8        421.07        450.15         8.38 o                         
   5   3  -8         21.32         18.32         1.95 o                         
   6   3  -8        315.51        305.63         7.09 o                         
   7   3  -8         26.27         21.12         2.31 o                         
   8   3  -8         16.73         12.82         2.29 o                         
   9   3  -8         59.56         54.16         3.76 o                         
  10   3  -8          6.55         -0.31         3.02 o                         
  11   3  -8        128.86        130.06         6.53 o                         
  12   3  -8         28.41         19.90         3.86 o                         
  13   3  -8        139.74        156.71         8.96 o                         
  14   3  -8         56.87         53.06         6.88 o                         
  15   3  -8         15.43          2.67         3.82 o                         
  16   3  -8          6.50          4.61         4.16 o                         
  17   3  -8         18.34         10.65        10.55 o                         
  18   3  -8          3.67         -0.29         5.39 o                         
  19   3  -8          6.70         -4.76        10.47 o                         
  20   3  -8         15.58         -0.98         8.60 o                         
   0   4  -8         60.70         54.53         7.11 o                         
   1   4  -8         38.79         34.47         3.38 o                         
   2   4  -8        117.85        122.29         5.53 o                         
   3   4  -8        461.19        462.54         9.79 o                         
   4   4  -8        420.88        465.25         9.37 o                         
   5   4  -8         19.83         14.97         2.13 o                         
   6   4  -8          9.90          6.83         1.76 o                         
   7   4  -8        100.34         82.94         4.34 o                         
   8   4  -8         54.61         49.47         3.49 o                         
   9   4  -8         78.01         62.33         4.99 o                         
  10   4  -8          5.04         -0.98         2.67 o                         
  11   4  -8         57.70         36.35         4.47 o                         
  12   4  -8         20.35         10.65         3.93 o                         
  13   4  -8          1.76         -3.68         3.68 o                         
  14   4  -8         54.76         63.18        11.22 o                         
  15   4  -8          6.29          1.66         9.55 o                         
  16   4  -8          2.35         -4.56         4.56 o                         
  17   4  -8         40.16         38.54         9.55 o                         
  18   4  -8          4.98          7.16         8.10 o                         
   1   5  -8         18.94         11.76         2.74 o                         
   2   5  -8        289.68        307.35        10.67 o                         
   3   5  -8         50.86         42.70         3.78 o                         
   4   5  -8        348.82        372.24        10.28 o                         
   5   5  -8         96.75         73.69         5.57 o                         
   6   5  -8          8.41          4.83         2.57 o                         
   7   5  -8         89.16         71.46         5.92 o                         
   8   5  -8         16.39          9.49         3.46 o                         
   9   5  -8         79.13         64.84         6.15 o                         
  10   5  -8         14.00          3.53         5.36 o                         
  11   5  -8         25.33         28.82         5.85 o                         
  12   5  -8          8.96          2.57        11.36 o                         
  13   5  -8         53.16         43.98         7.45 o                         
  14   5  -8         14.59         14.63         5.21 o                         
  15   5  -8          1.35         -2.25         6.24 o                         
  16   5  -8         19.73         12.60        15.00 o                         
  17   5  -8          1.30         -6.72         6.72 o                         
  18   5  -8         12.68         -7.01         7.01 o                         
   1   6  -8        154.69        220.63        27.07 o                         
   2   6  -8        143.65        136.23        22.09 o                         
   3   6  -8          5.36          3.96         7.15 o                         
   4   6  -8        100.58         95.84        10.45 o                         
   5   6  -8         91.44         87.33        10.34 o                         
   6   6  -8         22.59         21.56         7.66 o                         
   7   6  -8        161.01        199.64        15.17 o                         
   8   6  -8         31.42         26.95         7.21 o                         
   9   6  -8          6.63          1.21         7.02 o                         
  10   6  -8         22.42         13.66        10.21 o                         
  11   6  -8          1.24          2.99         6.80 o                         
  12   6  -8          0.98         -0.33         5.40 o                         
  13   6  -8         49.40         62.90        23.10 o                         
  14   6  -8          4.89         -6.89         7.09 o                         
  15   6  -8         36.21         33.72         9.79 o                         
  16   6  -8         11.51         10.13         7.71 o                         
  17   6  -8          0.35         -6.82         6.82 o                         
   1   7  -8          6.05          3.13         8.17 o                         
   2   7  -8         57.63         45.89        15.83 o                         
   3   7  -8         52.02         38.04        14.62 o                         
   4   7  -8         29.85         18.76         7.40 o                         
   5   7  -8         14.63         10.56         5.84 o                         
   6   7  -8          9.83         -7.15         8.49 o                         
   7   7  -8         10.38         19.34        11.10 o                         
   8   7  -8          9.16          1.98         8.81 o                         
   9   7  -8         69.15         83.28        13.00 o                         
  10   7  -8         20.54         12.03         7.12 o                         
  11   7  -8         59.39         77.40        13.07 o                         
  12   7  -8         35.42         24.64         9.92 o                         
  13   7  -8          5.42         -6.83         6.83 o                         
  14   7  -8          9.67          5.82         6.85 o                         
  15   7  -8          0.22         -6.79         6.79 o                         
   0   8  -8        120.35        120.83        23.04 o                         
   1   8  -8         24.68         28.19         9.00 o                         
   2   8  -8          1.88         -7.02         8.87 o                         
   3   8  -8          1.15         -6.45         9.64 o                         
   4   8  -8          5.07          1.40        12.76 o                         
   5   8  -8         20.30         17.36        14.42 o                         
   6   8  -8         14.44         22.72        12.32 o                         
   7   8  -8         14.60         -4.28        11.36 o                         
   8   8  -8         31.45         30.19        15.32 o                         
   9   8  -8         13.62          7.08         7.06 o                         
  10   8  -8         12.76          9.28         6.92 o                         
  11   8  -8          0.30         -5.47         5.47 o                         
  12   8  -8          7.52          3.17         8.81 o                         
   1   9  -8          8.15         -5.42         6.96 o                         
   2   9  -8          4.11         -7.44         7.44 o                         
   3   9  -8         19.58          2.79         8.37 o                         
   4   9  -8          0.15         -8.10         8.10 o                         
   5   9  -8         46.10         65.93        20.87 o                         
   6   9  -8         36.47         35.42        17.49 o                         
   7   9  -8         13.35          9.70        15.09 o                         
   8   9  -8         24.01         22.87        11.60 o                         
   2   0  -7       1442.79       1411.84        19.14 o                         
   4   0  -7        518.77        464.40        10.22 o                         
   6   0  -7        168.26        171.92         6.66 o                         
   8   0  -7        254.25        250.43         7.96 o                         
  10   0  -7        312.19        300.17         8.22 o                         
  12   0  -7        458.87        486.29        11.83 o                         
  14   0  -7         45.88         49.22         7.37 o                         
  16   0  -7         39.09         25.53         9.70 o                         
  18   0  -7          9.91         45.12        14.23 o                         
  20   0  -7          0.99         -5.04        10.08 o                         
   0   1  -7        517.06        540.49         9.31 o                         
   1   1  -7       2460.28       2234.81        24.38 o                         
   2   1  -7        868.36        923.27        10.21 o                         
   3   1  -7        249.96        241.22         4.11 o                         
   4   1  -7         29.95         30.74         1.60 o                         
   5   1  -7       1376.88       1236.51        14.50 o                         
   6   1  -7         50.93         58.08         2.98 o                         
   7   1  -7         27.89         26.51         1.91 o                         
   8   1  -7        173.23        177.81         3.98 o                         
   9   1  -7         88.35         87.73         3.56 o                         
  10   1  -7        315.22        316.85         5.82 o                         
  11   1  -7        124.53        129.24         3.81 o                         
  12   1  -7          1.81         -1.19         1.40 o                         
  13   1  -7         17.18         14.29         2.06 o                         
  14   1  -7        287.34        351.40        12.42 o                         
  15   1  -7         26.46         27.22         4.82 o                         
  16   1  -7          7.87          3.98         4.27 o                         
  17   1  -7          2.57         -4.92         4.92 o                         
  18   1  -7          2.46          0.08         5.89 o                         
  19   1  -7         90.52         96.41        19.66 o                         
  20   1  -7         12.89         -2.63         9.16 o                         
  21   1  -7          0.41         16.10         7.18 o                         
   1   2  -7        392.43        337.03         6.27 o                         
   2   2  -7       3467.90       3389.36        32.52 o                         
   3   2  -7        384.22        355.99         5.75 o                         
   4   2  -7         28.85         25.21         1.57 o                         
   5   2  -7        850.97        930.78        12.62 o                         
   6   2  -7         57.24         51.63         3.79 o                         
   7   2  -7         58.95         51.39         3.01 o                         
   8   2  -7        719.03        772.31        13.11 o                         
   9   2  -7        334.32        354.06         8.51 o                         
  10   2  -7        137.46        150.05         5.32 o                         
  11   2  -7        203.63        227.69         6.91 o                         
  12   2  -7          6.82          2.32         2.10 o                         
  13   2  -7        131.20        143.91         7.28 o                         
  14   2  -7         71.79         69.68         5.50 o                         
  15   2  -7         79.08         88.97         8.59 o                         
  16   2  -7         67.95         86.62         8.92 o                         
  17   2  -7          6.31          3.67         3.09 o                         
  18   2  -7         60.12         61.24        10.89 o                         
  19   2  -7          0.89         -6.90         6.90 o                         
  20   2  -7         19.09         30.60         9.79 o                         
  21   2  -7          0.42        -12.57        12.57 o                         
   0   3  -7         60.72         53.32         5.27 o                         
   1   3  -7       1321.56       1297.59        18.93 o                         
   2   3  -7        523.62        546.28         8.40 o                         
   3   3  -7        237.05        247.41         5.75 o                         
   4   3  -7        105.68         89.83         3.89 o                         
   5   3  -7         20.47         17.20         1.89 o                         
   6   3  -7        405.87        450.49         9.27 o                         
   7   3  -7         69.29         56.59         3.48 o                         
   8   3  -7        205.86        226.95         6.73 o                         
   9   3  -7         53.09         48.36         3.51 o                         
  10   3  -7         12.32         10.81         2.21 o                         
  11   3  -7        330.27        356.14         9.53 o                         
  12   3  -7         49.56         50.54         4.26 o                         
  13   3  -7         59.67         52.50         4.90 o                         
  14   3  -7         37.32         36.51         7.63 o                         
  15   3  -7         16.88         14.43         4.96 o                         
  16   3  -7         56.76         54.66        11.06 o                         
  17   3  -7         36.67         37.08         7.09 o                         
  18   3  -7         10.97          4.30         6.06 o                         
  19   3  -7          7.11         -3.43         6.16 o                         
  20   3  -7         12.57          6.62        13.91 o                         
   1   4  -7        191.91        189.92         7.06 o                         
   2   4  -7        219.64        212.52         6.38 o                         
   3   4  -7         19.70         17.92         2.33 o                         
   4   4  -7         40.73         33.86         2.69 o                         
   5   4  -7        253.78        267.63         8.22 o                         
   6   4  -7        358.21        377.57         8.61 o                         
   7   4  -7        284.71        287.18         7.58 o                         
   8   4  -7        350.68        382.28         9.55 o                         
   9   4  -7        141.43        152.03         6.65 o                         
  10   4  -7        111.91         87.00         8.55 o                         
  11   4  -7         18.88          7.75         3.64 o                         
  12   4  -7          0.09         -1.85         5.39 o                         
  13   4  -7          1.89         -3.02         3.02 o                         
  14   4  -7         22.62         20.62         9.55 o                         
  15   4  -7        110.73         93.71         9.36 o                         
  16   4  -7         20.30         19.91         5.46 o                         
  17   4  -7          4.95          2.71         8.09 o                         
  18   4  -7          1.85         -4.46         5.83 o                         
  19   4  -7          1.08         -6.05         6.05 o                         
  20   4  -7          0.66         -6.32        11.93 o                         
   0   5  -7        721.51        706.88        47.22 o                         
   1   5  -7        144.75        142.69        10.14 o                         
   2   5  -7         39.12         39.79         4.13 o                         
   3   5  -7        272.93        274.67         8.75 o                         
   4   5  -7        314.47        342.72         9.83 o                         
   5   5  -7        293.49        311.83         9.47 o                         
   6   5  -7         29.74         20.62         2.83 o                         
   7   5  -7          8.02          0.10         2.64 o                         
   8   5  -7         65.23         57.29         5.36 o                         
   9   5  -7        116.13        125.76        12.78 o                         
  10   5  -7         42.29         39.41         5.89 o                         
  11   5  -7         55.36         39.56         6.91 o                         
  12   5  -7         14.25         11.46         7.71 o                         
  13   5  -7         57.17         55.02         7.66 o                         
  14   5  -7          6.50         -0.80        12.06 o                         
  15   5  -7          2.63         -4.51         4.51 o                         
  16   5  -7         12.58          2.62         5.30 o                         
  17   5  -7         18.63         28.00         9.90 o                         
  18   5  -7          4.54         -8.03        10.98 o                         
  19   5  -7          3.00         -6.80         6.80 o                         
   1   6  -7        205.97        204.43        30.68 o                         
   2   6  -7          6.36         -0.35         3.99 o                         
   3   6  -7        255.62        265.09        42.18 o                         
   4   6  -7         41.96         36.89         5.52 o                         
   5   6  -7         61.30         49.78         8.09 o                         
   6   6  -7        217.76        220.61        11.56 o                         
   7   6  -7         56.64         34.32         5.73 o                         
   8   6  -7         45.38         45.75         5.78 o                         
   9   6  -7         55.78         39.62         8.01 o                         
  10   6  -7         28.16         28.56         8.72 o                         
  11   6  -7         30.21         23.65         6.43 o                         
  12   6  -7         20.64         21.07        10.59 o                         
  13   6  -7         61.99         54.48         9.25 o                         
  14   6  -7         12.46         10.26         7.20 o                         
  15   6  -7          4.63          6.18         7.09 o                         
  16   6  -7          6.99          2.49        14.33 o                         
  17   6  -7          4.66          0.83        10.24 o                         
   0   7  -7         31.43         14.93         8.11 o                         
   1   7  -7        134.79        118.22        22.21 o                         
   2   7  -7         43.99         43.02        13.85 o                         
   3   7  -7        156.83        115.67        21.90 o                         
   4   7  -7         62.47         54.57        15.70 o                         
   5   7  -7         18.90         13.98         5.93 o                         
   6   7  -7         34.57         29.47        14.93 o                         
   7   7  -7         13.05         13.05         7.33 o                         
   8   7  -7          8.17         15.45        22.91 o                         
   9   7  -7          0.11         -0.38         6.02 o                         
  10   7  -7         28.83         23.23         7.50 o                         
  11   7  -7          4.90         19.21        12.57 o                         
  12   7  -7          4.77          0.71         5.54 o                         
  13   7  -7         13.16         14.39         8.59 o                         
  14   7  -7          1.75         -6.72         6.72 o                         
  15   7  -7          0.44         -7.11         7.11 o                         
   1   8  -7         52.30         24.62         9.73 o                         
   2   8  -7          4.68         -7.85         7.85 o                         
   3   8  -7          7.35         -4.28         9.06 o                         
   4   8  -7          1.29         -7.21         7.21 o                         
   5   8  -7          3.05         -2.62         7.34 o                         
   6   8  -7         13.24         17.87        10.27 o                         
   7   8  -7          8.41          5.16         7.34 o                         
   8   8  -7          7.61         -6.41         6.41 o                         
   9   8  -7         21.68         23.90         9.55 o                         
  10   8  -7          8.54          3.60         7.27 o                         
  11   8  -7         30.10         40.59        11.98 o                         
  12   8  -7          3.41         -6.82         6.82 o                         
  13   8  -7          1.35         -6.80         6.80 o                         
   0   9  -7          0.42         -9.96         9.96 o                         
   1   9  -7          2.67         -1.14        11.84 o                         
   2   9  -7          9.57         -7.85         8.65 o                         
   3   9  -7         18.55          1.47        10.72 o                         
   4   9  -7          1.40          1.34         9.76 o                         
   6   9  -7         46.03         53.98        12.84 o                         
   7   9  -7         16.74          9.16         9.58 o                         
   8   9  -7          5.34         -6.65         6.88 o                         
   9   9  -7          0.85         -7.43         7.43 o                         
   0   0  -6         63.00         63.13        25.75 o                         
   2   0  -6        316.53        290.91         5.59 o                         
   4   0  -6        934.98        922.63        19.08 o                         
   6   0  -6       3573.38       3593.68        52.02 o                         
   8   0  -6       4307.18       4170.67        53.80 o                         
  10   0  -6        171.28        173.99         8.47 o                         
  12   0  -6        173.98        236.67         9.53 o                         
  14   0  -6         44.74         40.14         5.13 o                         
  16   0  -6         38.44         12.83         9.83 o                         
  18   0  -6         22.45         18.38        10.85 o                         
  22   0  -6         69.94         47.68        14.10 o                         
   1   1  -6       1069.95        973.26        12.06 o                         
   2   1  -6       3174.14       2973.85        29.47 o                         
   3   1  -6        335.30        293.97         4.78 o                         
   4   1  -6        986.59        863.63        10.56 o                         
   5   1  -6       5418.02       5199.96        68.74 o                         
   6   1  -6       1897.14       1904.89        21.11 o                         
   7   1  -6       1112.81       1100.03        12.84 o                         
   8   1  -6        564.89        550.90         7.99 o                         
   9   1  -6        652.24        603.61         8.36 o                         
  10   1  -6        795.13        874.06        11.87 o                         
  11   1  -6         13.19          9.86         1.69 o                         
  12   1  -6        128.49        133.74         4.21 o                         
  13   1  -6          8.04          2.61         1.85 o                         
  14   1  -6         74.05         71.31         4.14 o                         
  15   1  -6         32.21         26.18         4.32 o                         
  16   1  -6          3.50         -3.19         3.19 o                         
  17   1  -6          2.98          7.74         6.06 o                         
  18   1  -6         10.06          1.28         5.75 o                         
  19   1  -6         65.46         66.72        11.61 o                         
  20   1  -6         23.27         26.26         8.37 o                         
  21   1  -6          0.03        -12.48        12.48 o                         
  22   1  -6          0.10         -8.19         8.19 o                         
   0   2  -6        134.00        139.28         5.76 o                         
   1   2  -6         12.82         12.03         1.24 o                         
   2   2  -6       1657.72       1600.09        16.83 o                         
   3   2  -6        815.40        804.45         9.98 o                         
   4   2  -6        158.51        159.91         4.05 o                         
   5   2  -6         43.25         51.44         2.97 o                         
   6   2  -6       3355.25       3333.24        38.58 o                         
   7   2  -6        544.19        556.42        10.13 o                         
   8   2  -6         98.55         94.91         4.48 o                         
   9   2  -6        358.22        369.72        11.42 o                         
  10   2  -6          7.39         10.50         1.89 o                         
  11   2  -6         19.14         19.16         2.32 o                         
  12   2  -6        211.73        214.04         6.88 o                         
  13   2  -6        144.55        162.69         7.13 o                         
  14   2  -6         66.01         54.50         4.96 o                         
  15   2  -6         41.88         57.42         8.37 o                         
  16   2  -6        139.94        194.40        19.40 o                         
  17   2  -6        172.65        251.06        30.56 o                         
  18   2  -6         22.41         29.65         8.37 o                         
  19   2  -6          3.78         -4.79         6.18 o                         
  20   2  -6         22.58         17.78         9.74 o                         
  21   2  -6         42.91         25.54        15.09 o                         
   1   3  -6       1626.09       1551.07        21.56 o                         
   2   3  -6         71.62         64.47         3.51 o                         
   3   3  -6       1712.64       1754.19        21.08 o                         
   4   3  -6         58.15         52.31         2.93 o                         
   5   3  -6        556.29        543.65         9.56 o                         
   6   3  -6         26.96         28.26         2.35 o                         
   7   3  -6        142.83        129.79         4.91 o                         
   8   3  -6         35.12         30.64         2.80 o                         
   9   3  -6         58.27         58.83         3.68 o                         
  10   3  -6        562.88        612.89        11.68 o                         
  11   3  -6         18.51         16.08         2.61 o                         
  12   3  -6         25.86         17.89         3.24 o                         
  13   3  -6        372.65        420.66        14.07 o                         
  14   3  -6         72.50         74.15         7.13 o                         
  15   3  -6         20.93         33.20         5.99 o                         
  16   3  -6         55.06         54.06        10.58 o                         
  17   3  -6         31.25         21.49         6.40 o                         
  18   3  -6         39.20         35.44         7.53 o                         
  19   3  -6          1.61          8.23        12.32 o                         
  20   3  -6          2.74          2.48        13.82 o                         
  21   3  -6         12.51          4.90         9.73 o                         
   0   4  -6          0.18         -0.20         2.24 o                         
   1   4  -6        211.31        221.71        10.54 o                         
   2   4  -6        649.83        696.24        13.41 o                         
   3   4  -6        199.89        227.22         6.59 o                         
   4   4  -6        101.45        112.16         4.40 o                         
   5   4  -6        147.34        151.04         5.22 o                         
   6   4  -6        553.15        605.52        11.19 o                         
   7   4  -6        166.56        176.09         6.44 o                         
   8   4  -6          1.95          1.08         1.85 o                         
   9   4  -6          0.75          0.75         1.81 o                         
  10   4  -6         20.85         13.34         2.63 o                         
  11   4  -6         90.08         83.76         5.57 o                         
  12   4  -6        122.38         95.67         8.94 o                         
  13   4  -6         54.73         44.22         6.86 o                         
  14   4  -6         30.16         25.58         6.44 o                         
  15   4  -6         15.67         16.48         6.78 o                         
  16   4  -6          9.82          6.74         5.04 o                         
  17   4  -6         17.73         24.63         6.21 o                         
  18   4  -6         10.36         -0.59         5.45 o                         
  19   4  -6         11.04         10.03         7.10 o                         
  20   4  -6          0.29         -8.28         8.28 o                         
   1   5  -6        430.35        453.31        12.65 o                         
   2   5  -6        176.02        149.20         6.38 o                         
   3   5  -6         84.19         83.01         7.49 o                         
   4   5  -6         27.52         21.05         4.25 o                         
   5   5  -6        191.54        188.87         7.30 o                         
   6   5  -6        254.06        249.14         8.13 o                         
   7   5  -6         13.29          8.63         2.30 o                         
   8   5  -6         32.40         15.61         3.47 o                         
   9   5  -6        428.75        449.37        13.23 o                         
  10   5  -6         39.14         37.00         5.91 o                         
  11   5  -6         99.11        102.47        15.19 o                         
  12   5  -6         32.63         23.84         5.75 o                         
  13   5  -6         20.44          8.54         5.03 o                         
  14   5  -6          0.87         -0.63         3.44 o                         
  15   5  -6         10.28          3.40         5.07 o                         
  16   5  -6         64.16         56.11         8.81 o                         
  17   5  -6         13.38         -3.55         6.42 o                         
  18   5  -6          1.83         -3.82        11.68 o                         
  19   5  -6          1.95         -7.96         7.96 o                         
   0   6  -6        208.55        217.85        18.90 o                         
   1   6  -6        142.48        134.00         9.32 o                         
   2   6  -6         15.96         11.26         4.16 o                         
   3   6  -6        492.17        524.54        29.46 o                         
   4   6  -6         23.72         20.37         4.32 o                         
   5   6  -6         19.71         12.81         3.78 o                         
   6   6  -6         70.33         62.37         8.80 o                         
   7   6  -6         95.17         95.28         8.17 o                         
   8   6  -6         20.58          6.70         4.70 o                         
   9   6  -6         98.74         97.84        10.00 o                         
  10   6  -6         23.69         21.90         5.63 o                         
  11   6  -6         87.48         69.95        12.25 o                         
  12   6  -6         11.96          6.81         6.36 o                         
  13   6  -6         25.07         22.75         6.49 o                         
  14   6  -6          4.70          4.03         5.75 o                         
  15   6  -6          3.62         -6.13         6.13 o                         
  16   6  -6          1.37         -6.19        10.56 o                         
  17   6  -6          1.23         -5.55         5.55 o                         
   1   7  -6        142.25        124.93        21.83 o                         
   2   7  -6         24.94         12.83         9.76 o                         
   3   7  -6         19.99         19.34        10.59 o                         
   4   7  -6         34.14         30.68         7.39 o                         
   5   7  -6         17.95         13.61         6.25 o                         
   6   7  -6         16.32         12.93         8.01 o                         
   7   7  -6         54.88         64.86        10.66 o                         
   8   7  -6         63.47         63.04         9.65 o                         
   9   7  -6          4.21         -1.67         4.48 o                         
  10   7  -6         18.76         15.55         5.38 o                         
  11   7  -6          9.74         -4.83         5.61 o                         
  12   7  -6         12.93         -3.56         6.94 o                         
  13   7  -6          3.63          7.37        15.70 o                         
  14   7  -6          3.01         -5.73         5.73 o                         
  15   7  -6         12.55         13.54         9.42 o                         
   0   8  -6         54.60         67.59        17.30 o                         
   1   8  -6         20.26         41.62        11.55 o                         
   2   8  -6         82.82         74.17        19.21 o                         
   3   8  -6          1.59         -0.64         8.23 o                         
   4   8  -6         10.38         -4.59         8.42 o                         
   5   8  -6          2.94          6.66         5.93 o                         
   6   8  -6          5.55         -2.55         8.10 o                         
   7   8  -6         14.50          7.27         7.58 o                         
   8   8  -6         19.54         31.22         9.66 o                         
   9   8  -6         24.37         11.92        14.17 o                         
  10   8  -6         15.79          4.96         7.47 o                         
  11   8  -6         82.83         97.59        25.40 o                         
  12   8  -6         18.46         22.24         9.29 o                         
  13   8  -6          2.46         -7.26         7.26 o                         
   1   9  -6          5.69         -5.74         5.74 o                         
   2   9  -6          9.17         -5.97         5.97 o                         
   3   9  -6          8.09         -6.18         8.36 o                         
   4   9  -6         22.31         11.30        12.38 o                         
   5   9  -6          2.82         -7.06         7.06 o                         
   6   9  -6         13.26         -4.74         7.35 o                         
   7   9  -6         21.55         15.17         9.90 o                         
   8   9  -6          7.41          6.48         8.75 o                         
   9   9  -6          6.36          0.84         8.99 o                         
   0  10  -6          0.23         -6.32         8.04 o                         
   1  10  -6          0.02         -8.12         8.12 o                         
   2  10  -6         11.62          2.68         7.39 o                         
   2   0  -5      15037.29      15529.39       413.86 o                         
   4   0  -5      10930.98      11028.38       279.11 o                         
   6   0  -5       5720.79       5317.48       118.25 o                         
   8   0  -5        315.99        295.04         9.16 o                         
  10   0  -5        283.63        305.52         8.31 o                         
  12   0  -5          4.23          2.75         1.75 o                         
  14   0  -5         11.61          8.36         4.02 o                         
  16   0  -5         13.30         10.30         3.87 o                         
  18   0  -5         55.69         40.08        13.02 o                         
  20   0  -5         18.15         26.29        13.34 o                         
  22   0  -5        101.92        141.18        22.34 o                         
   0   1  -5       3713.68       3454.78        99.78 o                         
   1   1  -5        371.53        318.03         5.02 o                         
   2   1  -5        407.11        369.02         4.95 o                         
   3   1  -5       2524.75       2328.87        23.66 o                         
   4   1  -5       1973.73       1917.11        20.21 o                         
   5   1  -5       2678.35       2424.14        25.37 o                         
   6   1  -5        372.53        341.11         5.19 o                         
   7   1  -5        117.17        114.86         2.91 o                         
   8   1  -5        712.39        732.09         9.26 o                         
   9   1  -5        119.01        106.63         3.08 o                         
  10   1  -5        344.53        346.05         7.90 o                         
  11   1  -5         13.04          9.11         1.32 o                         
  12   1  -5         81.44         80.38         4.70 o                         
  13   1  -5          1.31         -1.14         1.14 o                         
  14   1  -5         47.96         42.40         3.26 o                         
  15   1  -5          4.31          7.63         3.46 o                         
  16   1  -5         28.71         25.71         8.10 o                         
  17   1  -5         21.06         17.45         4.84 o                         
  18   1  -5          6.74         -1.03         4.75 o                         
  19   1  -5         81.53         68.04        16.40 o                         
  20   1  -5         44.09         58.10        10.66 o                         
  21   1  -5          3.42          7.29         8.30 o                         
  22   1  -5          2.80         -5.84         8.12 o                         
   1   2  -5        305.33        268.30         4.78 o                         
   2   2  -5       6441.10       6287.92       122.76 o                         
   3   2  -5        240.11        206.02         4.57 o                         
   4   2  -5        300.29        310.37         6.28 o                         
   5   2  -5        762.12        743.42        11.51 o                         
   6   2  -5        302.32        283.21         6.50 o                         
   7   2  -5        880.17        896.78        13.94 o                         
   8   2  -5        427.99        455.13         9.22 o                         
   9   2  -5         38.66         32.93         2.60 o                         
  10   2  -5         11.28         10.13         1.93 o                         
  11   2  -5          6.06          6.59         0.80 o                         
  12   2  -5         64.58         59.79         3.33 o                         
  13   2  -5         44.08         36.91         3.62 o                         
  14   2  -5          4.12          4.50         2.65 o                         
  15   2  -5         15.89          8.27         3.28 o                         
  16   2  -5        138.63        178.07        13.84 o                         
  17   2  -5        133.15        173.49        21.02 o                         
  18   2  -5         50.35         38.24         7.09 o                         
  19   2  -5         19.49         15.00         7.35 o                         
  20   2  -5         27.74         33.92        12.16 o                         
  21   2  -5          3.92        -12.83        12.83 o                         
   0   3  -5       1461.71       1515.09        29.88 o                         
   1   3  -5       2065.35       1960.90        25.93 o                         
   2   3  -5        122.89        106.19         3.66 o                         
   3   3  -5       1934.93       1824.63        21.63 o                         
   4   3  -5        243.04        269.81         6.17 o                         
   5   3  -5        537.15        540.41         9.94 o                         
   6   3  -5        314.77        325.84         7.57 o                         
   7   3  -5         98.13        100.73         4.35 o                         
   8   3  -5          7.68          3.99         1.43 o                         
   9   3  -5         71.97         60.47         3.89 o                         
  10   3  -5         63.48         55.24         3.52 o                         
  11   3  -5         35.07         32.09         2.87 o                         
  12   3  -5          8.48          8.29         2.63 o                         
  13   3  -5        199.84        233.37        10.74 o                         
  14   3  -5        270.84        301.72        15.06 o                         
  15   3  -5        162.64        162.15        16.44 o                         
  16   3  -5         22.98         25.12         5.30 o                         
  17   3  -5          8.14          4.95         4.79 o                         
  18   3  -5         19.41          8.63         5.49 o                         
  19   3  -5         23.91         17.12         5.54 o                         
  20   3  -5          2.46         -7.19         7.19 o                         
  21   3  -5          2.99         -7.32         7.68 o                         
   1   4  -5       1031.31       1162.73        22.73 o                         
   2   4  -5        130.37        122.64         5.64 o                         
   3   4  -5        654.06        692.44        19.82 o                         
   4   4  -5        115.03        117.09         5.09 o                         
   5   4  -5        282.68        268.60         6.89 o                         
   6   4  -5          5.46          2.36         1.53 o                         
   7   4  -5          1.06         -0.39         1.32 o                         
   8   4  -5         36.27         34.32         3.14 o                         
   9   4  -5        115.02         98.06         4.71 o                         
  10   4  -5         92.98         86.31         5.01 o                         
  11   4  -5        498.98        543.29        13.33 o                         
  12   4  -5        415.38        460.09        20.98 o                         
  13   4  -5         44.99         48.70         7.09 o                         
  14   4  -5         31.84         27.36         5.26 o                         
  15   4  -5        111.15        106.15        10.05 o                         
  16   4  -5          5.80         -0.37         4.35 o                         
  17   4  -5         18.54         19.44         6.38 o                         
  18   4  -5         23.49          8.09         6.18 o                         
  19   4  -5          7.49         -6.89         6.89 o                         
  20   4  -5          2.36         -6.73         6.73 o                         
   0   5  -5        353.04        395.37        17.69 o                         
   1   5  -5       1384.31       1363.19        25.16 o                         
   2   5  -5        157.18        185.32         7.02 o                         
   3   5  -5        378.46        378.37        10.30 o                         
   4   5  -5         95.94         76.95         4.79 o                         
   5   5  -5         47.69         32.43         3.32 o                         
   6   5  -5         11.84          7.69         2.32 o                         
   7   5  -5        423.66        444.83        10.79 o                         
   8   5  -5        437.31        508.30        17.32 o                         
   9   5  -5        423.51        503.39        13.88 o                         
  10   5  -5         89.75         81.33        10.26 o                         
  11   5  -5        100.30        112.83        10.04 o                         
  12   5  -5         80.95         59.90         8.11 o                         
  13   5  -5         71.90         57.93         8.00 o                         
  14   5  -5          2.23         -1.92         4.66 o                         
  15   5  -5         11.40          2.90         5.01 o                         
  16   5  -5         34.22         28.61         7.03 o                         
  17   5  -5          7.00          1.90         4.88 o                         
  18   5  -5          4.29         -5.47         5.47 o                         
  19   5  -5          0.72         -6.44         6.44 o                         
   1   6  -5        188.73        194.68         8.81 o                         
   2   6  -5         52.40         48.77         5.11 o                         
   3   6  -5        436.60        412.02        12.71 o                         
   4   6  -5        539.82        666.39        20.60 o                         
   5   6  -5          0.94         -2.33         2.54 o                         
   6   6  -5         40.34         29.93         6.44 o                         
   7   6  -5         26.14         17.62         4.30 o                         
   8   6  -5         40.54         40.20         6.93 o                         
   9   6  -5         91.42         97.53         9.87 o                         
  10   6  -5          8.67          8.04         5.36 o                         
  11   6  -5         19.29         18.22         4.90 o                         
  12   6  -5         11.52          8.20         5.30 o                         
  13   6  -5         52.11         45.62         9.07 o                         
  14   6  -5          2.94          1.17         4.80 o                         
  15   6  -5          3.96         -2.48         5.16 o                         
  16   6  -5          2.46         -4.68         4.68 o                         
  17   6  -5         17.36         10.86         7.32 o                         
  18   6  -5          0.40         -5.87        12.06 o                         
   0   7  -5        604.82        750.85        50.04 o                         
   1   7  -5          2.37          6.38         6.96 o                         
   3   7  -5          0.22          3.51         8.55 o                         
   4   7  -5          2.89          1.01         5.46 o                         
   5   7  -5        128.27        124.46        13.65 o                         
   6   7  -5         20.64          9.48         5.64 o                         
   7   7  -5         59.46         63.75         8.12 o                         
   8   7  -5         33.00         20.46         6.11 o                         
   9   7  -5          2.94         -1.18         5.65 o                         
  10   7  -5          8.52          0.78         3.76 o                         
  11   7  -5         40.58         34.15         7.41 o                         
  12   7  -5        108.51         93.26        12.33 o                         
  13   7  -5          0.22         -6.51         6.51 o                         
  14   7  -5          4.62          9.16         6.74 o                         
  15   7  -5          1.69         -8.81         8.81 o                         
  16   7  -5          6.70          3.57         8.77 o                         
   1   8  -5         50.14         56.54        16.66 o                         
   2   8  -5         16.46         15.95         9.89 o                         
   3   8  -5         11.98          1.40         8.10 o                         
   4   8  -5         19.38         18.57        12.64 o                         
   5   8  -5          9.44         -0.21        10.88 o                         
   6   8  -5          6.59          0.15         4.48 o                         
   7   8  -5         14.86          7.26         5.95 o                         
   8   8  -5         33.38         21.91         6.63 o                         
   9   8  -5          0.48         -8.24         9.09 o                         
  10   8  -5          3.30          0.64         6.81 o                         
  11   8  -5          5.08         -7.34         7.34 o                         
  12   8  -5         13.53         -7.58         7.58 o                         
  13   8  -5          6.21         -1.92         8.32 o                         
   0   9  -5          1.90         -4.28         6.19 o                         
   1   9  -5         25.15         10.48         8.42 o                         
   2   9  -5         10.61          7.97         9.64 o                         
   3   9  -5          9.09         -0.10         8.43 o                         
   4   9  -5         10.63          5.37         7.96 o                         
   5   9  -5          1.67         -5.71         9.03 o                         
   6   9  -5          2.63         -8.39         8.39 o                         
   7   9  -5          0.78         -6.46        12.54 o                         
   8   9  -5          3.98         -6.32         6.32 o                         
   9   9  -5          0.62         -4.98         8.15 o                         
  10   9  -5          7.08         -7.75         7.75 o                         
   1  10  -5          2.10          4.85         7.28 o                         
   2  10  -5          4.43         -6.93         6.93 o                         
   3  10  -5          2.78         -9.76         9.76 o                         
   0   0  -4       3525.90       3297.52       253.46 o                         
   2   0  -4      12292.06      11994.39       264.70 o                         
   4   0  -4      19619.79      20259.26       636.29 o                         
   6   0  -4        658.33        656.23        11.28 o                         
   8   0  -4       1790.58       1729.87        27.70 o                         
  10   0  -4         12.21         12.04         2.02 o                         
  12   0  -4        253.32        273.14         9.42 o                         
  14   0  -4          2.14         -0.59         3.57 o                         
  16   0  -4        101.93         99.89        11.72 o                         
  18   0  -4          3.26          0.19         7.47 o                         
  20   0  -4         28.61         37.65        16.08 o                         
  22   0  -4         96.56        153.56        26.04 o                         
   1   1  -4       2985.59       2470.18        24.15 o                         
   2   1  -4       5804.11       5683.70       125.36 o                         
   3   1  -4       1121.69        987.23        12.82 o                         
   4   1  -4        428.27        389.35         5.60 o                         
   5   1  -4       4388.62       3991.06        43.27 o                         
   6   1  -4       1782.82       1698.80        17.43 o                         
   7   1  -4         31.58         27.63         1.46 o                         
   8   1  -4       2536.50       2593.60        24.95 o                         
   9   1  -4        186.80        184.99         4.11 o                         
  10   1  -4        318.31        334.85         6.71 o                         
  11   1  -4        117.99        100.14         4.12 o                         
  12   1  -4        359.28        415.05         8.02 o                         
  13   1  -4        119.80        128.39         4.60 o                         
  14   1  -4         18.94         21.52         2.45 o                         
  15   1  -4          3.79          0.70         2.02 o                         
  16   1  -4         22.60         28.78         5.61 o                         
  17   1  -4          7.79          4.93         4.52 o                         
  18   1  -4          3.47          1.93         5.35 o                         
  19   1  -4         41.99         40.52         9.76 o                         
  20   1  -4         29.82         32.10        13.91 o                         
  21   1  -4          3.64         -5.20         5.20 o                         
  22   1  -4          3.03         -8.00         8.00 o                         
   0   2  -4       2466.14       2413.90        40.98 o                         
   1   2  -4        922.18        779.56        14.09 o                         
   2   2  -4       8362.26       8042.87       214.63 o                         
   3   2  -4       1211.09       1153.68        14.03 o                         
   4   2  -4       1418.68       1393.52        18.83 o                         
   5   2  -4       4067.39       4055.23        43.89 o                         
   6   2  -4        253.53        273.54         6.27 o                         
   7   2  -4        315.15        362.90         7.74 o                         
   8   2  -4        177.48        159.89         5.24 o                         
   9   2  -4       1189.39       1279.65        14.08 o                         
  10   2  -4         64.29         72.66         3.49 o                         
  11   2  -4          4.37          4.11         1.16 o                         
  12   2  -4         68.74         58.60         2.78 o                         
  13   2  -4          2.71          3.93         2.65 o                         
  14   2  -4         12.56          6.96         2.74 o                         
  15   2  -4          0.22         -0.95         5.00 o                         
  16   2  -4         16.38         13.26         4.62 o                         
  17   2  -4        107.26        111.26         9.89 o                         
  18   2  -4         99.92        102.80        10.28 o                         
  19   2  -4         16.88         12.28         8.14 o                         
  20   2  -4         17.05          3.13         7.01 o                         
  21   2  -4          3.24          7.59        10.34 o                         
  22   2  -4          4.50         -7.63         7.63 o                         
   1   3  -4        836.24        767.70        13.97 o                         
   2   3  -4       1450.21       1374.21        17.02 o                         
   3   3  -4       1029.52       1000.89        13.77 o                         
   4   3  -4        701.28        745.53        11.37 o                         
   5   3  -4        245.68        288.43         6.84 o                         
   6   3  -4         28.63         27.54         2.30 o                         
   7   3  -4        145.00        163.43         5.39 o                         
   8   3  -4        167.43        161.81         5.26 o                         
   9   3  -4          4.24          3.12         1.47 o                         
  10   3  -4        228.24        231.37         6.74 o                         
  11   3  -4        183.08        199.21         6.53 o                         
  12   3  -4        107.45        114.71         9.33 o                         
  13   3  -4        154.33        186.99        10.04 o                         
  14   3  -4        215.11        266.91        12.01 o                         
  15   3  -4        285.70        379.80        17.04 o                         
  16   3  -4         77.54         87.07        14.22 o                         
  17   3  -4         51.56         54.54         7.94 o                         
  18   3  -4         30.11         26.49         7.27 o                         
  19   3  -4          6.57         15.73         5.87 o                         
  20   3  -4          0.66         -6.71         6.71 o                         
  21   3  -4          3.74         -3.27         8.71 o                         
   0   4  -4       1807.41       1925.47        47.01 o                         
   1   4  -4         51.53         50.04         3.74 o                         
   2   4  -4        967.80        959.23        16.44 o                         
   3   4  -4        635.38        646.31        12.80 o                         
   4   4  -4         41.99         38.38         2.90 o                         
   5   4  -4        313.95        310.72         7.93 o                         
   6   4  -4        293.89        317.64         8.52 o                         
   7   4  -4        215.59        208.94         7.12 o                         
   8   4  -4         50.48         48.94         3.54 o                         
   9   4  -4         36.35         44.01         3.53 o                         
  10   4  -4        133.81        140.44         6.69 o                         
  11   4  -4        409.30        470.99        12.19 o                         
  12   4  -4        394.10        435.61        23.74 o                         
  13   4  -4        137.12        176.51        12.16 o                         
  14   4  -4         77.00         62.72         8.59 o                         
  15   4  -4         35.14         27.96         6.32 o                         
  16   4  -4         11.01         -0.25         4.48 o                         
  17   4  -4          9.94          8.14         5.10 o                         
  18   4  -4          3.57         -5.03         5.03 o                         
  19   4  -4          1.81         -5.01         5.01 o                         
  20   4  -4          1.37        -10.13        11.84 o                         
   1   5  -4        629.80        668.11        15.55 o                         
   2   5  -4         36.80         39.13         3.54 o                         
   3   5  -4        308.33        345.55         9.64 o                         
   4   5  -4        341.68        362.41         9.99 o                         
   5   5  -4        207.53        211.33         7.70 o                         
   6   5  -4        238.13        237.12         7.53 o                         
   7   5  -4        104.74         90.94         4.93 o                         
   8   5  -4        628.70        614.12        18.45 o                         
   9   5  -4         60.07         51.68         4.63 o                         
  10   5  -4        135.06        151.08        17.69 o                         
  11   5  -4         57.03         66.99         7.97 o                         
  12   5  -4         14.49         13.05         5.75 o                         
  13   5  -4        145.17        194.15        13.38 o                         
  14   5  -4         13.86          5.29         4.65 o                         
  15   5  -4         13.95         20.78         6.52 o                         
  16   5  -4         52.28         34.47         6.92 o                         
  17   5  -4         42.36         47.51         8.49 o                         
  18   5  -4         11.14          4.89         7.00 o                         
  19   5  -4          9.54          2.42         6.75 o                         
   0   6  -4        105.05        128.94        23.33 o                         
   1   6  -4         70.27         59.19         5.30 o                         
   2   6  -4        362.08        406.55        11.50 o                         
   3   6  -4        168.79        189.42         8.80 o                         
   4   6  -4        203.23        229.87        15.54 o                         
   5   6  -4        296.95        358.27        14.78 o                         
   6   6  -4        402.57        475.55        16.96 o                         
   7   6  -4         51.64         43.81         5.81 o                         
   8   6  -4         38.32         47.91         6.95 o                         
   9   6  -4        327.40        335.94        19.74 o                         
  10   6  -4         74.37         66.40        11.11 o                         
  11   6  -4         10.36          6.45         4.80 o                         
  12   6  -4         16.12         12.40         4.52 o                         
  13   6  -4          8.75         10.23         4.74 o                         
  14   6  -4         11.97         13.45         5.75 o                         
  15   6  -4         17.29         18.63         6.49 o                         
  16   6  -4         12.86          4.31         5.42 o                         
  17   6  -4          4.09         -5.73         5.73 o                         
  18   6  -4          0.18         -6.91         6.91 o                         
   1   7  -4         55.88         62.99        15.13 o                         
   2   7  -4         78.43         58.72        15.64 o                         
   3   7  -4         13.03         10.10         4.46 o                         
   4   7  -4          4.96         -2.77         3.28 o                         
   5   7  -4         53.71         49.63         9.35 o                         
   6   7  -4        108.17        107.36        13.28 o                         
   7   7  -4          5.93         -0.84         3.51 o                         
   8   7  -4         33.05         25.74         6.24 o                         
   9   7  -4         48.40         57.52         8.50 o                         
  10   7  -4         20.29         14.21         6.10 o                         
  11   7  -4         17.43         11.46         7.51 o                         
  12   7  -4         12.00          4.98         5.74 o                         
  13   7  -4         14.87          2.07         5.46 o                         
  14   7  -4          4.06         -2.13         5.12 o                         
  15   7  -4          9.77         13.79        11.22 o                         
  16   7  -4          2.80         -8.14         8.14 o                         
   0   8  -4        243.65        402.17        38.18 o                         
   1   8  -4        127.65        128.25        15.86 o                         
   2   8  -4         47.29         22.66        12.25 o                         
   4   8  -4         17.22          9.74         6.13 o                         
   5   8  -4         31.05         33.35         9.58 o                         
   6   8  -4         13.00         15.20         6.63 o                         
   7   8  -4         28.17         40.31         7.71 o                         
   8   8  -4         32.40         30.17         7.73 o                         
   9   8  -4          4.98         -4.47         4.47 o                         
  10   8  -4         16.41         18.05         6.54 o                         
  11   8  -4          1.64         -5.65         5.65 o                         
  12   8  -4          7.84         -1.40         7.32 o                         
  13   8  -4         10.73          8.63         7.02 o                         
   1   9  -4         10.19          9.49         8.25 o                         
   2   9  -4         42.72         32.79         8.40 o                         
   3   9  -4         19.47         12.16         7.21 o                         
   4   9  -4         63.89         88.50        13.34 o                         
   5   9  -4         20.12         20.74         9.86 o                         
   6   9  -4         12.71          2.08         7.94 o                         
   7   9  -4          8.35         -4.22         6.47 o                         
   8   9  -4          9.25          0.39         8.34 o                         
   9   9  -4          8.77         -7.25         7.25 o                         
  10   9  -4          6.60         -8.55         8.55 o                         
   0  10  -4         12.29         -1.88         8.54 o                         
   1  10  -4          7.48          2.34         5.35 o                         
   2  10  -4         14.10         13.00         7.99 o                         
   3  10  -4          3.36         -7.56         7.56 o                         
   4  10  -4          3.90         -4.85        10.98 o                         
   2   0  -3       3420.97       3047.17       113.89 o                         
   4   0  -3       1291.99       1096.97        17.52 o                         
   6   0  -3        363.23        352.34         7.42 o                         
   8   0  -3       1125.33       1188.18        18.80 o                         
  10   0  -3        240.72        270.71         7.72 o                         
  12   0  -3         70.56         61.67         4.18 o                         
  14   0  -3         21.33         25.65         3.64 o                         
  16   0  -3        139.18        175.77        12.49 o                         
  18   0  -3          0.48          4.59         9.13 o                         
  20   0  -3         16.61         27.06        12.57 o                         
  22   0  -3         37.39         39.89        17.61 o                         
   0   1  -3       7225.41       6684.14       155.63 o                         
   1   1  -3       1778.91       1458.20        19.92 o                         
   2   1  -3       5713.88       5162.55       115.03 o                         
   3   1  -3       1090.54        950.18        11.82 o                         
   4   1  -3       1496.55       1359.84        16.25 o                         
   5   1  -3       4607.56       4419.18        51.34 o                         
   6   1  -3       1942.84       1865.23        18.98 o                         
   7   1  -3       1096.42       1032.50        11.55 o                         
   8   1  -3         33.79         30.85         1.69 o                         
   9   1  -3         60.29         55.63         2.41 o                         
  10   1  -3        153.24        164.54         4.77 o                         
  11   1  -3         19.13         16.44         1.62 o                         
  12   1  -3        458.90        488.64         8.24 o                         
  13   1  -3        124.15        138.91         4.43 o                         
  14   1  -3         15.27         11.45         2.12 o                         
  15   1  -3         31.58         33.06         3.81 o                         
  16   1  -3         57.31         41.41         6.61 o                         
  17   1  -3         11.25          9.00         4.82 o                         
  18   1  -3         16.41         17.33         5.13 o                         
  19   1  -3         12.70         13.72         7.59 o                         
  20   1  -3         22.70         21.97         9.02 o                         
  21   1  -3         25.02         25.39         9.06 o                         
  22   1  -3          3.95         -1.63         8.22 o                         
   1   2  -3       1227.04       1053.19        13.45 o                         
   2   2  -3        156.78        153.25         3.72 o                         
   3   2  -3        556.69        521.04         8.30 o                         
   4   2  -3       1879.29       1827.60        23.42 o                         
   5   2  -3       1266.01       1201.95        18.07 o                         
   6   2  -3        269.70        230.70         5.70 o                         
   7   2  -3       1113.37       1133.99        13.48 o                         
   8   2  -3       2303.96       2365.18        24.98 o                         
   9   2  -3        744.35        750.90        10.67 o                         
  10   2  -3        228.98        253.01         5.50 o                         
  11   2  -3          6.94          4.12         1.31 o                         
  12   2  -3         30.06         25.09         2.12 o                         
  13   2  -3         71.07         65.84         3.34 o                         
  14   2  -3         84.58         81.57         4.46 o                         
  15   2  -3          7.50          1.86         2.95 o                         
  16   2  -3          4.49         -0.55         3.56 o                         
  17   2  -3        152.09        179.86        20.06 o                         
  18   2  -3         80.92         82.46         9.08 o                         
  19   2  -3          8.60         -0.37         4.33 o                         
  20   2  -3         45.83         37.74         8.57 o                         
  21   2  -3         12.15          8.34        11.01 o                         
  22   2  -3          2.13         -7.37         7.37 o                         
   0   3  -3       5525.13       5602.94       110.16 o                         
   1   3  -3         12.05          6.99         1.57 o                         
   2   3  -3        743.35        719.18        12.41 o                         
   3   3  -3       2472.52       2481.36        29.39 o                         
   4   3  -3         17.33         20.61         1.75 o                         
   5   3  -3       1510.37       1542.88        18.69 o                         
   6   3  -3        109.27        130.62         3.85 o                         
   7   3  -3        103.78        108.48         3.53 o                         
   8   3  -3       1306.00       1336.97        24.64 o                         
   9   3  -3        438.69        498.12         8.42 o                         
  10   3  -3        505.73        485.72         8.47 o                         
  11   3  -3        229.66        273.23         8.66 o                         
  12   3  -3        361.88        401.38         7.99 o                         
  13   3  -3        145.91        180.97        12.65 o                         
  14   3  -3        149.56        167.18         9.78 o                         
  15   3  -3        413.29        565.13        37.40 o                         
  16   3  -3        166.23        201.75        15.76 o                         
  17   3  -3         11.08         12.23         4.55 o                         
  18   3  -3         14.14          7.19         7.85 o                         
  19   3  -3         32.53         25.68         6.64 o                         
  20   3  -3          4.55         -5.36         5.36 o                         
  21   3  -3          6.46          1.03        17.04 o                         
   1   4  -3        941.61       1008.81        16.85 o                         
   2   4  -3        320.70        320.68         8.34 o                         
   3   4  -3        774.04        805.20        14.57 o                         
   4   4  -3        169.08        161.61         4.89 o                         
   5   4  -3         52.90         57.48         3.83 o                         
   6   4  -3        573.43        546.73        10.34 o                         
   7   4  -3        977.09       1088.85        15.51 o                         
   8   4  -3        217.62        252.00         6.27 o                         
   9   4  -3         14.37         19.83         2.87 o                         
  10   4  -3         18.04         13.20         1.79 o                         
  11   4  -3       1533.69       1685.91        26.19 o                         
  12   4  -3        100.52        103.83        11.75 o                         
  13   4  -3        297.50        339.41        16.27 o                         
  14   4  -3        155.65        179.32        18.00 o                         
  15   4  -3        138.05        141.99        19.36 o                         
  16   4  -3         45.29         39.05         7.56 o                         
  17   4  -3          6.59         -0.85         3.33 o                         
  18   4  -3          0.97         -4.60         4.60 o                         
  19   4  -3         12.20          6.26         7.26 o                         
  20   4  -3          4.80         -6.88         6.88 o                         
   0   5  -3        129.31        143.95        10.22 o                         
   1   5  -3         47.36         49.76         3.86 o                         
   2   5  -3        662.49        668.86        14.01 o                         
   3   5  -3        332.50        364.40         9.92 o                         
   4   5  -3        150.33        162.98         6.61 o                         
   5   5  -3        369.49        381.75         9.10 o                         
   6   5  -3        285.81        302.91         7.62 o                         
   7   5  -3        223.65        244.94         6.60 o                         
   8   5  -3        467.35        522.97        10.34 o                         
   9   5  -3        483.99        544.50        13.61 o                         
  10   5  -3        224.79        263.48        15.13 o                         
  11   5  -3          8.44         13.01         4.52 o                         
  12   5  -3          0.12         -0.49         3.82 o                         
  13   5  -3         43.60         43.51         6.88 o                         
  14   5  -3         62.65         54.24         9.25 o                         
  15   5  -3         43.87         52.97         7.73 o                         
  16   5  -3          7.42          4.22         4.33 o                         
  17   5  -3         13.98          7.88         5.42 o                         
  18   5  -3          7.68         -6.71         6.71 o                         
  19   5  -3          8.16         -1.29         6.54 o                         
   1   6  -3        309.72        313.90        10.90 o                         
   2   6  -3        668.81        713.36        15.90 o                         
   3   6  -3        170.82        151.03         9.32 o                         
   4   6  -3        168.63        185.69         8.12 o                         
   5   6  -3        279.83        294.01        11.71 o                         
   6   6  -3        641.73        687.58        22.49 o                         
   7   6  -3         10.25          2.70         3.01 o                         
   8   6  -3         28.04         34.84         7.19 o                         
   9   6  -3        221.20        251.66        14.83 o                         
  10   6  -3          9.28          5.43         8.02 o                         
  11   6  -3          1.28          0.28         3.52 o                         
  12   6  -3         12.38         16.17         5.01 o                         
  13   6  -3          0.44         -2.31         3.94 o                         
  14   6  -3          0.11         -3.92         4.84 o                         
  15   6  -3         31.97         38.75         8.02 o                         
  16   6  -3         22.44         13.57         8.41 o                         
  17   6  -3         10.66         12.78        10.61 o                         
  18   6  -3          1.14         -5.92         5.92 o                         
   0   7  -3        108.65        111.00        19.09 o                         
   1   7  -3        354.87        420.44        36.85 o                         
   2   7  -3        371.85        447.01        23.09 o                         
   3   7  -3        279.90        296.93        14.89 o                         
   4   7  -3        264.60        282.24        23.25 o                         
   5   7  -3         66.91         61.53         8.70 o                         
   6   7  -3          6.62          0.37         6.31 o                         
   7   7  -3         43.02         44.98         7.49 o                         
   8   7  -3         56.66         53.97         7.81 o                         
   9   7  -3         12.66         19.85         5.73 o                         
  10   7  -3         70.05         60.97         8.39 o                         
  11   7  -3         18.68         17.35         6.51 o                         
  12   7  -3         22.70         16.74         5.65 o                         
  13   7  -3          8.90          3.61         6.42 o                         
  14   7  -3          3.06         -5.29         5.29 o                         
  15   7  -3          0.69         -4.48         7.94 o                         
  16   7  -3          2.86        -13.11        13.11 o                         
   1   8  -3         93.30         97.67        32.55 o                         
   2   8  -3         45.11         46.41        12.03 o                         
   3   8  -3         29.49         14.96         7.68 o                         
   4   8  -3          9.50          5.46         5.26 o                         
   5   8  -3          6.38         -1.28         5.60 o                         
   6   8  -3         40.53         30.76         7.27 o                         
   7   8  -3         23.96         21.22         6.79 o                         
   8   8  -3          5.34         -4.32         4.32 o                         
   9   8  -3         12.60         20.53         6.55 o                         
  10   8  -3          1.33         -0.18         5.24 o                         
  11   8  -3          5.07         -0.58         5.29 o                         
  12   8  -3          7.76         -3.88         5.55 o                         
  13   8  -3          8.36          0.58         8.68 o                         
  14   8  -3         23.45         15.70         9.67 o                         
   0   9  -3         44.70         47.87        17.10 o                         
   1   9  -3          1.54         -4.29         4.29 o                         
   2   9  -3         34.24         39.01         8.30 o                         
   3   9  -3         61.12         73.48        10.57 o                         
   4   9  -3         18.83         10.19         7.64 o                         
   5   9  -3          3.09         -4.55         4.55 o                         
   6   9  -3          9.63          4.45         7.19 o                         
   7   9  -3          4.53          3.42         7.24 o                         
   8   9  -3          6.66         -6.61         6.61 o                         
   9   9  -3          9.35         -8.93         8.93 o                         
  10   9  -3          1.79          1.00        10.88 o                         
   1  10  -3          0.08         -5.28         5.28 o                         
   2  10  -3          2.11         -7.69         8.33 o                         
   3  10  -3          2.98         -8.97         8.97 o                         
   4  10  -3          8.75         -7.74         8.31 o                         
   0   0  -2      19871.51      27038.56      1301.54 o                         
   2   0  -2       8935.68       9184.98       203.26 o                         
   4   0  -2      24231.35      26272.45       825.78 o                         
   6   0  -2       6292.77       5688.38       110.23 o                         
   8   0  -2        139.65        161.64         5.28 o                         
  10   0  -2         66.08         92.89         4.55 o                         
  12   0  -2        242.53        259.43        11.49 o                         
  14   0  -2        286.31        305.58        10.52 o                         
  16   0  -2         38.90         41.32         6.45 o                         
  18   0  -2         17.32         19.97        10.47 o                         
  20   0  -2         11.34         10.72        11.10 o                         
  22   0  -2         12.14          8.10        11.68 o                         
   1   1  -2        263.04        229.36         3.46 o                         
   2   1  -2       9621.91       9367.45       144.10 o                         
   3   1  -2      11879.17      10854.67       203.34 o                         
   4   1  -2        113.78         88.89         2.12 o                         
   5   1  -2        230.39        250.35         4.56 o                         
   6   1  -2       1216.24       1159.85        13.12 o                         
   7   1  -2        443.33        401.57         6.61 o                         
   8   1  -2        461.96        455.24         7.72 o                         
   9   1  -2          1.47          2.46         1.00 o                         
  10   1  -2         36.26         41.19         2.36 o                         
  11   1  -2        256.16        293.11         6.38 o                         
  12   1  -2         81.58         83.02         4.09 o                         
  13   1  -2         43.31         41.65         2.83 o                         
  14   1  -2        123.16        145.38         5.62 o                         
  15   1  -2          0.43         -0.02         1.98 o                         
  16   1  -2          4.62         -0.81         2.41 o                         
  17   1  -2         92.78        108.90         9.67 o                         
  18   1  -2         25.83         31.47         8.39 o                         
  19   1  -2          0.19         -2.35         5.81 o                         
  20   1  -2         11.35         12.89         7.85 o                         
  21   1  -2          4.93          4.95         7.87 o                         
  22   1  -2          2.04         -7.13         7.13 o                         
   0   2  -2       1059.43        991.95        19.53 o                         
   1   2  -2         29.12         30.15         2.09 o                         
   2   2  -2        458.80        424.52         6.19 o                         
   3   2  -2       2085.52       1852.43        19.96 o                         
   4   2  -2       4338.93       4185.17        53.51 o                         
   5   2  -2       1592.38       1498.99        17.25 o                         
   6   2  -2        247.02        247.03         4.65 o                         
   7   2  -2        661.46        636.18         8.90 o                         
   8   2  -2        245.98        214.12         4.72 o                         
   9   2  -2       1359.37       1509.10        17.86 o                         
  10   2  -2       1183.09       1190.35        15.24 o                         
  11   2  -2        121.82        132.28         5.22 o                         
  12   2  -2          2.07         -0.48         1.15 o                         
  13   2  -2         75.36         68.18         3.47 o                         
  14   2  -2         11.04         11.40         2.34 o                         
  15   2  -2          4.12         -1.61         2.84 o                         
  16   2  -2          7.93          9.70         3.93 o                         
  17   2  -2          7.93          2.17         4.02 o                         
  18   2  -2         32.51         25.30         5.84 o                         
  19   2  -2         10.39          0.75         8.01 o                         
  20   2  -2         40.36         45.35        10.82 o                         
  21   2  -2          3.08         -4.57         6.45 o                         
  22   2  -2          1.50         -7.79         7.79 o                         
   1   3  -2       1344.92       1212.37        17.40 o                         
   2   3  -2        412.84        406.21         7.73 o                         
   3   3  -2        466.53        400.51         8.83 o                         
   4   3  -2       1226.76       1163.93        20.61 o                         
   5   3  -2        873.15        803.14        16.44 o                         
   6   3  -2       2517.91       2626.90        29.08 o                         
   7   3  -2       1055.60       1007.27        13.89 o                         
   8   3  -2       2598.18       2666.76        29.80 o                         
   9   3  -2        976.11       1011.42        15.21 o                         
  10   3  -2        118.60        133.52         4.38 o                         
  11   3  -2        134.09        151.52         4.94 o                         
  12   3  -2        360.64        402.48         8.50 o                         
  13   3  -2         58.08         49.28         4.72 o                         
  14   3  -2        183.99        208.29        19.61 o                         
  15   3  -2         76.73         47.64         8.02 o                         
  16   3  -2         67.16         58.40         7.38 o                         
  17   3  -2          7.76          1.16         4.44 o                         
  18   3  -2         21.35         15.66         6.40 o                         
  19   3  -2         64.84         58.94         8.46 o                         
  20   3  -2          1.33         -6.64         9.92 o                         
  21   3  -2         10.34        -11.63        14.01 o                         
   0   4  -2        720.02        757.86        19.44 o                         
   1   4  -2         74.51         67.55         3.66 o                         
   2   4  -2        709.37        854.11        13.73 o                         
   3   4  -2        435.18        427.52         8.88 o                         
   4   4  -2         88.13         87.57         4.26 o                         
   5   4  -2         26.40         25.86         2.21 o                         
   6   4  -2        108.08        101.37         4.51 o                         
   7   4  -2         64.59         64.50         3.29 o                         
   8   4  -2        624.76        609.30        10.73 o                         
   9   4  -2        121.35        108.09         5.28 o                         
  10   4  -2         26.21         24.73         2.39 o                         
  11   4  -2       1599.28       1753.46        32.81 o                         
  12   4  -2        242.37        287.07        14.44 o                         
  13   4  -2         33.30         31.54         5.65 o                         
  14   4  -2        117.49        109.40        10.03 o                         
  15   4  -2        312.17        462.73        21.09 o                         
  16   4  -2          0.87          2.60         4.34 o                         
  17   4  -2         11.65          2.61         4.07 o                         
  18   4  -2          4.67         -3.77         5.10 o                         
  19   4  -2         36.80         26.53         6.91 o                         
  20   4  -2          1.98         -6.01         6.01 o                         
   1   5  -2         90.76        101.49         6.39 o                         
   2   5  -2        237.06        263.18         7.50 o                         
   3   5  -2        124.53        132.87         8.37 o                         
   4   5  -2        405.07        436.79         9.89 o                         
   5   5  -2        322.07        337.84         8.51 o                         
   6   5  -2         63.72         47.20         3.06 o                         
   7   5  -2        115.48        107.77         5.08 o                         
   8   5  -2        209.41        181.42         6.87 o                         
   9   5  -2         88.27         74.06         4.34 o                         
  10   5  -2        116.10         90.19         9.07 o                         
  11   5  -2         42.02         33.47         6.20 o                         
  12   5  -2          3.82         -3.03         3.70 o                         
  13   5  -2         30.43         24.90         5.77 o                         
  14   5  -2         17.65          9.59         4.73 o                         
  15   5  -2         46.84         51.62        10.46 o                         
  16   5  -2          3.65          3.30         4.62 o                         
  17   5  -2         30.82         21.46        10.54 o                         
  18   5  -2          7.70         -5.26         5.26 o                         
  19   5  -2          5.71         -5.57         5.57 o                         
   0   6  -2         86.22         81.12         7.86 o                         
   1   6  -2        231.40        217.96         8.35 o                         
   2   6  -2        274.61        304.36         9.80 o                         
   3   6  -2        258.48        275.29         8.49 o                         
   4   6  -2         23.40         20.77         2.72 o                         
   5   6  -2        188.03        199.56         7.37 o                         
   6   6  -2        518.48        625.98        21.45 o                         
   7   6  -2        736.91        881.33        21.71 o                         
   8   6  -2         54.81         58.37         5.70 o                         
   9   6  -2          9.17          6.09         3.98 o                         
  10   6  -2          6.52          4.37         4.09 o                         
  11   6  -2          9.85          3.61         3.89 o                         
  12   6  -2          6.30         -3.24         3.24 o                         
  13   6  -2          7.68          2.43         4.44 o                         
  14   6  -2         12.51         12.74         7.32 o                         
  15   6  -2         14.98         17.37         6.63 o                         
  16   6  -2         40.82         35.38         8.23 o                         
  17   6  -2          5.46          2.17         5.23 o                         
  18   6  -2          3.79         -5.68         5.68 o                         
   1   7  -2        238.76        274.36        14.83 o                         
   2   7  -2         57.38         50.86         6.92 o                         
   3   7  -2        522.11        603.07        21.37 o                         
   4   7  -2        260.63        294.67        12.79 o                         
   5   7  -2         69.07         59.67         8.33 o                         
   6   7  -2          1.51         -4.40         4.40 o                         
   7   7  -2         43.98         42.69         7.02 o                         
   8   7  -2         28.34         25.73         6.14 o                         
   9   7  -2         36.82         26.49         7.88 o                         
  10   7  -2          7.95          3.45         5.33 o                         
  11   7  -2         53.13         43.45         8.26 o                         
  12   7  -2          3.44         13.11         5.76 o                         
  13   7  -2          6.62         -3.81         3.81 o                         
  14   7  -2         11.36          4.74         7.44 o                         
  15   7  -2          8.52         -4.48         5.31 o                         
  16   7  -2          5.19          7.74         6.27 o                         
   0   8  -2        619.32        801.52        54.18 o                         
   1   8  -2        163.45        150.24        18.45 o                         
   2   8  -2         11.20          4.75         5.19 o                         
   3   8  -2         67.23         62.57        12.13 o                         
   4   8  -2         50.57         48.92         7.38 o                         
   5   8  -2         77.07         54.22         7.96 o                         
   6   8  -2         13.02          9.32         5.46 o                         
   7   8  -2         27.07         28.27         7.37 o                         
   8   8  -2         24.89         27.96         6.19 o                         
   9   8  -2         11.65         11.02         8.55 o                         
  10   8  -2         11.84          9.00         5.90 o                         
  11   8  -2         18.47         17.76         6.80 o                         
  12   8  -2          8.57          5.24         5.69 o                         
  13   8  -2          3.73         -0.85        10.08 o                         
  14   8  -2          6.11          1.12         7.17 o                         
   1   9  -2         55.28         43.20         7.83 o                         
   2   9  -2         28.01         36.77         9.23 o                         
   3   9  -2         41.51         18.62         7.08 o                         
   4   9  -2          7.95         -9.09        12.16 o                         
   5   9  -2         12.74         -4.56         7.69 o                         
   6   9  -2          0.42         -0.87         5.49 o                         
   7   9  -2         12.82         20.38         7.83 o                         
   8   9  -2         15.67          9.19         7.14 o                         
   9   9  -2          0.66          3.87         6.39 o                         
  10   9  -2          1.75          2.41        10.34 o                         
   0  10  -2          3.08         -6.26         6.26 o                         
   1  10  -2          3.19         -4.90         4.90 o                         
   2  10  -2          3.73         -5.44         5.44 o                         
   3  10  -2         13.96         21.77         8.47 o                         
   4  10  -2         36.54         43.79         9.80 o                         
   5  10  -2          8.89         -7.60         7.60 o                         
   2   0  -1        166.38        191.89         3.43 o                         
   4   0  -1        590.50        500.63         9.35 o                         
   6   0  -1        670.50        647.64        12.51 o                         
   8   0  -1        258.33        244.88         8.59 o                         
  10   0  -1        604.50        650.96        14.73 o                         
  12   0  -1        866.29        974.21        20.63 o                         
  14   0  -1        828.05        925.02        22.83 o                         
  16   0  -1          5.03          4.71         4.37 o                         
  18   0  -1          6.79          1.47         8.04 o                         
  20   0  -1          7.25          7.15         9.44 o                         
  22   0  -1          3.61          3.89        12.44 o                         
   0   1  -1         26.35         24.96         1.78 o                         
   1   1  -1       1798.53       1433.35        15.65 o                         
   2   1  -1       7248.78       6889.55       134.31 o                         
   3   1  -1      29387.91      31134.74       544.56 o                         
   4   1  -1        507.62        450.52         5.90 o                         
   5   1  -1        677.99        672.76         8.37 o                         
   6   1  -1         10.71         12.81         1.12 o                         
   7   1  -1        542.58        562.55         8.16 o                         
   8   1  -1       2701.52       2666.05        28.81 o                         
   9   1  -1        199.93        210.48         4.84 o                         
  10   1  -1         20.74         16.78         1.66 o                         
  11   1  -1        503.70        563.22        10.16 o                         
  12   1  -1         16.44         13.90         1.80 o                         
  13   1  -1         23.72         22.34         2.16 o                         
  14   1  -1        185.47        209.78         6.66 o                         
  15   1  -1          1.23          1.53         1.85 o                         
  16   1  -1          2.36          1.26         2.27 o                         
  17   1  -1         11.44          4.33         3.65 o                         
  18   1  -1         90.17         83.41         8.54 o                         
  19   1  -1          0.49         -0.53         4.39 o                         
  20   1  -1          6.91         -5.71         5.71 o                         
  21   1  -1          3.63         -8.81         9.00 o                         
  22   1  -1          3.66         -9.76         9.76 o                         
   1   2  -1        131.45        125.29         3.78 o                         
   2   2  -1        800.77        700.95         9.86 o                         
   3   2  -1       2847.64       2606.96        28.88 o                         
   4   2  -1       7231.14       7122.89       138.70 o                         
   5   2  -1       2868.87       2607.61        25.91 o                         
   6   2  -1       3430.68       3561.76        44.59 o                         
   7   2  -1       1227.68       1254.41        18.93 o                         
   8   2  -1        652.89        659.44         9.51 o                         
   9   2  -1         26.26         29.18         2.10 o                         
  10   2  -1        271.78        263.23         5.72 o                         
  11   2  -1        331.39        348.62         7.03 o                         
  12   2  -1        115.44        108.73         5.91 o                         
  13   2  -1         30.41         24.37         2.41 o                         
  14   2  -1          0.97         -0.70         1.89 o                         
  15   2  -1          2.38         -1.91         1.91 o                         
  16   2  -1         33.01         32.97         6.97 o                         
  17   2  -1         34.02         27.89         5.90 o                         
  18   2  -1          3.72         -3.86         3.86 o                         
  19   2  -1          0.32         -5.87         5.87 o                         
  20   2  -1         16.43         14.17         7.32 o                         
  21   2  -1          0.15         -5.49         5.49 o                         
  22   2  -1          3.30         -5.26         7.86 o                         
   0   3  -1        567.44        592.53        12.77 o                         
   1   3  -1       3000.48       2863.27        30.20 o                         
   2   3  -1         81.85         79.41         3.28 o                         
   3   3  -1        887.64        878.02        13.04 o                         
   4   3  -1        108.75        109.49         3.99 o                         
   5   3  -1       1253.44       1310.83        16.43 o                         
   6   3  -1        851.95        944.05        13.11 o                         
   7   3  -1       5554.00       5642.55        56.65 o                         
   8   3  -1       1195.99       1267.26        16.59 o                         
   9   3  -1        732.57        747.35        13.01 o                         
  10   3  -1        305.56        356.23         7.56 o                         
  11   3  -1         54.48         43.44         3.41 o                         
  12   3  -1        492.11        503.11        11.61 o                         
  13   3  -1        172.02        191.69         9.76 o                         
  14   3  -1         87.81         89.02         8.42 o                         
  15   3  -1          6.23          5.19         4.27 o                         
  16   3  -1         10.77          3.34         4.55 o                         
  17   3  -1         99.89        130.77        14.08 o                         
  18   3  -1         13.73          6.55         5.38 o                         
  19   3  -1         19.80         13.90         5.99 o                         
  20   3  -1          5.62          4.44         6.16 o                         
  21   3  -1          0.93          0.79         7.51 o                         
   1   4  -1        484.89        494.14         9.13 o                         
   2   4  -1        271.32        312.05         7.37 o                         
   3   4  -1       1193.50       1282.71        18.22 o                         
   4   4  -1         20.31         17.58         2.02 o                         
   5   4  -1        533.39        572.52         9.99 o                         
   6   4  -1         64.06         58.43         3.12 o                         
   7   4  -1        159.87        170.75         5.13 o                         
   8   4  -1         52.21         46.88         2.85 o                         
   9   4  -1         53.74         53.83         3.20 o                         
  10   4  -1        329.40        331.52         7.77 o                         
  11   4  -1       1127.91       1285.02        20.51 o                         
  12   4  -1        160.12        208.41         9.96 o                         
  13   4  -1        116.32        136.45        13.08 o                         
  14   4  -1          4.85          1.97         3.76 o                         
  15   4  -1        188.52        248.69        14.39 o                         
  16   4  -1         28.46         26.62         6.10 o                         
  17   4  -1          0.03         -1.73         3.83 o                         
  18   4  -1          0.86         -4.47         4.47 o                         
  19   4  -1         43.91         42.82         8.12 o                         
  20   4  -1          5.97          8.16         7.80 o                         
   0   5  -1        101.47         85.64         9.67 o                         
   1   5  -1        573.42        578.84        10.93 o                         
   2   5  -1         12.84         10.40         2.06 o                         
   3   5  -1        250.27        248.17         7.28 o                         
   4   5  -1        163.30        161.72         5.53 o                         
   5   5  -1        222.90        201.55         6.06 o                         
   6   5  -1        278.68        287.92         7.05 o                         
   7   5  -1         33.07         34.24         2.98 o                         
   8   5  -1          9.02          5.82         1.81 o                         
   9   5  -1         65.59         58.52         6.75 o                         
  10   5  -1         22.48         21.12         3.27 o                         
  11   5  -1          1.55          1.85         6.99 o                         
  12   5  -1          7.92          5.78         4.32 o                         
  13   5  -1         24.43         23.01         5.89 o                         
  14   5  -1        150.37        172.42        21.68 o                         
  15   5  -1         49.89         46.58         7.49 o                         
  16   5  -1         15.85         15.62         5.59 o                         
  17   5  -1          8.17         12.72         6.57 o                         
  18   5  -1          6.45         -5.05         5.05 o                         
  19   5  -1          3.99          3.36         5.52 o                         
   1   6  -1         38.59         28.11         3.02 o                         
   2   6  -1        235.42        239.63         7.84 o                         
   3   6  -1        221.88        236.24         7.80 o                         
   4   6  -1        184.80        197.99         6.81 o                         
   5   6  -1         54.32         46.60         3.55 o                         
   6   6  -1        329.15        344.29        10.05 o                         
   7   6  -1        386.63        385.09        12.44 o                         
   8   6  -1         72.44         73.92         6.41 o                         
   9   6  -1          5.05          0.98         4.11 o                         
  10   6  -1          1.17          3.80         4.78 o                         
  11   6  -1         38.93         35.57         6.68 o                         
  12   6  -1          8.36          2.00         4.45 o                         
  13   6  -1          0.46          1.74         6.08 o                         
  14   6  -1         11.46          2.21         3.95 o                         
  15   6  -1         32.93         37.00         8.16 o                         
  16   6  -1         13.76         11.03         6.24 o                         
  17   6  -1          5.52         -2.51         5.14 o                         
  18   6  -1         33.74         27.01         9.72 o                         
   0   7  -1        453.64        521.93        40.34 o                         
   1   7  -1        273.03        336.57        16.20 o                         
   2   7  -1        102.17         91.35         9.86 o                         
   3   7  -1        284.55        308.10        11.48 o                         
   4   7  -1        555.82        626.64        30.22 o                         
   5   7  -1         31.61         31.11         5.15 o                         
   6   7  -1         30.87         35.05         5.02 o                         
   7   7  -1         92.66         83.23         7.77 o                         
   8   7  -1         13.95         20.42         5.09 o                         
   9   7  -1         42.43         52.76         9.66 o                         
  10   7  -1         27.85         30.25         6.34 o                         
  11   7  -1         40.18         28.30         6.25 o                         
  12   7  -1          3.81         -0.02         8.62 o                         
  13   7  -1          0.26         -4.57         4.57 o                         
  14   7  -1          9.75         -2.30         5.45 o                         
  15   7  -1         16.67         19.48         7.02 o                         
  16   7  -1          0.23         -6.51         8.38 o                         
   1   8  -1         67.94         65.07         9.19 o                         
   2   8  -1         40.16         49.31         8.38 o                         
   3   8  -1         13.20         11.23         6.61 o                         
   4   8  -1         34.17         24.66         5.61 o                         
   5   8  -1         39.84         53.20        11.59 o                         
   6   8  -1         47.09         51.84         7.98 o                         
   7   8  -1         14.28         10.51         6.62 o                         
   8   8  -1         39.22         28.02         7.53 o                         
   9   8  -1          4.89          2.79         4.97 o                         
  10   8  -1          6.84          1.38         5.45 o                         
  11   8  -1          6.55         -5.47         5.47 o                         
  12   8  -1          1.75         -5.70         5.70 o                         
  13   8  -1          4.03          6.82         8.89 o                         
  14   8  -1          5.34         -3.12         7.26 o                         
   0   9  -1         44.60         46.46        10.02 o                         
   1   9  -1         30.63         30.32         6.50 o                         
   2   9  -1         73.45         98.18         9.25 o                         
   3   9  -1         19.35         21.15         6.85 o                         
   4   9  -1          0.80         -3.86         5.19 o                         
   5   9  -1         55.81         72.60        10.15 o                         
   6   9  -1        119.52        154.57        14.51 o                         
   7   9  -1         16.96          0.80         6.28 o                         
   8   9  -1          4.22         -1.04         5.90 o                         
   9   9  -1          0.10          0.22        12.38 o                         
  10   9  -1         13.21         -1.48         7.40 o                         
  11   9  -1          1.55        -14.87        14.87 o                         
   1  10  -1          3.64         -5.71         5.71 o                         
   2  10  -1          3.57         -8.19        14.20 o                         
   3  10  -1          5.58         -9.70         9.72 o                         
   4  10  -1         10.01          9.65         7.40 o                         
   5  10  -1         42.08         55.22         9.98 o                         
   2   0   0         47.82         34.02         1.43 o                         
   4   0   0      24995.96      27194.56      1011.59 o                         
   6   0   0         37.97         39.46         2.68 o                         
   8   0   0        417.67        436.72        10.58 o                         
  10   0   0        269.43        309.33        11.45 o                         
  12   0   0         85.06        145.16        21.67 o                         
  14   0   0        368.78        411.72        12.97 o                         
  16   0   0          7.51          5.19         3.92 o                         
  18   0   0          0.24         -3.19         3.19 o                         
  20   0   0          0.24          4.34         8.68 o                         
  22   0   0          2.73         -4.59        12.76 o                         
   1   1   0       3400.34       2744.06        46.46 o                         
   2   1   0         46.86         34.18         1.29 o                         
   3   1   0      30441.22      30312.97       655.53 o                         
   4   1   0      73344.88      90050.20      2319.04 o                         
   5   1   0        379.43        389.48         5.92 o                         
   6   1   0          1.44          1.68         0.77 o                         
   7   1   0         29.04         19.83         1.49 o                         
   8   1   0       1640.17       1599.60        18.81 o                         
   9   1   0        115.04        118.72         3.82 o                         
  10   1   0         47.10         42.88         2.59 o                         
  11   1   0         50.84         46.26         2.83 o                         
  12   1   0          6.39          0.60         1.39 o                         
  13   1   0         14.56         15.58         2.10 o                         
  14   1   0         83.25         93.47         4.89 o                         
  15   1   0          1.66         -1.69         2.15 o                         
  16   1   0          5.28          1.21         2.51 o                         
  17   1   0        207.52        291.06        12.45 o                         
  18   1   0         43.35         43.38         7.61 o                         
  19   1   0          0.49         -4.22         4.22 o                         
  20   1   0          2.51         -4.65         6.08 o                         
  21   1   0          2.78          5.85         6.94 o                         
  22   1   0          1.76          1.56         8.27 o                         
   0   2   0      10797.03       9926.23       188.65 o                         
   1   2   0       1274.55       1054.41        12.43 o                         
   2   2   0          3.11          1.99         0.79 o                         
   3   2   0        316.18        339.83         5.96 o                         
   4   2   0      12832.81      12935.28       210.55 o                         
   5   2   0       2959.43       2705.37        28.25 o                         
   6   2   0         98.67        102.77         3.30 o                         
   7   2   0       1009.06       1005.44        19.71 o                         
   8   2   0        680.34        760.53        11.92 o                         
   9   2   0        188.66        180.71         4.77 o                         
  10   2   0         88.66         74.50         3.38 o                         
  11   2   0         30.04         21.44         2.02 o                         
  12   2   0         95.58         87.97         7.01 o                         
  13   2   0          2.54          0.02         1.61 o                         
  14   2   0          2.45         -1.70         1.70 o                         
  15   2   0          0.02         -1.68         1.68 o                         
  16   2   0        120.62        156.55        11.08 o                         
  17   2   0         23.95         47.82         6.95 o                         
  18   2   0          0.01         -4.21         4.41 o                         
  19   2   0          0.45         -4.12         4.12 o                         
  20   2   0         27.91         19.10         5.53 o                         
  21   2   0         48.37         61.51        11.80 o                         
  22   2   0          0.02         -6.73         6.73 o                         
   1   3   0        168.87        196.94         4.76 o                         
   2   3   0        203.95        203.48         4.84 o                         
   3   3   0        229.80        213.88         4.87 o                         
   4   3   0       1407.36       1379.60        17.00 o                         
   5   3   0         44.84         46.63         3.15 o                         
   6   3   0         91.38         89.85         4.02 o                         
   7   3   0       2264.06       2162.52        29.45 o                         
   8   3   0        792.02        876.82        12.80 o                         
   9   3   0       1030.55       1121.70        15.58 o                         
  10   3   0         68.62         67.04         3.64 o                         
  11   3   0          0.12         -0.63         1.28 o                         
  12   3   0        170.27        276.46        14.93 o                         
  13   3   0        214.13        255.48        10.93 o                         
  14   3   0         21.02         17.58         3.33 o                         
  15   3   0         47.86         52.67         7.03 o                         
  16   3   0         17.72         17.77         4.85 o                         
  17   3   0          0.37         -3.93         3.93 o                         
  18   3   0          0.01         -3.72         4.03 o                         
  19   3   0          1.37         -4.87         4.87 o                         
  20   3   0          5.80         -5.19         5.19 o                         
  21   3   0          4.98         -6.08         6.08 o                         
   0   4   0       2806.30       2929.76        45.70 o                         
   1   4   0         60.54         48.94         2.85 o                         
   2   4   0          0.12          1.53         1.09 o                         
   3   4   0        614.45        680.15        10.46 o                         
   4   4   0         50.89         49.90         3.25 o                         
   5   4   0          6.51          8.41         1.55 o                         
   6   4   0         77.75         84.10         3.66 o                         
   7   4   0         50.34         55.12         3.00 o                         
   8   4   0         32.44         38.12         2.62 o                         
   9   4   0        166.99        170.16         5.39 o                         
  10   4   0        151.35        132.41         7.46 o                         
  11   4   0        129.40        143.36        10.31 o                         
  12   4   0        103.95        110.88         9.50 o                         
  13   4   0        259.95        317.93        15.76 o                         
  14   4   0          0.12         -0.75         3.88 o                         
  15   4   0          9.79          6.82         4.64 o                         
  16   4   0        128.87        120.59        16.60 o                         
  17   4   0          7.53         -4.03         4.13 o                         
  18   4   0          8.97          4.67         5.45 o                         
  19   4   0          2.78         -2.50         5.88 o                         
  20   4   0          3.09         -2.27         7.17 o                         
   1   5   0         48.23         44.11         3.15 o                         
   2   5   0         14.61         15.58         2.04 o                         
   3   5   0        446.01        468.33         9.61 o                         
   4   5   0         59.97         57.92         3.51 o                         
   5   5   0        316.64        302.43         7.89 o                         
   6   5   0         59.20         53.50         3.38 o                         
   7   5   0          0.02         -1.43         1.43 o                         
   8   5   0         64.21         80.85         4.09 o                         
   9   5   0        179.83        196.22         8.55 o                         
  10   5   0         15.74          9.23         4.51 o                         
  11   5   0          0.44          1.83         3.03 o                         
  12   5   0          3.53          6.11         7.38 o                         
  13   5   0         18.77         16.02         4.83 o                         
  14   5   0         41.74         23.74        11.10 o                         
  15   5   0          7.20         -2.34         6.10 o                         
  16   5   0         57.07         65.73         9.87 o                         
  17   5   0         12.41         21.42         8.66 o                         
  18   5   0          0.19         -7.79         9.48 o                         
  19   5   0          0.00         -0.61         5.66 o                         
   0   6   0        206.38        230.30        10.32 o                         
   1   6   0         33.19         29.16         3.07 o                         
   2   6   0          4.15          2.58         1.77 o                         
   3   6   0         39.44         36.91         3.11 o                         
   4   6   0         12.12          7.20         1.95 o                         
   5   6   0        239.45        261.92         7.74 o                         
   6   6   0          7.22          6.52         2.20 o                         
   7   6   0        179.32        187.39         8.99 o                         
   8   6   0          6.01          9.56         3.44 o                         
   9   6   0          1.73         -2.74         2.74 o                         
  10   6   0          1.24         -3.25         3.25 o                         
  11   6   0          0.43         11.16         5.11 o                         
  12   6   0          0.36          0.85         5.63 o                         
  13   6   0          7.48          4.81         4.23 o                         
  14   6   0          7.40         -4.63         4.63 o                         
  15   6   0          2.76         -1.49         5.93 o                         
  16   6   0          5.39         -0.12         7.66 o                         
  17   6   0          0.20         -7.08         7.08 o                         
  18   6   0         24.51         21.27         8.53 o                         
   1   7   0        574.26        657.21        16.26 o                         
   2   7   0         81.52         98.79         7.59 o                         
   3   7   0        331.17        356.25        12.24 o                         
   4   7   0        365.83        466.83        16.80 o                         
   5   7   0        175.52        221.67        12.30 o                         
   6   7   0          7.77          9.36         4.24 o                         
   7   7   0          1.39         -2.66         2.66 o                         
   8   7   0        126.04        105.26        10.42 o                         
   9   7   0        140.53        159.80        28.47 o                         
  10   7   0         66.69         72.89         9.46 o                         
  11   7   0         16.40         20.52         5.94 o                         
  12   7   0         14.05         15.30         5.97 o                         
  13   7   0          0.56         -0.97         5.75 o                         
  14   7   0         13.14         13.12         6.40 o                         
  15   7   0          0.58         -4.86         4.86 o                         
  16   7   0          4.59         -1.66         5.87 o                         
   0   8   0        403.98        570.21        28.81 o                         
   1   8   0         21.28         17.21         4.59 o                         
   2   8   0         80.75         97.67         8.63 o                         
   3   8   0        190.89        244.13        13.37 o                         
   4   8   0        406.20        445.48        18.50 o                         
   5   8   0         17.67          8.58         4.23 o                         
   6   8   0         42.82         43.15         8.09 o                         
   7   8   0         79.18         66.15         8.94 o                         
   8   8   0          0.02         -3.22         5.60 o                         
   9   8   0          2.04         -4.14         4.14 o                         
  10   8   0          2.29         -4.59         4.59 o                         
  11   8   0          3.97         -2.57         6.74 o                         
  12   8   0          1.44         -6.94         6.94 o                         
  13   8   0          3.90          1.20         6.11 o                         
  14   8   0          8.98         -2.65         6.65 o                         
   1   9   0         36.57         45.42         7.27 o                         
   2   9   0          6.01         -3.04         4.38 o                         
   3   9   0          0.44         -2.04         7.88 o                         
   4   9   0          1.51         -1.15         4.61 o                         
   5   9   0          0.39         -5.11         5.11 o                         
   6   9   0         10.08          1.87         6.21 o                         
   7   9   0         18.33          1.65         6.08 o                         
   8   9   0          5.40         12.51         6.80 o                         
   9   9   0          7.10          4.59         6.22 o                         
  10   9   0          2.76          7.96         6.91 o                         
  11   9   0          0.00         -4.74         4.74 o                         
   0  10   0         21.76         13.01         9.09 o                         
   1  10   0         22.63         18.84         7.62 o                         
   2  10   0          4.61         -4.83         6.18 o                         
   3  10   0          4.95         -4.31         6.51 o                         
   4  10   0         23.59          3.13        11.25 o                         
   5  10   0         65.54         74.74        11.57 o                         
   2   0   1        167.45        190.65         4.64 o                         
   4   0   1        589.19        498.47         9.35 o                         
   6   0   1        671.37        654.87        14.25 o                         
   8   0   1        258.37        256.01         7.63 o                         
  10   0   1        604.70        638.23        14.64 o                         
  12   0   1        866.86        981.34        20.63 o                         
  14   0   1        828.26        929.57        38.65 o                         
  16   0   1          5.06         -1.98         3.62 o                         
  18   0   1          6.81         -3.79         3.79 o                         
  20   0   1          7.27          3.06         9.89 o                         
  22   0   1          3.62         -9.44         9.44 o                         
   0   1   1         26.04         26.90         1.39 o                         
   1   1   1       1796.84       1450.58        22.20 o                         
   2   1   1       7248.57       6812.45       127.97 o                         
   3   1   1      29384.17      30646.48       540.58 o                         
   4   1   1        507.33        446.29         6.55 o                         
   5   1   1        677.01        661.67         9.20 o                         
   6   1   1         10.76          8.88         1.09 o                         
   7   1   1        541.95        549.14         8.86 o                         
   8   1   1       2701.85       2708.19        30.85 o                         
   9   1   1        199.71        203.06         5.30 o                         
  10   1   1         20.73         17.94         1.93 o                         
  11   1   1        503.84        551.00        10.43 o                         
  12   1   1         16.44         15.61         2.06 o                         
  13   1   1         23.77         18.06         3.09 o                         
  14   1   1        185.42        188.85         6.93 o                         
  15   1   1          1.22          2.10         2.40 o                         
  16   1   1          2.37         -0.33         2.77 o                         
  17   1   1         11.41         15.96         4.10 o                         
  18   1   1         90.21         89.29         8.82 o                         
  19   1   1          0.49          2.41         5.20 o                         
  20   1   1          6.91          0.45         7.37 o                         
  21   1   1          3.63          0.00         9.89 o                         
  22   1   1          3.66         -3.42         7.56 o                         
   1   2   1        131.68        124.24         2.92 o                         
   2   2   1        800.59        724.25         8.85 o                         
   3   2   1       2848.57       2652.84        25.63 o                         
   4   2   1       7231.47       7282.83       149.53 o                         
   5   2   1       2869.92       2607.08        27.35 o                         
   6   2   1       3430.15       3459.83        38.20 o                         
   7   2   1       1227.36       1208.84        16.16 o                         
   8   2   1        652.48        667.06        10.62 o                         
   9   2   1         26.18         24.74         2.02 o                         
  10   2   1        272.08        266.23         6.40 o                         
  11   2   1        331.36        363.15         7.98 o                         
  12   2   1        115.45        110.33         5.12 o                         
  13   2   1         30.39         27.87         2.84 o                         
  14   2   1          0.97          1.75         2.03 o                         
  15   2   1          2.38          5.94         2.32 o                         
  16   2   1         32.92         43.20         4.99 o                         
  17   2   1         34.00         42.26         8.47 o                         
  18   2   1          3.74         -1.84         4.63 o                         
  19   2   1          0.32         -4.79         4.79 o                         
  20   2   1         16.43          5.50         5.79 o                         
  21   2   1          0.15         -5.10         6.03 o                         
  22   2   1          3.29         -1.98         8.42 o                         
   0   3   1        567.71        589.59        12.80 o                         
   1   3   1       2999.00       2806.33        30.00 o                         
   2   3   1         81.77         75.45         2.82 o                         
   3   3   1        886.19        870.17        11.95 o                         
   4   3   1        108.94        109.83         3.40 o                         
   5   3   1       1254.84       1298.03        31.73 o                         
   6   3   1        851.61        961.87        13.12 o                         
   7   3   1       5555.10       5622.96        56.55 o                         
   8   3   1       1195.71       1238.15        16.49 o                         
   9   3   1        732.12        764.53        11.84 o                         
  10   3   1        305.72        366.30         7.60 o                         
  11   3   1         54.44         58.15         3.23 o                         
  12   3   1        492.12        520.84        11.36 o                         
  13   3   1        172.15        175.82         7.56 o                         
  14   3   1         87.79         91.73         7.86 o                         
  15   3   1          6.23          2.11         3.23 o                         
  16   3   1         10.78          6.01         5.49 o                         
  17   3   1         99.91        112.22        12.77 o                         
  18   3   1         13.72          7.60         4.48 o                         
  19   3   1         19.79         23.62         7.35 o                         
  20   3   1          5.62        -10.98        10.98 o                         
  21   3   1          0.94         -7.29         7.29 o                         
   1   4   1        484.97        516.55        10.76 o                         
   2   4   1        271.15        320.47         6.62 o                         
   3   4   1       1193.77       1267.48        16.03 o                         
   4   4   1         20.43         17.14         1.84 o                         
   5   4   1        533.37        557.00         9.85 o                         
   6   4   1         64.41         61.08         4.38 o                         
   7   4   1        159.91        174.27         5.12 o                         
   8   4   1         52.30         44.60         3.14 o                         
   9   4   1         53.82         53.17         3.30 o                         
  10   4   1        329.29        334.18         7.69 o                         
  11   4   1       1128.12       1254.42        24.19 o                         
  12   4   1        160.03        190.09         8.15 o                         
  13   4   1        116.28        155.06        14.35 o                         
  14   4   1          4.86          6.58         4.01 o                         
  15   4   1        188.50        231.56        14.31 o                         
  16   4   1         28.45         32.43         6.95 o                         
  17   4   1          0.03         -0.89         4.66 o                         
  18   4   1          0.86         -4.86         4.86 o                         
  19   4   1         43.92         42.59        12.33 o                         
  20   4   1          5.96         12.12         6.62 o                         
   0   5   1        101.32         83.99         5.65 o                         
   1   5   1        574.43        583.36        10.28 o                         
   2   5   1         12.85         11.92         1.71 o                         
   3   5   1        250.48        245.62         6.41 o                         
   4   5   1        163.32        160.25         5.16 o                         
   5   5   1        222.77        199.18         6.04 o                         
   6   5   1        278.58        281.49         7.20 o                         
   7   5   1         33.07         32.12         3.10 o                         
   8   5   1          8.99          8.12         2.21 o                         
   9   5   1         65.68         52.87         4.79 o                         
  10   5   1         22.42         15.40         4.73 o                         
  11   5   1          1.55         -2.07         2.07 o                         
  12   5   1          7.93          3.61         3.42 o                         
  13   5   1         24.46         29.44         7.50 o                         
  14   5   1        150.44        193.42        16.46 o                         
  15   5   1         49.91         50.99         7.82 o                         
  16   5   1         15.84          4.24         5.12 o                         
  17   5   1          8.17          0.18         5.63 o                         
  18   5   1          6.44          5.68         6.08 o                         
  19   5   1          4.00         -5.11         5.11 o                         
   1   6   1         38.45         30.73         2.80 o                         
   2   6   1        235.30        244.80         7.03 o                         
   3   6   1        222.22        231.22         6.92 o                         
   4   6   1        184.73        195.54         6.73 o                         
   5   6   1         54.43         48.82         4.16 o                         
   6   6   1        329.18        347.60        10.74 o                         
   7   6   1        386.56        379.46        12.70 o                         
   8   6   1         72.39         66.65         6.84 o                         
   9   6   1          5.08          5.18         3.31 o                         
  10   6   1          1.18         -2.29         3.11 o                         
  11   6   1         38.89         39.76         6.73 o                         
  12   6   1          8.36          1.64         3.56 o                         
  13   6   1          0.46         -5.82         5.82 o                         
  14   6   1         11.50          3.97         4.55 o                         
  15   6   1         32.95         39.77         9.78 o                         
  16   6   1         13.74          9.11        15.35 o                         
  17   6   1          5.53         -3.92         5.07 o                         
  18   6   1         33.72         22.95         7.82 o                         
   0   7   1        454.10        526.21        15.28 o                         
   1   7   1        272.97        307.46        12.32 o                         
   2   7   1        102.04         86.54         5.19 o                         
   3   7   1        284.59        287.56        14.11 o                         
   4   7   1        555.59        643.86        19.97 o                         
   5   7   1         31.53         19.00         4.58 o                         
   6   7   1         30.99         28.46         5.02 o                         
   7   7   1         92.56         91.63         7.97 o                         
   8   7   1         13.97         11.50         5.16 o                         
   9   7   1         42.49         49.58         9.52 o                         
  10   7   1         27.89         19.20         6.90 o                         
  11   7   1         40.22         52.53         8.98 o                         
  12   7   1          3.79          0.43         4.96 o                         
  13   7   1          0.26         -5.09         5.09 o                         
  14   7   1          9.74          4.58         5.55 o                         
  15   7   1         16.67         16.10         8.25 o                         
  16   7   1          0.23         -7.61        11.97 o                         
   1   8   1         67.94         60.08         6.36 o                         
   2   8   1         40.09         54.63         6.03 o                         
   3   8   1         13.19         15.73         3.77 o                         
   4   8   1         34.21         35.36         4.79 o                         
   5   8   1         39.83         41.48         5.82 o                         
   6   8   1         47.16         37.57         6.12 o                         
   7   8   1         14.27         10.32         6.46 o                         
   8   8   1         39.19         35.36         7.32 o                         
   9   8   1          4.90         -4.68         4.68 o                         
  10   8   1          6.84          2.22         4.95 o                         
  11   8   1          6.57          4.94         6.49 o                         
  12   8   1          1.74         -5.00         5.00 o                         
  13   8   1          4.03         -0.27         6.24 o                         
  14   8   1          5.34         -5.56         6.74 o                         
   0   9   1         44.57         74.91        12.25 o                         
   1   9   1         30.69         18.81         5.72 o                         
   2   9   1         73.43         85.44         8.93 o                         
   3   9   1         19.34          9.24         9.43 o                         
   4   9   1          0.81         -3.68         4.65 o                         
   5   9   1         55.76         71.58         9.44 o                         
   6   9   1        119.56        148.90        14.04 o                         
   7   9   1         16.96          3.85         6.45 o                         
   8   9   1          4.24         -1.20         6.81 o                         
   9   9   1          0.10         12.44        14.81 o                         
  10   9   1         13.18         12.48         8.26 o                         
  11   9   1          1.56        -13.78        13.78 o                         
   1  10   1          3.65         -6.20         6.20 o                         
   2  10   1          3.58         -5.49         5.49 o                         
   3  10   1          5.57         -3.97         5.89 o                         
   4  10   1         10.02          9.23         7.02 o                         
   5  10   1         42.06         32.94        10.76 o                         
   2   0   2       8935.68       9200.89       202.43 o                         
   4   0   2      24231.87      24121.48       657.61 o                         
   6   0   2       6293.36       5813.17       158.78 o                         
   8   0   2        139.76        154.04         9.32 o                         
  10   0   2         66.23         93.24         6.09 o                         
  12   0   2        242.15        246.90        10.90 o                         
  14   0   2        286.22        294.22        20.17 o                         
  16   0   2         38.85         40.56         6.47 o                         
  18   0   2         17.28         25.60         6.18 o                         
  20   0   2         11.30          9.38         9.96 o                         
  22   0   2         12.12         -3.25         9.38 o                         
   1   1   2        263.93        229.85         3.60 o                         
   2   1   2       9621.43       9335.92       193.80 o                         
   3   1   2      11880.51      10968.28       225.27 o                         
   4   1   2        113.84         87.46         3.73 o                         
   5   1   2        229.81        248.18         4.69 o                         
   6   1   2       1216.31       1172.22        14.77 o                         
   7   1   2        443.84        394.46         7.13 o                         
   8   1   2        461.58        452.83         8.17 o                         
   9   1   2          1.46          2.91         1.16 o                         
  10   1   2         36.28         38.66         2.66 o                         
  11   1   2        256.09        292.92         7.87 o                         
  12   1   2         81.55         85.98         4.13 o                         
  13   1   2         43.33         34.56         3.96 o                         
  14   1   2        123.22        129.06         7.62 o                         
  15   1   2          0.41         -1.89         2.53 o                         
  16   1   2          4.63          0.19         2.52 o                         
  17   1   2         92.83        102.71         7.16 o                         
  18   1   2         25.79         24.76         5.56 o                         
  19   1   2          0.18         -3.14         4.16 o                         
  20   1   2         11.34         12.19         6.30 o                         
  21   1   2          4.92         -5.62         7.37 o                         
  22   1   2          2.04         -6.40         6.40 o                         
   0   2   2       1059.11       1018.78        15.08 o                         
   1   2   2         29.10         29.17         1.37 o                         
   2   2   2        458.84        441.20         6.90 o                         
   3   2   2       2084.61       1835.33        23.07 o                         
   4   2   2       4338.06       4141.73        59.41 o                         
   5   2   2       1591.87       1506.67        19.89 o                         
   6   2   2        247.16        234.64         4.93 o                         
   7   2   2        662.07        607.20        10.26 o                         
   8   2   2        246.35        227.35         5.29 o                         
   9   2   2       1359.58       1539.40        21.39 o                         
  10   2   2       1182.76       1207.22        17.10 o                         
  11   2   2        121.76        128.45         6.02 o                         
  12   2   2          2.09         -0.89         1.36 o                         
  13   2   2         75.34         69.22         4.47 o                         
  14   2   2         11.14          4.54         2.39 o                         
  15   2   2          4.14          7.12         2.87 o                         
  16   2   2          7.97          9.25         3.53 o                         
  17   2   2          7.96          6.81         4.57 o                         
  18   2   2         32.44         31.55         6.18 o                         
  19   2   2         10.38          0.87         5.66 o                         
  20   2   2         40.37         50.48         8.15 o                         
  21   2   2          3.08         -6.33         6.33 o                         
  22   2   2          1.50        -10.85        10.85 o                         
   1   3   2       1345.21       1209.76        13.55 o                         
   2   3   2        412.55        396.27         6.69 o                         
   3   3   2        467.09        404.21         7.16 o                         
   4   3   2       1226.98       1187.09        17.19 o                         
   5   3   2        872.26        808.19        10.92 o                         
   6   3   2       2518.10       2660.12        29.04 o                         
   7   3   2       1054.09       1010.98        13.79 o                         
   8   3   2       2598.84       2627.22        29.69 o                         
   9   3   2        976.59       1033.48        14.53 o                         
  10   3   2        118.72        126.70         5.11 o                         
  11   3   2        134.32        160.44         5.85 o                         
  12   3   2        360.41        388.98        11.01 o                         
  13   3   2         58.11         53.39         4.20 o                         
  14   3   2        183.99        216.46        11.04 o                         
  15   3   2         76.78         67.42         7.86 o                         
  16   3   2         67.15         85.32         8.70 o                         
  17   3   2          7.77         14.22         6.62 o                         
  18   3   2         21.35         25.25         6.00 o                         
  19   3   2         64.85         70.26         9.43 o                         
  20   3   2          1.33         -7.22         7.22 o                         
  21   3   2         10.34          5.54         6.62 o                         
   0   4   2        720.39        779.33        13.85 o                         
   1   4   2         74.68         58.78         3.00 o                         
   2   4   2        709.33        835.51        11.96 o                         
   3   4   2        435.10        432.74         7.88 o                         
   4   4   2         88.13         88.02         3.54 o                         
   5   4   2         26.35         30.58         2.46 o                         
   6   4   2        108.06        102.03         3.91 o                         
   7   4   2         64.77         60.80         3.08 o                         
   8   4   2        624.22        632.11        10.65 o                         
   9   4   2        121.32        114.54         5.24 o                         
  10   4   2         26.18         28.26         2.77 o                         
  11   4   2       1599.15       1766.63        27.97 o                         
  12   4   2        242.23        267.93         9.72 o                         
  13   4   2         33.37         35.34         4.62 o                         
  14   4   2        117.43        148.84        20.78 o                         
  15   4   2        312.14        448.85        33.16 o                         
  16   4   2          0.88          3.66         3.96 o                         
  17   4   2         11.66         11.74         5.13 o                         
  18   4   2          4.65         12.66         6.60 o                         
  19   4   2         36.81         41.16         7.64 o                         
  20   4   2          1.97         -4.34         4.34 o                         
   1   5   2         90.66         98.98         3.86 o                         
   2   5   2        237.35        277.61         6.76 o                         
   3   5   2        124.66        137.75         5.05 o                         
   4   5   2        404.83        443.69         8.81 o                         
   5   5   2        321.98        338.95         7.58 o                         
   6   5   2         63.98         54.82         3.32 o                         
   7   5   2        115.72        129.41         5.07 o                         
   8   5   2        209.48        188.54         8.41 o                         
   9   5   2         88.29         81.28         5.75 o                         
  10   5   2        116.11         98.48         6.45 o                         
  11   5   2         41.98         41.74         5.55 o                         
  12   5   2          3.78          1.16         3.66 o                         
  13   5   2         30.43         39.34         6.16 o                         
  14   5   2         17.64         19.88         5.92 o                         
  15   5   2         46.72         45.63         7.71 o                         
  16   5   2          3.65         -4.17         4.17 o                         
  17   5   2         30.83         20.06         8.21 o                         
  18   5   2          7.70         -0.05         5.96 o                         
  19   5   2          5.72          6.05         6.35 o                         
   0   6   2         86.06         89.12         7.67 o                         
   1   6   2        231.24        246.60         6.38 o                         
   2   6   2        274.60        318.07         7.59 o                         
   3   6   2        258.72        283.65         7.68 o                         
   4   6   2         23.32         17.94         2.41 o                         
   5   6   2        187.82        202.08         6.77 o                         
   6   6   2        518.60        620.81        18.61 o                         
   7   6   2        736.85        794.01        17.81 o                         
   8   6   2         54.80         49.60         4.95 o                         
   9   6   2          9.19          6.59         3.02 o                         
  10   6   2          6.49          2.97         3.08 o                         
  11   6   2          9.78         -2.32         6.90 o                         
  12   6   2          6.28          4.70         4.04 o                         
  13   6   2          7.67          0.62         3.92 o                         
  14   6   2         12.48          5.14         4.90 o                         
  15   6   2         15.00         12.87         5.97 o                         
  16   6   2         40.76         43.06         8.20 o                         
  17   6   2          5.48         -6.10         6.10 o                         
  18   6   2          3.79         -2.27         8.77 o                         
   1   7   2        238.61        271.26         7.38 o                         
   2   7   2         57.21         61.71         4.08 o                         
   3   7   2        522.54        638.51        19.70 o                         
   4   7   2        260.45        315.47        11.79 o                         
   5   7   2         68.98         61.65         5.68 o                         
   6   7   2          1.49          0.46         2.59 o                         
   7   7   2         43.94         26.65         5.03 o                         
   8   7   2         28.31         37.81         5.56 o                         
   9   7   2         36.77         31.89         8.98 o                         
  10   7   2          7.96          1.74         4.49 o                         
  11   7   2         53.20         57.55         8.55 o                         
  12   7   2          3.43         -4.81         4.81 o                         
  13   7   2          6.60         -3.29         4.79 o                         
  14   7   2         11.38         22.11         6.10 o                         
  15   7   2          8.53         -5.65         5.65 o                         
  16   7   2          5.16         -4.59         5.64 o                         
   0   8   2        619.64        782.88        26.89 o                         
   1   8   2        163.40        169.40        12.71 o                         
   2   8   2         11.20          6.75         2.86 o                         
   3   8   2         67.38         69.58         6.15 o                         
   4   8   2         50.43         60.50         6.11 o                         
   5   8   2         77.01         69.09         7.79 o                         
   6   8   2         13.03          5.26         5.70 o                         
   7   8   2         27.18         12.75         5.92 o                         
   8   8   2         24.89         26.08         6.52 o                         
   9   8   2         11.64          0.50         5.08 o                         
  10   8   2         11.85          7.34         5.52 o                         
  11   8   2         18.48         16.89         7.38 o                         
  12   8   2          8.55          5.73         6.64 o                         
  13   8   2          3.74         -4.97         4.97 o                         
  14   8   2          6.10         -2.79         9.01 o                         
   1   9   2         55.22         66.67         7.32 o                         
   2   9   2         27.98         32.17         5.89 o                         
   3   9   2         41.59         33.47         9.60 o                         
   4   9   2          7.95         -0.69         3.90 o                         
   5   9   2         12.72          1.88         5.78 o                         
   6   9   2          0.42         -0.02         5.24 o                         
   7   9   2         12.80         -2.46         5.96 o                         
   8   9   2         15.65          1.61         5.91 o                         
   9   9   2          0.66         -2.72         7.36 o                         
  10   9   2          1.76         -4.80         7.52 o                         
  11   9   2          1.37         -7.21        12.57 o                         
   1  10   2          3.19         -5.11         5.11 o                         
   2  10   2          3.73         -1.60         9.69 o                         
   3  10   2         13.94         -4.24         9.60 o                         
   4  10   2         36.62         34.96        11.26 o                         
   5  10   2          8.89          0.15         6.73 o                         
   2   0   3       3420.89       2898.58        95.05 o                         
   4   0   3       1292.13       1114.20        17.52 o                         
   6   0   3        363.12        359.98        19.12 o                         
   8   0   3       1125.31       1208.19        25.21 o                         
  10   0   3        240.51        257.38        10.40 o                         
  12   0   3         70.14         57.69         5.63 o                         
  14   0   3         21.35         21.45         6.84 o                         
  16   0   3        139.33        164.90        20.14 o                         
  18   0   3          0.49         -2.93         4.60 o                         
  20   0   3         16.65         20.80        13.15 o                         
  22   0   3         37.42         64.27        18.32 o                         
   0   1   3       7225.31       7091.56       197.36 o                         
   1   1   3       1779.21       1505.47        22.11 o                         
   2   1   3       5714.21       5075.59       111.43 o                         
   3   1   3       1091.05        951.18        14.77 o                         
   4   1   3       1496.67       1333.33        18.96 o                         
   5   1   3       4608.07       4483.61        62.80 o                         
   6   1   3       1942.54       1902.23        24.22 o                         
   7   1   3       1095.92       1048.62        21.68 o                         
   8   1   3         33.65         29.18         2.39 o                         
   9   1   3         60.21         44.89         3.04 o                         
  10   1   3        153.31        155.77         5.90 o                         
  11   1   3         19.14         11.49         2.57 o                         
  12   1   3        458.89        479.85        11.19 o                         
  13   1   3        124.12        124.10        10.67 o                         
  14   1   3         15.23         15.80         3.10 o                         
  15   1   3         31.52         39.67         4.46 o                         
  16   1   3         57.25         56.55         5.47 o                         
  17   1   3         11.25         14.21         5.78 o                         
  18   1   3         16.43          9.04         5.47 o                         
  19   1   3         12.69          4.48         5.12 o                         
  20   1   3         22.71         14.47         5.90 o                         
  21   1   3         25.01         10.47        10.53 o                         
  22   1   3          3.96         -7.69         7.69 o                         
   1   2   3       1227.83       1069.02        11.59 o                         
   2   2   3        156.82        151.24         3.28 o                         
   3   2   3        556.99        508.09         7.74 o                         
   4   2   3       1878.90       1837.50        19.42 o                         
   5   2   3       1266.62       1132.80        14.48 o                         
   6   2   3        269.53        247.54         9.84 o                         
   7   2   3       1113.04       1092.98        14.81 o                         
   8   2   3       2303.97       2368.33        27.98 o                         
   9   2   3        743.95        765.99        11.91 o                         
  10   2   3        229.15        253.82         6.18 o                         
  11   2   3          6.94          2.55         1.70 o                         
  12   2   3         29.98         21.28         2.80 o                         
  13   2   3         71.04         70.80         4.65 o                         
  14   2   3         84.44         73.44         5.25 o                         
  15   2   3          7.50          0.01         2.54 o                         
  16   2   3          4.50          1.23         2.95 o                         
  17   2   3        152.07        216.61        36.39 o                         
  18   2   3         81.01         76.35         8.88 o                         
  19   2   3          8.60         13.55         5.42 o                         
  20   2   3         45.87         31.55        10.48 o                         
  21   2   3         12.16         -4.79         4.85 o                         
  22   2   3          2.12         -7.28         7.28 o                         
   0   3   3       5525.51       5555.78        63.08 o                         
   1   3   3         12.09          7.75         1.06 o                         
   2   3   3        743.54        720.33         9.19 o                         
   3   3   3       2472.39       2469.15        25.09 o                         
   4   3   3         17.26         23.59         1.72 o                         
   5   3   3       1510.72       1551.24        18.64 o                         
   6   3   3        109.13        126.38         5.56 o                         
   7   3   3        104.08        108.21         3.44 o                         
   8   3   3       1305.71       1385.70        18.46 o                         
   9   3   3        438.34        514.24        11.21 o                         
  10   3   3        505.51        498.82        11.50 o                         
  11   3   3        229.86        267.41         6.60 o                         
  12   3   3        361.92        391.34        10.25 o                         
  13   3   3        145.86        175.08        10.07 o                         
  14   3   3        149.69        173.15         9.10 o                         
  15   3   3        413.20        538.15        15.91 o                         
  16   3   3        166.21        215.61        20.25 o                         
  17   3   3         11.05         11.05         4.93 o                         
  18   3   3         14.13          5.58         6.46 o                         
  19   3   3         32.53         29.49         6.83 o                         
  20   3   3          4.54         -4.69         5.62 o                         
  21   3   3          6.45          5.45         6.84 o                         
   1   4   3        940.57        986.49        13.71 o                         
   2   4   3        320.98        303.83         6.01 o                         
   3   4   3        773.76        785.43        13.02 o                         
   4   4   3        169.13        157.76         4.75 o                         
   5   4   3         53.05         57.01         2.97 o                         
   6   4   3        573.07        571.14        11.76 o                         
   7   4   3        977.66       1075.27        15.27 o                         
   8   4   3        217.86        254.51         6.04 o                         
   9   4   3         14.47         15.02         1.76 o                         
  10   4   3         18.08         18.73         2.66 o                         
  11   4   3       1533.91       1764.53        29.61 o                         
  12   4   3        100.49        111.90         9.91 o                         
  13   4   3        297.33        368.71        13.17 o                         
  14   4   3        155.84        187.71        11.46 o                         
  15   4   3        138.02        136.27        16.46 o                         
  16   4   3         45.33         53.11         7.75 o                         
  17   4   3          6.59         -1.01         4.58 o                         
  18   4   3          0.97         -4.84         4.84 o                         
  19   4   3         12.18         18.30         9.76 o                         
  20   4   3          4.81         -5.29         5.29 o                         
   0   5   3        129.74        143.82         5.95 o                         
   1   5   3         47.31         45.86         2.77 o                         
   2   5   3        662.37        665.40        10.46 o                         
   3   5   3        332.27        358.80         7.26 o                         
   4   5   3        150.38        166.95         4.88 o                         
   5   5   3        369.96        388.01         8.15 o                         
   6   5   3        285.52        298.26         8.33 o                         
   7   5   3        223.73        252.68         6.96 o                         
   8   5   3        467.01        502.15        12.22 o                         
   9   5   3        483.81        569.69        14.73 o                         
  10   5   3        224.90        250.95         9.77 o                         
  11   5   3          8.46          7.30         2.72 o                         
  12   5   3          0.12         -2.19         2.19 o                         
  13   5   3         43.46         37.53         6.25 o                         
  14   5   3         62.77         62.03         8.08 o                         
  15   5   3         43.88         40.63         7.23 o                         
  16   5   3          7.43          2.38         5.36 o                         
  17   5   3         14.01          5.81         6.78 o                         
  18   5   3          7.66          7.94         6.34 o                         
  19   5   3          8.16         -2.59         5.06 o                         
   1   6   3        310.06        326.80         7.29 o                         
   2   6   3        668.11        759.75        12.21 o                         
   3   6   3        170.98        172.54         5.93 o                         
   4   6   3        168.62        187.21         7.01 o                         
   5   6   3        279.81        300.50         7.46 o                         
   6   6   3        642.06        682.37        14.63 o                         
   7   6   3         10.26          2.70         2.31 o                         
   8   6   3         28.08         29.89         4.31 o                         
   9   6   3        220.98        273.01        17.77 o                         
  10   6   3          9.32          5.09         3.21 o                         
  11   6   3          1.28         -3.56         4.48 o                         
  12   6   3         12.40         11.84         4.89 o                         
  13   6   3          0.45         -4.37         4.37 o                         
  14   6   3          0.10         -4.32         4.32 o                         
  15   6   3         31.97         37.48         7.27 o                         
  16   6   3         22.47         19.15         6.55 o                         
  17   6   3         10.67         12.45         6.57 o                         
  18   6   3          1.13         -5.78         5.78 o                         
   0   7   3        108.71         89.23         8.45 o                         
   1   7   3        354.68        422.89         9.16 o                         
   2   7   3        371.72        468.25        10.91 o                         
   3   7   3        280.22        325.14        10.80 o                         
   4   7   3        264.79        287.13         9.55 o                         
   5   7   3         66.86         59.16         4.97 o                         
   6   7   3          6.61          6.02         4.62 o                         
   7   7   3         43.07         40.59         8.07 o                         
   8   7   3         56.68         41.59         6.11 o                         
   9   7   3         12.67         10.11         4.05 o                         
  10   7   3         69.99         76.54         9.12 o                         
  11   7   3         18.69         20.96         6.06 o                         
  12   7   3         22.66         22.96         6.61 o                         
  13   7   3          8.91         -1.59         6.33 o                         
  14   7   3          3.06         -5.10         5.10 o                         
  15   7   3          0.69         -2.63         5.03 o                         
  16   7   3          2.85         -5.95         5.95 o                         
   1   8   3         93.30        101.95         7.12 o                         
   2   8   3         45.00         56.05         5.00 o                         
   3   8   3         29.39         28.90         3.83 o                         
   4   8   3          9.52         15.72         5.76 o                         
   5   8   3          6.41         -0.19         3.70 o                         
   6   8   3         40.42         25.42         6.12 o                         
   7   8   3         24.01         22.33         6.05 o                         
   8   8   3          5.34         -3.26         4.82 o                         
   9   8   3         12.61         18.49         6.30 o                         
  10   8   3          1.32         -6.32         6.32 o                         
  11   8   3          5.07         -6.24         6.24 o                         
  12   8   3          7.76         -0.75         5.57 o                         
  13   8   3          8.35          7.41         7.17 o                         
  14   8   3         23.49          8.57         9.86 o                         
   0   9   3         44.87         55.41         9.68 o                         
   1   9   3          1.56         -3.16         3.16 o                         
   2   9   3         34.21         53.25         6.68 o                         
   3   9   3         61.18         81.34         8.63 o                         
   4   9   3         18.82         13.77         4.89 o                         
   5   9   3          3.09         -5.80         5.80 o                         
   6   9   3          9.65         -4.17         5.59 o                         
   7   9   3          4.50         -5.58         5.58 o                         
   8   9   3          6.65         -5.20         5.55 o                         
   9   9   3          9.36         11.17         7.66 o                         
  10   9   3          1.77         -1.89         5.10 o                         
   3  10   3          2.99         -6.30         6.30 o                         
   4  10   3          8.76         -7.36         7.36 o                         
   0   0   4       3525.91       3324.32       146.78 o                         
   2   0   4      12291.99      11236.99       257.91 o                         
   4   0   4      19618.02      19294.21       550.17 o                         
   6   0   4        657.63        644.81        15.23 o                         
   8   0   4       1790.20       1756.70        33.67 o                         
  10   0   4         12.13         12.46         2.91 o                         
  12   0   4        253.50        277.21        11.72 o                         
  14   0   4          2.09         -2.22         2.22 o                         
  16   0   4        101.87        120.00        14.07 o                         
  18   0   4          3.28         -2.34         4.12 o                         
  20   0   4         28.60         13.34        10.66 o                         
  22   0   4         96.52        128.03        23.17 o                         
   1   1   4       2987.23       2497.34        54.60 o                         
   2   1   4       5803.50       5384.13       106.72 o                         
   3   1   4       1122.84       1002.73        11.21 o                         
   4   1   4        428.21        395.58         5.94 o                         
   5   1   4       4390.34       4010.91        54.67 o                         
   6   1   4       1783.27       1660.41        20.49 o                         
   7   1   4         31.67         27.22         2.25 o                         
   8   1   4       2536.95       2620.76        33.16 o                         
   9   1   4        186.76        178.68         6.10 o                         
  10   1   4        318.47        336.33         9.18 o                         
  11   1   4        117.96        106.92         5.13 o                         
  12   1   4        359.33        411.65        10.37 o                         
  13   1   4        119.90        122.40         6.61 o                         
  14   1   4         18.95         21.11         3.40 o                         
  15   1   4          3.83         -1.93         3.37 o                         
  16   1   4         22.61         13.43         3.60 o                         
  17   1   4          7.81         15.25         3.99 o                         
  18   1   4          3.47          5.88         3.50 o                         
  19   1   4         42.01         54.79         8.39 o                         
  20   1   4         29.82         31.73         7.19 o                         
  21   1   4          3.64         -6.13         6.13 o                         
  22   1   4          3.02         -8.35         8.35 o                         
   0   2   4       2465.75       2409.70        31.14 o                         
   1   2   4        922.11        780.16        10.39 o                         
   2   2   4       8362.81       7885.27       214.21 o                         
   3   2   4       1210.77       1135.68        12.44 o                         
   4   2   4       1418.85       1403.02        14.64 o                         
   5   2   4       4067.74       4030.70        48.49 o                         
   6   2   4        253.40        281.35         6.34 o                         
   7   2   4        314.92        359.60        10.10 o                         
   8   2   4        177.33        152.42         5.41 o                         
   9   2   4       1189.52       1246.05        26.44 o                         
  10   2   4         64.31         67.63         4.03 o                         
  11   2   4          4.41          4.56         1.71 o                         
  12   2   4         68.85         61.02         4.93 o                         
  13   2   4          2.71          4.39         2.05 o                         
  14   2   4         12.64         11.68         2.92 o                         
  15   2   4          0.22         -1.10         2.78 o                         
  16   2   4         16.33          9.93         3.38 o                         
  17   2   4        107.29        103.36         7.58 o                         
  18   2   4         99.82        128.53        10.84 o                         
  19   2   4         16.88         18.74         6.55 o                         
  20   2   4         17.02          9.40         6.34 o                         
  21   2   4          3.24         -5.76         5.76 o                         
  22   2   4          4.51         -8.36         8.36 o                         
   1   3   4        835.93        776.77         9.60 o                         
   2   3   4       1450.23       1344.15        15.27 o                         
   3   3   4       1030.92       1014.69        12.87 o                         
   4   3   4        700.79        738.34        10.18 o                         
   5   3   4        245.58        281.75         5.06 o                         
   6   3   4         28.76         31.62         1.37 o                         
   7   3   4        144.99        166.81         5.55 o                         
   8   3   4        167.61        155.92         5.81 o                         
   9   3   4          4.26          4.08         1.85 o                         
  10   3   4        228.23        239.80         7.71 o                         
  11   3   4        182.94        204.84         7.41 o                         
  12   3   4        107.33        113.88         6.23 o                         
  13   3   4        154.40        187.00         8.23 o                         
  14   3   4        215.03        262.61        11.61 o                         
  15   3   4        285.73        347.21        12.83 o                         
  16   3   4         77.55         99.22         9.97 o                         
  17   3   4         51.57         53.59         7.80 o                         
  18   3   4         30.14         29.35         6.67 o                         
  19   3   4          6.56          6.65         7.75 o                         
  20   3   4          0.66         -5.91         5.91 o                         
  21   3   4          3.74         -5.17         5.17 o                         
   0   4   4       1808.01       1944.23        26.69 o                         
   1   4   4         51.53         51.29         2.44 o                         
   2   4   4        967.92        951.42        12.16 o                         
   3   4   4        635.60        649.31         9.38 o                         
   4   4   4         41.93         41.97         2.35 o                         
   5   4   4        313.51        309.66         6.14 o                         
   6   4   4        293.94        311.21         5.89 o                         
   7   4   4        215.26        202.25         4.41 o                         
   8   4   4         50.34         62.73         3.30 o                         
   9   4   4         36.30         45.26         3.85 o                         
  10   4   4        133.52        153.22         6.71 o                         
  11   4   4        409.59        475.03        13.06 o                         
  12   4   4        394.21        449.37        14.12 o                         
  13   4   4        137.06        186.00        10.55 o                         
  14   4   4         77.10         52.11         5.66 o                         
  15   4   4         35.09         42.32         6.69 o                         
  16   4   4         10.97          6.61         4.93 o                         
  17   4   4          9.99         -1.68         4.64 o                         
  18   4   4          3.59         -7.14         7.14 o                         
  19   4   4          1.81         -4.93         4.93 o                         
  20   4   4          1.38         -3.95         5.75 o                         
   1   5   4        629.65        647.54         9.84 o                         
   2   5   4         36.56         38.67         2.56 o                         
   3   5   4        308.41        336.55         7.00 o                         
   4   5   4        341.51        377.82         8.37 o                         
   5   5   4        207.18        216.48         5.44 o                         
   6   5   4        238.05        234.06         5.86 o                         
   7   5   4        104.80        100.30         3.76 o                         
   8   5   4        629.12        621.74        18.64 o                         
   9   5   4         60.10         52.36         4.89 o                         
  10   5   4        135.07        136.13        12.45 o                         
  11   5   4         57.08         54.73         5.22 o                         
  12   5   4         14.43          5.75         3.24 o                         
  13   5   4        145.20        237.85        26.94 o                         
  14   5   4         13.84         14.04         4.98 o                         
  15   5   4         13.95          8.50         5.37 o                         
  16   5   4         52.21         40.00        15.40 o                         
  17   5   4         42.34         49.13         8.14 o                         
  18   5   4         11.17          7.96         5.26 o                         
  19   5   4          9.54          4.73         6.17 o                         
   0   6   4        105.27        107.16         7.82 o                         
   1   6   4         70.42         66.01         3.72 o                         
   2   6   4        362.11        413.94         8.59 o                         
   3   6   4        169.14        198.55         6.23 o                         
   4   6   4        203.29        208.09         6.03 o                         
   5   6   4        296.76        338.03        10.16 o                         
   6   6   4        402.54        471.04        10.58 o                         
   7   6   4         51.58         45.97         4.58 o                         
   8   6   4         38.31         32.64         4.23 o                         
   9   6   4        327.38        366.50        12.75 o                         
  10   6   4         74.46         76.13         7.00 o                         
  11   6   4         10.40          9.90         4.19 o                         
  12   6   4         16.09         17.32         6.16 o                         
  13   6   4          8.77          5.08         4.83 o                         
  14   6   4         12.01         11.85         9.97 o                         
  15   6   4         17.30         17.76         6.33 o                         
  16   6   4         12.83          8.93         4.98 o                         
  17   6   4          4.09         -7.21         7.21 o                         
  18   6   4          0.18         -6.73         6.73 o                         
   1   7   4         56.02         55.94         3.60 o                         
   2   7   4         78.35         72.14         4.50 o                         
   3   7   4         13.04          8.95         3.18 o                         
   4   7   4          4.96          3.15         2.42 o                         
   5   7   4         53.63         49.60         4.71 o                         
   6   7   4        108.27        113.46         9.33 o                         
   7   7   4          5.97         -3.00         3.00 o                         
   8   7   4         32.97         32.38         7.48 o                         
   9   7   4         48.35         36.46         5.08 o                         
  10   7   4         20.37         13.79         5.68 o                         
  11   7   4         17.47         16.45         5.27 o                         
  12   7   4         11.98          5.32         5.06 o                         
  13   7   4         14.89          8.61         7.51 o                         
  14   7   4          4.04         -6.32         6.32 o                         
  15   7   4          9.77         -6.14         7.14 o                         
  16   7   4          2.79         -5.23         5.23 o                         
   0   8   4        243.76        344.83        17.50 o                         
   1   8   4        127.63        154.02         8.49 o                         
   2   8   4         47.29         46.35         4.59 o                         
   3   8   4          0.07         -0.46         3.16 o                         
   4   8   4         17.14          6.16         4.94 o                         
   5   8   4         31.06         40.31         6.16 o                         
   6   8   4         13.03         10.27         4.81 o                         
   7   8   4         28.20         25.05         5.24 o                         
   8   8   4         32.38         31.89         8.89 o                         
   9   8   4          5.00         -2.85         4.80 o                         
  10   8   4         16.39         18.61         6.65 o                         
  11   8   4          1.62          0.99         5.09 o                         
  12   8   4          7.82          4.80         6.30 o                         
  13   8   4         10.73          5.37         6.03 o                         
   1   9   4         10.18          7.00         3.77 o                         
   2   9   4         42.74         51.03         5.97 o                         
   3   9   4         19.51         18.42         4.85 o                         
   4   9   4         63.84         88.63        11.41 o                         
   5   9   4         20.12         16.62         5.84 o                         
   6   9   4         12.70         13.19         8.07 o                         
   7   9   4          8.33         -2.57         5.45 o                         
   8   9   4          9.27          4.62         5.69 o                         
   9   9   4          8.74          3.11        12.79 o                         
  10   9   4          6.61          1.86         8.34 o                         
   1  10   4          7.49         -3.25        12.57 o                         
   2  10   4         14.12        -14.17        14.17 o                         
   3  10   4          3.37         -8.42         8.42 o                         
   4  10   4          3.91         -8.36         8.36 o                         
   2   0   5      15038.32      15553.77       350.92 o                         
   4   0   5      10933.29      10198.76       272.56 o                         
   6   0   5       5721.53       5277.26        84.43 o                         
   8   0   5        315.23        302.08        16.02 o                         
  10   0   5        283.61        310.09        11.62 o                         
  12   0   5          4.21          4.05         2.77 o                         
  14   0   5         11.61          6.68         3.79 o                         
  16   0   5         13.31          7.43         4.65 o                         
  18   0   5         55.64         57.63        15.48 o                         
  20   0   5         18.12         13.66         7.71 o                         
  22   0   5        101.95        124.65        23.49 o                         
   0   1   5       3714.01       3748.81       100.76 o                         
   1   1   5        370.50        312.31         5.08 o                         
   2   1   5        406.99        368.67         5.38 o                         
   3   1   5       2523.19       2361.05        23.70 o                         
   4   1   5       1972.72       1936.77        20.30 o                         
   5   1   5       2677.87       2468.99        25.45 o                         
   6   1   5        372.07        334.89         6.70 o                         
   7   1   5        117.80        117.02         4.05 o                         
   8   1   5        712.39        756.00        14.74 o                         
   9   1   5        119.16        106.41         4.64 o                         
  10   1   5        344.29        340.80         8.91 o                         
  11   1   5         13.11          9.71         2.16 o                         
  12   1   5         81.38         78.81         4.64 o                         
  13   1   5          1.31         -2.16         2.16 o                         
  14   1   5         47.98         46.40         4.33 o                         
  15   1   5          4.29          2.00         3.42 o                         
  16   1   5         28.68         30.12         4.36 o                         
  17   1   5         21.05         16.15         4.14 o                         
  18   1   5          6.75          3.03         3.63 o                         
  19   1   5         81.53         76.69        15.67 o                         
  20   1   5         44.09         48.90         8.04 o                         
  21   1   5          3.42         -1.78         5.08 o                         
  22   1   5          2.80         -0.85         8.75 o                         
   1   2   5        305.32        270.73         4.74 o                         
   2   2   5       6441.29       6418.02       175.15 o                         
   3   2   5        240.36        206.63         4.23 o                         
   4   2   5        300.48        303.00         4.56 o                         
   5   2   5        762.12        769.83        11.60 o                         
   6   2   5        302.73        293.20         6.59 o                         
   7   2   5        880.38        919.91        13.92 o                         
   8   2   5        428.17        432.05         8.92 o                         
   9   2   5         38.63         33.37         2.90 o                         
  10   2   5         11.23          9.53         2.79 o                         
  11   2   5          6.02          4.07         1.81 o                         
  12   2   5         64.50         61.67         5.13 o                         
  13   2   5         44.03         37.60         4.80 o                         
  14   2   5          4.09          1.38         3.27 o                         
  15   2   5         15.88         13.07         3.75 o                         
  16   2   5        138.63        187.33         9.89 o                         
  17   2   5        133.17        178.97        10.92 o                         
  18   2   5         50.39         47.32         8.60 o                         
  19   2   5         19.48         16.43         6.19 o                         
  20   2   5         27.77         26.62         7.28 o                         
  21   2   5          3.92         -5.57         5.57 o                         
   0   3   5       1461.96       1525.40        22.63 o                         
   1   3   5       2065.05       1994.23        24.29 o                         
   2   3   5        122.85        107.85         3.83 o                         
   3   3   5       1933.66       1828.46        29.84 o                         
   4   3   5        242.94        281.37         5.30 o                         
   5   3   5        537.50        517.79         7.47 o                         
   6   3   5        314.86        343.19         7.78 o                         
   7   3   5         98.16        103.84         4.38 o                         
   8   3   5          7.63          6.94         1.68 o                         
   9   3   5         72.14         57.00         3.93 o                         
  10   3   5         63.42         48.74         3.79 o                         
  11   3   5         35.03         29.62         3.26 o                         
  12   3   5          8.51          6.06         2.42 o                         
  13   3   5        199.74        257.51        10.62 o                         
  14   3   5        270.98        321.90        18.82 o                         
  15   3   5        162.61        197.67        11.90 o                         
  16   3   5         22.99         24.23         4.75 o                         
  17   3   5          8.16         -3.99         4.29 o                         
  18   3   5         19.40         15.68         6.86 o                         
  19   3   5         23.92         34.86        11.11 o                         
  20   3   5          2.47         -5.05         5.05 o                         
  21   3   5          2.99         -5.87         5.87 o                         
   1   4   5       1031.48       1118.13        12.52 o                         
   2   4   5        130.60        124.40         3.74 o                         
   3   4   5        653.86        675.36         9.59 o                         
   4   4   5        115.06        119.70         3.75 o                         
   5   4   5        283.06        277.22         5.68 o                         
   6   4   5          5.47          3.32         1.17 o                         
   7   4   5          1.06          0.27         0.86 o                         
   8   4   5         36.21         32.30         2.79 o                         
   9   4   5        115.08        102.67         5.16 o                         
  10   4   5         93.02         84.32         6.82 o                         
  11   4   5        498.87        539.33        14.10 o                         
  12   4   5        415.41        432.09        12.70 o                         
  13   4   5         45.01         45.96         4.80 o                         
  14   4   5         31.78         22.65         4.23 o                         
  15   4   5        111.15        103.66        12.59 o                         
  16   4   5          5.82          1.58         4.82 o                         
  17   4   5         18.53          7.08         4.95 o                         
  18   4   5         23.47         10.69         6.67 o                         
  19   4   5          7.48          4.22         5.95 o                         
  20   4   5          2.35         -5.29         7.06 o                         
   0   5   5        353.37        375.23         9.69 o                         
   1   5   5       1383.98       1394.02        15.62 o                         
   2   5   5        157.33        182.12         5.04 o                         
   3   5   5        378.77        401.53         7.64 o                         
   4   5   5         95.78         95.91         5.66 o                         
   5   5   5         47.82         39.12         2.91 o                         
   6   5   5         11.88         14.45         1.75 o                         
   7   5   5        423.25        455.79         9.32 o                         
   8   5   5        437.41        486.44        13.05 o                         
   9   5   5        423.35        514.43        18.24 o                         
  10   5   5         89.71         74.82         7.92 o                         
  11   5   5        100.34         96.26         9.31 o                         
  12   5   5         80.98         69.64         6.54 o                         
  13   5   5         71.94         68.30         6.72 o                         
  14   5   5          2.23         -3.46         3.46 o                         
  15   5   5         11.37         10.79         5.90 o                         
  16   5   5         34.28         33.41         7.42 o                         
  17   5   5          7.02          7.80         5.62 o                         
  18   5   5          4.26         -5.33         5.33 o                         
  19   5   5          0.73         -5.17         9.96 o                         
   1   6   5        188.45        196.73         5.62 o                         
   2   6   5         52.39         53.37         3.15 o                         
   3   6   5        436.40        433.39         8.77 o                         
   4   6   5        539.83        621.44        11.63 o                         
   5   6   5          0.93         -1.45         1.68 o                         
   6   6   5         40.43         30.77         2.99 o                         
   7   6   5         26.20         18.14         2.98 o                         
   8   6   5         40.58         42.00         5.49 o                         
   9   6   5         91.50         80.71         8.41 o                         
  10   6   5          8.64          4.89         3.34 o                         
  11   6   5         19.19         12.98         3.56 o                         
  12   6   5         11.47          4.60         4.36 o                         
  13   6   5         52.10         46.09         7.66 o                         
  14   6   5          2.93         -2.36         4.64 o                         
  15   6   5          3.96         -6.09         6.09 o                         
  16   6   5          2.45         -3.85         3.85 o                         
  17   6   5         17.36          6.98         6.71 o                         
  18   6   5          0.40         -6.82         6.82 o                         
   0   7   5        604.83        713.63        25.61 o                         
   1   7   5          2.38         -1.82         1.82 o                         
   2   7   5         17.61         19.01         3.48 o                         
   3   7   5          0.22         -1.73         1.73 o                         
   4   7   5          2.88         -2.06         2.06 o                         
   5   7   5        128.20        122.07         8.12 o                         
   6   7   5         20.64         15.69         3.86 o                         
   7   7   5         59.39         59.11         5.97 o                         
   8   7   5         33.01         24.68         5.19 o                         
   9   7   5          2.97         -0.49         4.44 o                         
  10   7   5          8.49          2.04         4.36 o                         
  11   7   5         40.57         48.41         7.90 o                         
  12   7   5        108.43        106.55        11.17 o                         
  13   7   5          0.22         -0.72         5.32 o                         
  14   7   5          4.60          4.76         5.85 o                         
  15   7   5          1.69         -1.32         5.08 o                         
  16   7   5          6.71         -6.25         6.25 o                         
   1   8   5         50.11         54.46         5.19 o                         
   2   8   5         16.50          9.88         3.40 o                         
   3   8   5         11.99          7.55         3.44 o                         
   4   8   5         19.40         23.08         4.16 o                         
   5   8   5          9.48          4.74         3.27 o                         
   6   8   5          6.63          7.31         4.62 o                         
   7   8   5         14.85          9.02         4.11 o                         
   8   8   5         33.33         31.13         6.86 o                         
   9   8   5          0.47         -5.41         5.87 o                         
  10   8   5          3.30         -1.91         5.87 o                         
  11   8   5          5.12         -4.83         4.83 o                         
  12   8   5         13.51          1.57         6.24 o                         
  13   8   5          6.23         -5.76         5.76 o                         
   0   9   5          1.89          0.97        12.44 o                         
   1   9   5         25.10         20.42         5.64 o                         
   2   9   5         10.64         10.21         5.19 o                         
   3   9   5          9.10          3.81         3.94 o                         
   4   9   5         10.60          4.71         4.41 o                         
   5   9   5          1.68         -4.58         4.58 o                         
   6   9   5          2.62         -4.75         4.75 o                         
   7   9   5          0.78         -4.44         4.44 o                         
   8   9   5          4.00          1.20         5.56 o                         
   9   9   5          0.62         -5.70         5.70 o                         
  10   9   5          7.09          5.28         7.40 o                         
   1  10   5          2.09         -8.93         8.93 o                         
   2  10   5          4.44          4.28        14.87 o                         
   3  10   5          2.76        -11.33        11.33 o                         
   0   0   6         62.39         80.57        69.40 o                         
   2   0   6        316.48        285.60         7.18 o                         
   4   0   6        934.20        907.81        15.60 o                         
   6   0   6       3574.43       3706.61        61.63 o                         
   8   0   6       4308.01       4259.17       133.16 o                         
  10   0   6        171.42        176.67        14.28 o                         
  12   0   6        174.09        249.09        11.70 o                         
  14   0   6         44.72         38.98         5.48 o                         
  16   0   6         38.44         28.96         7.34 o                         
  18   0   6         22.44         32.36         7.35 o                         
  20   0   6          1.82         -1.67         3.74 o                         
  22   0   6         69.95         72.31        19.40 o                         
   1   1   6       1068.90        971.52        11.97 o                         
   2   1   6       3174.64       3016.00        37.03 o                         
   3   1   6        335.16        306.40         4.85 o                         
   4   1   6        986.69        855.59        10.59 o                         
   5   1   6       5417.57       5167.01        53.82 o                         
   6   1   6       1897.47       1923.83        22.16 o                         
   7   1   6       1111.09       1118.14        15.56 o                         
   8   1   6        564.81        566.23        10.07 o                         
   9   1   6        652.31        592.91        11.79 o                         
  10   1   6        795.22        913.25        15.87 o                         
  11   1   6         13.21          9.53         2.87 o                         
  12   1   6        128.52        126.90         7.91 o                         
  13   1   6          8.04          4.09         2.09 o                         
  14   1   6         74.04         76.04         5.97 o                         
  15   1   6         32.21         30.85         4.41 o                         
  16   1   6          3.50         -2.73         2.73 o                         
  17   1   6          2.98          1.19         3.34 o                         
  18   1   6         10.05          2.80         3.57 o                         
  19   1   6         65.46         61.88         6.40 o                         
  20   1   6         23.27         15.84         5.94 o                         
  21   1   6          0.03         -5.38         5.38 o                         
  22   1   6          0.10         -9.38         9.38 o                         
   0   2   6        133.29        136.90         3.76 o                         
   1   2   6         12.82         12.43         1.02 o                         
   2   2   6       1658.12       1582.12        22.27 o                         
   3   2   6        815.11        804.95        10.77 o                         
   4   2   6        158.01        160.78         3.50 o                         
   5   2   6         43.15         47.51         2.66 o                         
   6   2   6       3354.81       3355.44        54.26 o                         
   7   2   6        543.98        541.21         9.97 o                         
   8   2   6         98.68        107.40         4.29 o                         
   9   2   6        358.18        379.02         9.14 o                         
  10   2   6          7.41          7.28         2.06 o                         
  11   2   6         19.07         13.36         2.40 o                         
  12   2   6        211.72        217.59         7.66 o                         
  13   2   6        144.59        176.00         9.22 o                         
  14   2   6         66.11         52.81         4.81 o                         
  15   2   6         41.89         47.98         5.14 o                         
  16   2   6        139.91        188.06         9.87 o                         
  17   2   6        172.66        242.40        12.57 o                         
  18   2   6         22.42         25.51         5.71 o                         
  19   2   6          3.78         -2.29         5.06 o                         
  20   2   6         22.57         11.20         5.75 o                         
  21   2   6         42.91         43.08        11.85 o                         
   1   3   6       1625.55       1542.86        16.12 o                         
   2   3   6         71.43         72.76         2.78 o                         
   3   3   6       1714.00       1775.42        19.94 o                         
   4   3   6         58.05         48.00         2.94 o                         
   5   3   6        556.14        548.30         8.63 o                         
   6   3   6         26.92         27.99         2.41 o                         
   7   3   6        142.79        134.15         5.02 o                         
   8   3   6         35.11         33.29         2.88 o                         
   9   3   6         58.36         57.90         3.97 o                         
  10   3   6        562.95        594.91        12.97 o                         
  11   3   6         18.58         14.13         2.57 o                         
  12   3   6         25.93         19.77         3.11 o                         
  13   3   6        372.64        433.36        12.60 o                         
  14   3   6         72.51         70.81         5.52 o                         
  15   3   6         20.97         21.82         4.33 o                         
  16   3   6         54.99         44.50         5.64 o                         
  17   3   6         31.26         19.60         5.82 o                         
  18   3   6         39.16         34.94         6.80 o                         
  19   3   6          1.61         -5.08         5.08 o                         
  20   3   6          2.74         -3.85         3.85 o                         
  21   3   6         12.51         -4.31         6.01 o                         
   0   4   6          0.19          0.08         1.09 o                         
   1   4   6        211.11        223.16         4.59 o                         
   2   4   6        649.81        684.05        10.02 o                         
   3   4   6        199.93        219.83         5.12 o                         
   4   4   6        101.20        107.03         3.72 o                         
   5   4   6        147.18        151.74         4.23 o                         
   6   4   6        553.07        586.57         9.07 o                         
   7   4   6        166.77        179.98         6.36 o                         
   8   4   6          1.95          1.02         1.52 o                         
   9   4   6          0.75         -0.21         1.72 o                         
  10   4   6         20.85         16.17         3.11 o                         
  11   4   6         90.06         86.11         5.85 o                         
  12   4   6        122.38        115.18         6.95 o                         
  13   4   6         54.70         60.07         6.84 o                         
  14   4   6         30.16         34.49         4.76 o                         
  15   4   6         15.70          7.03         4.48 o                         
  16   4   6          9.82         -0.17         4.72 o                         
  17   4   6         17.71         23.42         6.47 o                         
  18   4   6         10.35          4.80         9.28 o                         
  19   4   6         11.04          0.10         5.71 o                         
  20   4   6          0.29         -4.07         8.81 o                         
   1   5   6        430.53        455.01         7.63 o                         
   2   5   6        175.90        166.33         4.82 o                         
   3   5   6         84.21         74.17         3.41 o                         
   4   5   6         27.37         22.14         1.98 o                         
   5   5   6        191.24        192.68         5.04 o                         
   6   5   6        254.21        254.97         6.55 o                         
   7   5   6         13.39         13.15         1.85 o                         
   8   5   6         32.41         28.50         3.45 o                         
   9   5   6        428.92        445.18        12.03 o                         
  10   5   6         39.10         39.50         5.29 o                         
  11   5   6         99.18        108.76         8.02 o                         
  12   5   6         32.65         23.43         4.59 o                         
  13   5   6         20.47          9.35         5.26 o                         
  14   5   6          0.86         -0.92         3.61 o                         
  15   5   6         10.27          6.86         5.04 o                         
  16   5   6         64.13         68.53        12.04 o                         
  17   5   6         13.38         -5.11         5.11 o                         
  18   5   6          1.84         -5.09         5.09 o                         
  19   5   6          1.95         -5.42         5.42 o                         
   0   6   6        208.47        235.56        15.67 o                         
   1   6   6        142.45        138.72         4.75 o                         
   2   6   6         15.96         12.67         1.88 o                         
   3   6   6        492.27        524.04        12.11 o                         
   4   6   6         23.70         21.24         2.50 o                         
   5   6   6         19.66         14.04         2.26 o                         
   6   6   6         70.33         73.03         5.40 o                         
   7   6   6         94.98         89.57         6.17 o                         
   8   6   6         20.65         14.15         3.28 o                         
   9   6   6         98.67         97.04         7.77 o                         
  10   6   6         23.72         14.98         4.24 o                         
  11   6   6         87.60         82.59         7.70 o                         
  12   6   6         11.96         16.66         5.48 o                         
  13   6   6         25.12         29.69         5.95 o                         
  14   6   6          4.72         -0.93         6.04 o                         
  15   6   6          3.62         -1.78         4.11 o                         
  16   6   6          1.37         -5.05         5.71 o                         
  17   6   6          1.22          0.22         8.94 o                         
   1   7   6        142.13        162.17         6.87 o                         
   2   7   6         24.89         20.96         3.35 o                         
   3   7   6         19.98         20.47         3.06 o                         
   4   7   6         34.11         31.74         4.09 o                         
   5   7   6         17.96         13.36         3.81 o                         
   6   7   6         16.33         13.01         3.58 o                         
   7   7   6         54.84         60.30         6.54 o                         
   8   7   6         63.53         65.99         6.98 o                         
   9   7   6          4.23         -1.99         5.22 o                         
  10   7   6         18.81          7.79         4.40 o                         
  11   7   6          9.74         10.20         5.25 o                         
  12   7   6         13.00         17.07        12.52 o                         
  13   7   6          3.65          2.11         4.94 o                         
  14   7   6          3.00          0.32         8.02 o                         
  15   7   6         12.57         12.84         6.61 o                         
   0   8   6         54.59         56.39         7.38 o                         
   1   8   6         20.23         19.19         3.70 o                         
   2   8   6         82.82         92.85         8.44 o                         
   3   8   6          1.59         -2.78         2.78 o                         
   4   8   6         10.38          0.83         3.89 o                         
   5   8   6          2.95          3.98         3.52 o                         
   6   8   6          5.57          6.44         3.90 o                         
   7   8   6         14.48          7.68         4.70 o                         
   8   8   6         19.55         18.99         4.87 o                         
   9   8   6         24.41          7.70         6.67 o                         
  10   8   6         15.77          9.64         5.90 o                         
  11   8   6         82.80        101.46        11.51 o                         
  12   8   6         18.47         12.98         9.93 o                         
  13   8   6          2.44         -0.02         6.19 o                         
   1   9   6          5.69         -3.81         3.81 o                         
   2   9   6          9.17          8.16         5.45 o                         
   3   9   6          8.07          7.20         5.14 o                         
   4   9   6         22.33         26.41         5.81 o                         
   5   9   6          2.84         -4.64         4.97 o                         
   6   9   6         13.30         11.58         7.08 o                         
   7   9   6         21.56         27.86        10.06 o                         
   8   9   6          7.40          2.65         6.81 o                         
   9   9   6          6.33         -7.48         7.78 o                         
  10   9   6         16.19         -3.25        11.81 o                         
   0  10   6          0.22          0.89        11.74 o                         
   1  10   6          0.02          4.45         8.03 o                         
   2  10   6         11.64         14.12         9.72 o                         
   3  10   6         11.21          1.91        15.06 o                         
   2   0   7       1442.89       1439.18        30.41 o                         
   4   0   7        518.55        443.75         9.59 o                         
   6   0   7        167.29        167.53         5.89 o                         
   8   0   7        254.59        246.98         7.91 o                         
  10   0   7        312.27        301.32        11.73 o                         
  12   0   7        458.84        497.25        16.60 o                         
  14   0   7         45.93         45.29         5.94 o                         
  16   0   7         39.14         26.64        12.09 o                         
  18   0   7          9.91         11.98         5.99 o                         
  20   0   7          1.00         -5.07         5.07 o                         
   0   1   7        517.30        503.35         9.19 o                         
   1   1   7       2460.62       2241.67        24.36 o                         
   2   1   7        868.35        926.32        12.53 o                         
   3   1   7        249.42        242.11         4.55 o                         
   4   1   7         29.99         31.59         1.72 o                         
   5   1   7       1378.07       1223.07        15.56 o                         
   6   1   7         50.91         53.24         4.05 o                         
   7   1   7         28.21         22.55         1.98 o                         
   8   1   7        173.20        183.44         6.19 o                         
   9   1   7         88.43         77.68         4.57 o                         
  10   1   7        315.13        314.72         8.53 o                         
  11   1   7        124.59        127.64         5.82 o                         
  12   1   7          1.82         -1.66         1.66 o                         
  13   1   7         17.15         12.85         2.73 o                         
  14   1   7        287.34        328.39        11.60 o                         
  15   1   7         26.42         34.49         4.40 o                         
  16   1   7          7.89          0.58         3.68 o                         
  17   1   7          2.58          0.25         3.25 o                         
  18   1   7          2.46          0.79         3.98 o                         
  19   1   7         90.54        113.96        12.42 o                         
  20   1   7         12.89          4.80         5.35 o                         
  21   1   7          0.41         -1.83         6.71 o                         
   1   2   7        392.29        338.33         4.76 o                         
   2   2   7       3467.68       3447.12        36.24 o                         
   3   2   7        384.63        345.79         7.31 o                         
   4   2   7         28.88         22.61         1.84 o                         
   5   2   7        851.12        927.15        13.35 o                         
   6   2   7         57.44         51.60         2.95 o                         
   7   2   7         58.97         51.80         4.10 o                         
   8   2   7        718.99        765.95        14.55 o                         
   9   2   7        334.79        367.78         8.78 o                         
  10   2   7        137.11        144.49         6.83 o                         
  11   2   7        203.72        251.11         8.03 o                         
  12   2   7          6.81          3.39         2.27 o                         
  13   2   7        131.16        127.20        11.84 o                         
  14   2   7         71.62         61.19         5.27 o                         
  15   2   7         79.06         87.80         7.09 o                         
  16   2   7         68.03         72.47         6.52 o                         
  17   2   7          6.31          4.74         3.30 o                         
  18   2   7         60.13         66.46         6.68 o                         
  19   2   7          0.90         -5.10         5.54 o                         
  20   2   7         19.09         14.30         6.67 o                         
  21   2   7          0.42         -6.77         6.77 o                         
   0   3   7         60.61         60.49         3.24 o                         
   1   3   7       1322.71       1280.34        13.86 o                         
   2   3   7        523.69        547.06         8.94 o                         
   3   3   7        236.29        241.22         5.43 o                         
   4   3   7        105.99         84.14         2.78 o                         
   5   3   7         20.56         16.31         2.05 o                         
   6   3   7        406.09        437.92         9.12 o                         
   7   3   7         69.29         55.10         3.38 o                         
   8   3   7        205.91        237.91         6.88 o                         
   9   3   7         53.09         49.72         3.46 o                         
  10   3   7         12.36         13.13         2.33 o                         
  11   3   7        330.22        359.85        10.15 o                         
  12   3   7         49.59         53.40         4.56 o                         
  13   3   7         59.72         59.71         4.99 o                         
  14   3   7         37.21         33.47         4.66 o                         
  15   3   7         16.90         14.47         3.88 o                         
  16   3   7         56.80         52.25         5.82 o                         
  17   3   7         36.63         36.21         7.31 o                         
  18   3   7         10.99         11.06        10.28 o                         
  19   3   7          7.11         -3.77         6.50 o                         
  20   3   7         12.55          1.67         6.00 o                         
   1   4   7        191.68        190.02         4.36 o                         
   2   4   7        219.66        211.31         4.98 o                         
   3   4   7         19.72         16.05         1.57 o                         
   4   4   7         40.66         33.34         2.20 o                         
   5   4   7        254.24        273.65         5.75 o                         
   6   4   7        357.97        378.47         6.56 o                         
   7   4   7        284.55        282.52         9.06 o                         
   8   4   7        350.69        362.49         9.94 o                         
   9   4   7        141.50        151.90         6.74 o                         
  10   4   7        111.87        103.32         6.35 o                         
  11   4   7         18.88         13.94         3.08 o                         
  12   4   7          0.09          1.32         2.66 o                         
  13   4   7          1.88         -2.74         2.74 o                         
  14   4   7         22.62         16.67         3.98 o                         
  15   4   7        110.73        106.77         8.26 o                         
  16   4   7         20.29          8.99         5.97 o                         
  17   4   7          4.96          2.00         4.63 o                         
  18   4   7          1.85         -5.87         7.13 o                         
  19   4   7          1.10         -4.45         4.45 o                         
  20   4   7          0.65         -6.20         6.20 o                         
   0   5   7        721.96        717.28        14.92 o                         
   1   5   7        144.50        151.35         4.27 o                         
   2   5   7         39.21         35.18         2.27 o                         
   3   5   7        273.05        292.47         6.33 o                         
   4   5   7        314.46        336.96         7.26 o                         
   5   5   7        294.14        309.67         7.30 o                         
   6   5   7         29.68         25.50         2.35 o                         
   7   5   7          8.02          5.98         2.20 o                         
   8   5   7         65.26         59.82         4.75 o                         
   9   5   7        116.00        134.32         9.58 o                         
  10   5   7         42.25         37.68         5.21 o                         
  11   5   7         55.35         57.34         6.67 o                         
  12   5   7         14.23          5.72         4.01 o                         
  13   5   7         57.15         54.46        14.04 o                         
  14   5   7          6.54          3.43         4.68 o                         
  15   5   7          2.62         -4.04         4.04 o                         
  16   5   7         12.61          6.32         5.54 o                         
  17   5   7         18.64         12.56         8.11 o                         
  18   5   7          4.54          4.40         6.05 o                         
  19   5   7          3.00         -6.23         6.23 o                         
   1   6   7        205.84        216.10         5.84 o                         
   2   6   7          6.33          4.38         1.60 o                         
   3   6   7        255.45        255.31         6.84 o                         
   4   6   7         41.95         40.63         3.38 o                         
   5   6   7         61.21         54.93         4.07 o                         
   6   6   7        217.83        208.50         8.79 o                         
   7   6   7         56.66         51.91         4.64 o                         
   8   6   7         45.37         46.47         5.12 o                         
   9   6   7         55.93         44.11         5.53 o                         
  10   6   7         28.09         24.98         4.90 o                         
  11   6   7         30.19         22.80         4.68 o                         
  12   6   7         20.64         20.21         4.53 o                         
  13   6   7         61.98         79.47         9.70 o                         
  14   6   7         12.44         11.43         5.19 o                         
  15   6   7          4.65         -0.39         5.31 o                         
  16   6   7          6.98         14.07         8.22 o                         
  17   6   7          4.65         -5.04        11.04 o                         
   0   7   7         31.39         26.31         5.25 o                         
   1   7   7        134.81        134.60         7.84 o                         
   2   7   7         44.03         42.67         4.10 o                         
   3   7   7        156.74        171.20         7.50 o                         
   4   7   7         62.45         63.50         5.53 o                         
   5   7   7         18.93          9.54         4.38 o                         
   6   7   7         34.62         27.51         4.47 o                         
   7   7   7         13.06         16.28         3.76 o                         
   8   7   7          8.15          8.06         3.40 o                         
   9   7   7          0.11         -7.35         7.82 o                         
  10   7   7         28.72         30.08         5.66 o                         
  11   7   7          4.90         11.51         6.22 o                         
  12   7   7          4.77          9.41         5.31 o                         
  13   7   7         13.15         13.72         6.89 o                         
  14   7   7          1.75         -5.22        10.72 o                         
  15   7   7          0.44          3.32        12.95 o                         
   1   8   7         52.35         34.49         5.88 o                         
   2   8   7          4.67          0.56         2.96 o                         
   3   8   7          7.34          0.71         6.25 o                         
   4   8   7          1.29         -0.13         3.45 o                         
   5   8   7          3.06          0.20         3.21 o                         
   6   8   7         13.25          5.27         4.11 o                         
   7   8   7          8.37         11.72         4.73 o                         
   8   8   7          7.64          1.68         4.58 o                         
   9   8   7         21.68         17.25         5.95 o                         
  10   8   7          8.53          5.18         5.51 o                         
  11   8   7         30.16         40.61        11.54 o                         
  12   8   7          3.41         15.41         9.05 o                         
  13   8   7          1.35         -5.62         5.62 o                         
   0   9   7          0.41         -7.27         7.27 o                         
   1   9   7          2.67         10.26         6.07 o                         
   2   9   7          9.57          9.86         8.58 o                         
   3   9   7         18.53         22.37         5.99 o                         
   4   9   7          1.39         -4.15         4.15 o                         
   5   9   7          7.54         -1.07         5.00 o                         
   6   9   7         45.99         71.20         8.70 o                         
   7   9   7         16.75         10.17         7.04 o                         
   8   9   7          5.35         -5.04         5.04 o                         
   9   9   7          0.85         -6.70         6.70 o                         
   0   0   8       5060.03       5327.53       142.03 o                         
   2   0   8        453.87        465.09        10.77 o                         
   4   0   8       8610.77       8752.64       233.25 o                         
   6   0   8        851.86        877.59        16.72 o                         
   8   0   8         40.42         39.65         3.40 o                         
  10   0   8        478.68        526.59        16.08 o                         
  12   0   8        122.43        112.72        12.32 o                         
  14   0   8          2.93         -2.86         4.92 o                         
  16   0   8         26.47         29.43         8.78 o                         
  18   0   8         40.82         46.65         8.44 o                         
  20   0   8          5.09          1.86         7.12 o                         
   1   1   8       3013.18       2825.21        30.24 o                         
   2   1   8       4639.78       4521.69        63.09 o                         
   3   1   8        494.77        462.38         7.14 o                         
   4   1   8        105.11        106.44         3.29 o                         
   5   1   8        187.24        181.20         4.34 o                         
   6   1   8        142.48        125.62         3.77 o                         
   7   1   8        677.71        652.17         9.90 o                         
   8   1   8        239.80        253.69         6.52 o                         
   9   1   8        217.79        262.87         7.97 o                         
  10   1   8         74.77         71.27         4.32 o                         
  11   1   8         34.47         37.38         3.43 o                         
  12   1   8        124.03        120.94         5.85 o                         
  13   1   8          0.54         -2.07         2.07 o                         
  14   1   8        101.86        108.18        10.10 o                         
  15   1   8        163.24        192.71         9.40 o                         
  16   1   8         21.12         18.89         3.96 o                         
  17   1   8         11.47          5.87         4.27 o                         
  18   1   8          1.82         -3.10         3.10 o                         
  19   1   8         15.87         12.90         4.77 o                         
  20   1   8          7.39         -4.43         4.98 o                         
  21   1   8          5.35          0.21         4.99 o                         
   0   2   8          2.13          2.23         0.82 o                         
   1   2   8       1490.34       1416.40        22.91 o                         
   2   2   8        722.02        799.30        12.08 o                         
   3   2   8         36.61         33.58         1.82 o                         
   4   2   8        358.42        341.91         6.15 o                         
   5   2   8        864.83        912.39        11.98 o                         
   6   2   8        182.36        164.99         4.96 o                         
   7   2   8         86.58         97.19         4.12 o                         
   8   2   8       1168.08       1171.67        17.47 o                         
   9   2   8         87.92         95.46         5.84 o                         
  10   2   8         14.81         11.35         2.09 o                         
  11   2   8         37.04         46.33         3.77 o                         
  12   2   8        132.91        135.16         6.41 o                         
  13   2   8         66.89         68.79         5.28 o                         
  14   2   8         84.28         84.73        10.11 o                         
  15   2   8          4.57         -0.40         2.73 o                         
  16   2   8         66.52         70.38         6.53 o                         
  17   2   8         90.21         92.79         8.85 o                         
  18   2   8         47.14         41.32         5.73 o                         
  19   2   8         20.38         19.91         7.43 o                         
  20   2   8          8.35          2.78         5.24 o                         
  21   2   8         14.50         -5.86         5.86 o                         
   1   3   8        361.89        363.06         5.62 o                         
   2   3   8         78.86         92.37         2.89 o                         
   3   3   8        210.52        202.37         4.84 o                         
   4   3   8        420.84        454.89         7.90 o                         
   5   3   8         21.28         20.70         1.39 o                         
   6   3   8        315.50        314.50         7.93 o                         
   7   3   8         26.33         23.02         2.51 o                         
   8   3   8         16.72         12.55         2.15 o                         
   9   3   8         59.56         58.08         3.76 o                         
  10   3   8          6.55          0.91         2.81 o                         
  11   3   8        128.59        137.55         6.44 o                         
  12   3   8         28.48         29.79         4.23 o                         
  13   3   8        139.67        164.61         9.03 o                         
  14   3   8         56.87         53.28         5.48 o                         
  15   3   8         15.47          7.76         6.13 o                         
  16   3   8          6.48         -0.36         3.06 o                         
  17   3   8         18.33         14.79         4.52 o                         
  18   3   8          3.68         -4.43         4.43 o                         
  19   3   8          6.70          0.33         6.32 o                         
  20   3   8         15.60          6.09         7.08 o                         
   0   4   8         60.95         64.57         5.12 o                         
   1   4   8         38.91         36.95         2.03 o                         
   2   4   8        117.89        127.72         3.62 o                         
   3   4   8        461.51        455.72         8.17 o                         
   4   4   8        420.77        485.08         8.27 o                         
   5   4   8         19.88         17.42         1.59 o                         
   6   4   8          9.92          6.02         1.22 o                         
   7   4   8        100.05         91.23         7.01 o                         
   8   4   8         54.58         56.64         4.05 o                         
   9   4   8         77.92         66.66         4.43 o                         
  10   4   8          5.05          2.91         2.60 o                         
  11   4   8         57.65         48.97         5.24 o                         
  12   4   8         20.42         13.50         5.55 o                         
  13   4   8          1.76         -2.60         2.82 o                         
  14   4   8         54.79         49.77         5.87 o                         
  15   4   8          6.32         -3.36         3.36 o                         
  16   4   8          2.34         -3.03         4.14 o                         
  17   4   8         40.20         43.70         7.81 o                         
  18   4   8          4.96          0.55         6.88 o                         
  19   4   8         15.35         11.73         6.44 o                         
   1   5   8         18.94         12.48         1.60 o                         
   2   5   8        289.71        311.23         6.65 o                         
   3   5   8         50.72         44.00         2.57 o                         
   4   5   8        348.60        369.76         7.12 o                         
   5   5   8         96.58         81.83         3.94 o                         
   6   5   8          8.47          4.26         2.42 o                         
   7   5   8         89.08         77.73         7.14 o                         
   8   5   8         16.43          8.21         3.51 o                         
   9   5   8         79.13         68.66         5.80 o                         
  10   5   8         14.02          8.20         3.24 o                         
  11   5   8         25.35         31.57         5.03 o                         
  12   5   8          9.00         15.50         3.97 o                         
  13   5   8         53.14         53.75         6.45 o                         
  14   5   8         14.55         17.09         4.97 o                         
  15   5   8          1.34         -4.37         4.37 o                         
  16   5   8         19.73         19.12         6.27 o                         
  17   5   8          1.30         -4.73         4.73 o                         
  18   5   8         12.65          6.50         6.23 o                         
   0   6   8        215.74        225.03         9.11 o                         
   1   6   8        154.84        177.66         5.90 o                         
   2   6   8        143.67        162.41         6.12 o                         
   3   6   8          5.38          6.07         1.96 o                         
   4   6   8        100.45         94.94         6.33 o                         
   5   6   8         91.59         87.40         6.39 o                         
   6   6   8         22.61         18.90         3.69 o                         
   7   6   8        160.84        176.53         9.24 o                         
   8   6   8         31.52         25.68         4.15 o                         
   9   6   8          6.62          0.97         2.92 o                         
  10   6   8         22.36         23.09         4.85 o                         
  11   6   8          1.25          3.01         3.55 o                         
  12   6   8          0.98         -4.22         4.22 o                         
  13   6   8         49.44         57.72        11.69 o                         
  14   6   8          4.88          7.05         5.13 o                         
  15   6   8         36.20         41.85         8.34 o                         
  16   6   8         11.53         13.97         7.50 o                         
  17   6   8          0.35         -5.29         5.29 o                         
   1   7   8          6.03          5.18         2.76 o                         
   2   7   8         57.83         60.62         4.65 o                         
   3   7   8         52.01         35.13         4.39 o                         
   4   7   8         29.87         22.11         4.72 o                         
   5   7   8         14.68         10.42         3.46 o                         
   6   7   8          9.77          4.53         3.01 o                         
   7   7   8         10.31         10.58         3.48 o                         
   8   7   8          9.20          5.08         3.40 o                         
   9   7   8         69.24         94.99         7.64 o                         
  10   7   8         20.48         35.73         6.69 o                         
  11   7   8         59.45         55.09         9.59 o                         
  12   7   8         35.37         49.35         8.37 o                         
  13   7   8          5.42         -4.51         4.51 o                         
  14   7   8          9.66         16.70         6.68 o                         
  15   7   8          0.21         -4.63         4.63 o                         
   0   8   8        120.31        106.66        15.13 o                         
   1   8   8         24.71         21.51         4.98 o                         
   2   8   8          1.88          2.20         3.53 o                         
   3   8   8          1.17         -3.22         3.55 o                         
   4   8   8          5.03         11.64         4.91 o                         
   5   8   8         20.29         13.43         4.81 o                         
   6   8   8         14.42         10.27         4.52 o                         
   7   8   8         14.52         18.03         5.22 o                         
   8   8   8         31.45         37.29         6.84 o                         
   9   8   8         13.61         21.37        11.39 o                         
  10   8   8         12.74         17.71         7.27 o                         
  11   8   8          0.30         -6.00         6.00 o                         
  12   8   8          7.53          5.07         7.57 o                         
   1   9   8          8.19         10.59         8.87 o                         
   2   9   8          4.14          4.18         7.00 o                         
   3   9   8         19.52         15.31         6.02 o                         
   4   9   8          0.15          0.05         4.99 o                         
   5   9   8         46.14         62.00         8.51 o                         
   6   9   8         36.47         46.98         8.91 o                         
   7   9   8         13.34         35.86        17.23 o                         
   8   9   8         24.03         12.16        21.67 o                         
   9   9   8          3.44        -12.44        12.44 o                         
   2   0   9         29.97         20.99         2.36 o                         
   4   0   9       1080.95       1131.19        19.49 o                         
   6   0   9       2328.16       2342.63        36.18 o                         
   8   0   9        927.38        948.74        19.10 o                         
  10   0   9        164.81        191.06         9.52 o                         
  12   0   9        303.57        326.04        18.92 o                         
  14   0   9         27.31         18.86         5.29 o                         
  16   0   9          7.43          2.56         4.38 o                         
  18   0   9        147.89        198.23        15.58 o                         
  20   0   9          7.68         -2.57         6.54 o                         
   0   1   9        332.71        376.57         7.76 o                         
   1   1   9       1273.90       1185.38        14.72 o                         
   2   1   9       2426.89       2632.96        30.86 o                         
   3   1   9        672.60        674.47        10.53 o                         
   4   1   9         57.59         60.54         2.89 o                         
   5   1   9         77.03         87.09         3.09 o                         
   6   1   9        331.53        359.63         6.63 o                         
   7   1   9        993.47        978.62        13.26 o                         
   8   1   9         49.28         52.24         3.03 o                         
   9   1   9        239.58        259.61         6.95 o                         
  10   1   9        469.49        495.35        10.39 o                         
  11   1   9         29.86         21.60         3.37 o                         
  12   1   9         32.81         34.62         3.58 o                         
  13   1   9        130.52        159.51         7.20 o                         
  14   1   9        101.10        103.05         8.49 o                         
  15   1   9          1.04         -1.96         2.58 o                         
  16   1   9         12.35          3.83         3.02 o                         
  17   1   9         17.27          5.18         4.10 o                         
  18   1   9          2.48          1.83         4.18 o                         
  19   1   9          8.76         -0.53         4.04 o                         
  20   1   9          0.90         -3.71         3.71 o                         
  21   1   9         12.68          4.30        10.72 o                         
   1   2   9        426.87        405.61         7.03 o                         
   2   2   9         89.35        101.78         3.50 o                         
   3   2   9        516.72        550.67         8.04 o                         
   4   2   9         25.80         25.00         1.66 o                         
   5   2   9        359.59        387.92         7.03 o                         
   6   2   9       1469.01       1625.16        19.33 o                         
   7   2   9         12.11          9.54         1.61 o                         
   8   2   9          8.01          4.60         1.41 o                         
   9   2   9         38.77         33.15         2.80 o                         
  10   2   9        146.44        152.76         5.86 o                         
  11   2   9        178.51        177.80         6.45 o                         
  12   2   9         37.24         43.19         3.80 o                         
  13   2   9          4.73          3.27         2.79 o                         
  14   2   9         27.53         28.22         4.53 o                         
  15   2   9          1.86          0.52         2.97 o                         
  16   2   9        136.64        174.07         9.56 o                         
  17   2   9         15.75          6.50         3.80 o                         
  18   2   9          6.74          0.53         3.62 o                         
  19   2   9          2.00         -5.03        10.24 o                         
  20   2   9         32.00         26.48         7.45 o                         
  21   2   9          8.41         13.06         8.39 o                         
   0   3   9        365.21        413.25         8.26 o                         
   1   3   9         19.79         16.33         1.13 o                         
   2   3   9        711.34        747.24         9.92 o                         
   3   3   9        154.80        160.87         4.82 o                         
   4   3   9         70.01         69.09         3.17 o                         
   5   3   9         53.25         44.36         2.52 o                         
   6   3   9         72.89         61.62         3.26 o                         
   7   3   9        209.12        193.06         6.06 o                         
   8   3   9         50.48         47.28         3.40 o                         
   9   3   9         62.50         53.07         3.69 o                         
  10   3   9         34.91         35.68         3.38 o                         
  11   3   9        213.50        235.34        10.20 o                         
  12   3   9          4.32          5.51         3.13 o                         
  13   3   9        238.30        268.94        11.36 o                         
  14   3   9         20.60         14.85         3.91 o                         
  15   3   9          5.54         -0.23         3.51 o                         
  16   3   9          5.91          3.42         3.32 o                         
  17   3   9          3.11         -1.02         4.17 o                         
  18   3   9         12.40         -1.06         5.62 o                         
  19   3   9          0.01         -4.70         4.70 o                         
  20   3   9          9.68         -5.67         5.67 o                         
   1   4   9        448.00        426.62         6.98 o                         
   2   4   9        431.95        466.57         7.22 o                         
   3   4   9        369.68        353.18         6.54 o                         
   4   4   9        128.88        152.68         4.32 o                         
   5   4   9        219.03        235.06         5.28 o                         
   6   4   9         22.34         18.61         1.39 o                         
   7   4   9          0.02          0.49         2.15 o                         
   8   4   9        236.87        243.30         7.97 o                         
   9   4   9         86.65         84.79         6.05 o                         
  10   4   9         38.54         35.72         4.66 o                         
  11   4   9        177.03        215.99         9.60 o                         
  12   4   9         65.33         54.71         5.78 o                         
  13   4   9         13.04         12.48         3.60 o                         
  14   4   9         56.48         57.81         6.09 o                         
  15   4   9         15.56          4.24         2.86 o                         
  16   4   9          0.58         -3.24         3.24 o                         
  17   4   9          2.94          0.31         4.75 o                         
  18   4   9          4.02         -0.77         6.84 o                         
  19   4   9          2.03         -9.44         9.44 o                         
   0   5   9        480.95        510.22        12.04 o                         
   1   5   9        139.96        136.46         4.18 o                         
   2   5   9         25.44         21.88         1.80 o                         
   3   5   9        110.64         96.29         3.69 o                         
   4   5   9         44.33         46.00         3.15 o                         
   5   5   9        216.37        210.32         6.55 o                         
   6   5   9         92.10         88.94         6.01 o                         
   7   5   9        160.94        171.92         8.31 o                         
   8   5   9         35.30         24.88         3.91 o                         
   9   5   9        174.48        180.01         8.97 o                         
  10   5   9         38.57         30.09         4.21 o                         
  11   5   9         79.87         78.15         6.34 o                         
  12   5   9         72.70         75.26         8.53 o                         
  13   5   9         19.64         26.28         4.98 o                         
  14   5   9          0.19         -3.97         3.97 o                         
  15   5   9         15.04          6.10         5.39 o                         
  16   5   9          5.91          5.36         9.19 o                         
  17   5   9         63.84         81.58        10.20 o                         
  18   5   9         11.42         10.18         6.66 o                         
   1   6   9        151.67        167.98         6.50 o                         
   2   6   9        330.62        376.31         9.16 o                         
   3   6   9        145.58        143.17         6.20 o                         
   4   6   9          9.62          8.40         2.65 o                         
   5   6   9         85.40         77.88         7.63 o                         
   6   6   9        129.92         90.52         6.63 o                         
   7   6   9        117.38        114.36         8.52 o                         
   8   6   9         19.56         19.09         4.08 o                         
   9   6   9         24.04         19.61         4.15 o                         
  10   6   9         17.18         23.95         6.60 o                         
  11   6   9          6.40          2.46         4.86 o                         
  12   6   9         10.50          9.32         4.09 o                         
  13   6   9          3.31         17.55         6.97 o                         
  14   6   9         18.43         16.40         6.00 o                         
  15   6   9         13.79          6.72         6.04 o                         
  16   6   9         16.65         19.74        10.92 o                         
  17   6   9          2.57        -12.06        12.06 o                         
   0   7   9         88.80         79.16        15.51 o                         
   1   7   9          2.25         -2.23         2.23 o                         
   2   7   9        188.26        215.85        11.86 o                         
   3   7   9         22.53         13.24         4.27 o                         
   4   7   9         13.11         13.68         3.69 o                         
   5   7   9         43.07         37.50         5.81 o                         
   6   7   9         12.89          7.43         3.26 o                         
   7   7   9          8.56          4.71         3.11 o                         
   8   7   9         20.08         12.86         4.81 o                         
   9   7   9         13.66         16.39         4.88 o                         
  10   7   9          9.31          4.43         3.93 o                         
  11   7   9         24.74         27.17         5.96 o                         
  12   7   9          8.69          2.06         4.76 o                         
  13   7   9          1.12         -4.51         4.51 o                         
  14   7   9          9.10          9.54         8.16 o                         
  15   7   9          0.89         -7.33         7.33 o                         
   1   8   9         38.77         31.64         6.25 o                         
   2   8   9         31.80         39.84         5.75 o                         
   3   8   9         11.40         13.42         4.72 o                         
   4   8   9         25.02         25.66         5.67 o                         
   5   8   9          9.11          1.71         4.07 o                         
   6   8   9         16.80         17.71         5.19 o                         
   7   8   9          7.21          3.73         6.20 o                         
   8   8   9         22.19         28.96         6.48 o                         
   9   8   9         31.75         36.40         8.77 o                         
  10   8   9         10.91         19.82        12.19 o                         
  11   8   9          2.51         -0.09         7.98 o                         
  12   8   9          3.51         -4.53         7.41 o                         
   0   9   9         46.69         66.82        18.51 o                         
   1   9   9          2.93         -4.02         6.80 o                         
   2   9   9         81.65         73.51        13.27 o                         
   3   9   9          8.82         -1.86         4.24 o                         
   4   9   9         13.55          7.00         6.53 o                         
   5   9   9         27.31         36.58         9.18 o                         
   6   9   9          2.65          1.23         4.75 o                         
   7   9   9          0.05         -4.10         5.47 o                         
   8   9   9         12.43          1.24         8.62 o                         
   0   0  10       9248.21       9243.35       392.94 o                         
   2   0  10       1913.97       1795.76        31.89 o                         
   4   0  10        179.59        249.59         8.32 o                         
   6   0  10         82.42         86.24         4.70 o                         
   8   0  10        246.55        223.95        14.99 o                         
  10   0  10        164.97        201.24         8.02 o                         
  12   0  10         80.93         75.36         7.06 o                         
  14   0  10         95.24        105.23         9.56 o                         
  16   0  10         28.48         19.37         5.72 o                         
  18   0  10         65.97        100.72        11.35 o                         
  20   0  10         10.72          6.98         6.73 o                         
   1   1  10         59.39         69.81         2.68 o                         
   2   1  10        171.53        158.71         5.56 o                         
   3   1  10        450.77        435.22         8.02 o                         
   4   1  10        189.58        194.84         4.59 o                         
   5   1  10         57.30         54.95         2.69 o                         
   6   1  10        942.58        892.08        12.28 o                         
   7   1  10       1096.69       1161.72        16.28 o                         
   8   1  10        157.92        165.80         4.78 o                         
   9   1  10         65.35         49.18         3.25 o                         
  10   1  10         13.66          9.25         2.18 o                         
  11   1  10        489.26        550.64        11.52 o                         
  12   1  10         18.01         14.51         2.80 o                         
  13   1  10         96.10         95.70         5.74 o                         
  14   1  10         17.12         11.78         3.35 o                         
  15   1  10          5.30          0.93         2.90 o                         
  16   1  10         40.87         37.55         7.69 o                         
  17   1  10         23.58         21.92         6.71 o                         
  18   1  10         10.15          3.47         4.41 o                         
  19   1  10          4.83         -2.01         3.70 o                         
  20   1  10          2.67          2.00         4.45 o                         
  21   1  10          6.45         -0.70         5.58 o                         
   0   2  10        143.75        178.75         7.35 o                         
   1   2  10         63.33         65.84         3.15 o                         
   2   2  10        210.15        197.55         4.99 o                         
   3   2  10        436.21        445.03         8.34 o                         
   4   2  10        180.75        161.25         4.20 o                         
   5   2  10        412.97        456.69         7.92 o                         
   6   2  10        735.65        778.11        11.73 o                         
   7   2  10         22.62         16.66         2.07 o                         
   8   2  10         67.48         55.79         3.47 o                         
   9   2  10        188.94        183.13         6.23 o                         
  10   2  10        904.62        961.23        16.25 o                         
  11   2  10          6.88          6.56         2.15 o                         
  12   2  10          9.35          4.37         4.01 o                         
  13   2  10         35.17         33.58         5.59 o                         
  14   2  10         17.86         18.13         3.85 o                         
  15   2  10         36.08         41.72         8.41 o                         
  16   2  10         45.78         50.29         5.47 o                         
  17   2  10         33.32         31.27         5.58 o                         
  18   2  10          2.59         -2.13         3.56 o                         
  19   2  10         19.30          5.54         4.29 o                         
  20   2  10         34.14         35.07         7.81 o                         
   1   3  10        399.05        404.32         8.36 o                         
   2   3  10        495.94        519.14        10.43 o                         
   3   3  10        141.23        144.91         3.63 o                         
   4   3  10         76.31         76.59         4.58 o                         
   5   3  10        140.41        147.31         4.12 o                         
   6   3  10         36.42         37.66         2.10 o                         
   7   3  10        172.57        185.69         6.30 o                         
   8   3  10        104.74         88.91         5.33 o                         
   9   3  10         96.05         89.42         4.78 o                         
  10   3  10          7.71          2.78         2.13 o                         
  11   3  10         58.21         48.63         4.56 o                         
  12   3  10         53.37         52.33         5.44 o                         
  13   3  10         73.45         77.66         7.10 o                         
  14   3  10        109.44        128.52         8.30 o                         
  15   3  10          0.10         -2.90         2.90 o                         
  16   3  10          9.96          9.33         4.87 o                         
  17   3  10         23.07         15.51         4.74 o                         
  18   3  10          2.94         -4.78         4.78 o                         
  19   3  10         28.82         26.11         7.00 o                         
  20   3  10          1.65         -6.85         6.85 o                         
   0   4  10         17.21         19.81         2.19 o                         
   1   4  10        120.72        111.82         4.73 o                         
   2   4  10        284.13        313.61         6.29 o                         
   3   4  10         38.36         38.68         2.16 o                         
   4   4  10         71.91         77.50         3.51 o                         
   5   4  10         38.53         37.76         2.79 o                         
   6   4  10        117.93        106.41         4.41 o                         
   7   4  10        110.15        100.06         5.59 o                         
   8   4  10         92.97         84.67         5.98 o                         
   9   4  10          5.64          5.73         3.19 o                         
  10   4  10          5.21          5.62         2.74 o                         
  11   4  10         51.93         52.73         4.99 o                         
  12   4  10         10.30          0.75         2.61 o                         
  13   4  10          1.07         -1.23         2.88 o                         
  14   4  10         44.71         40.09         5.77 o                         
  15   4  10         34.62         41.30         5.68 o                         
  16   4  10         11.93          4.18         4.61 o                         
  17   4  10          5.51         -4.30         4.30 o                         
  18   4  10          8.03         -4.65         4.65 o                         
  19   4  10          5.17         -6.52         6.52 o                         
   1   5  10         49.94         45.01         2.49 o                         
   2   5  10          3.05          4.31         1.37 o                         
   3   5  10         74.67         77.17         4.10 o                         
   4   5  10         15.16         12.98         1.99 o                         
   5   5  10        382.57        402.69         9.58 o                         
   6   5  10        252.42        307.03        10.73 o                         
   7   5  10        238.94        248.12         9.87 o                         
   8   5  10        183.28        195.74         9.15 o                         
   9   5  10         93.47         84.49         6.45 o                         
  10   5  10         19.39         15.29         3.59 o                         
  11   5  10         13.72         12.76         3.43 o                         
  12   5  10         46.83         39.48         5.48 o                         
  13   5  10         66.67         65.89         6.90 o                         
  14   5  10          8.04          4.39         3.68 o                         
  15   5  10          5.36          0.66         5.52 o                         
  16   5  10          0.41         -6.32         9.20 o                         
  17   5  10          2.40         -5.52         5.52 o                         
  18   5  10          0.81         -6.93         6.93 o                         
   0   6  10         24.39         22.56         3.66 o                         
   1   6  10        283.29        310.84         8.20 o                         
   2   6  10        171.66        173.52         7.04 o                         
   3   6  10        115.22        101.06         5.78 o                         
   4   6  10         68.07         68.85         5.73 o                         
   5   6  10        115.95        145.79        11.21 o                         
   6   6  10         58.13         56.07         7.75 o                         
   7   6  10         14.37          3.73         2.85 o                         
   8   6  10         31.67         34.31         4.90 o                         
   9   6  10         38.46         40.54         5.55 o                         
  10   6  10          1.24         -0.17         2.70 o                         
  11   6  10         13.17          8.21         4.04 o                         
  12   6  10          0.13         -3.55         3.55 o                         
  13   6  10         12.23          7.27         4.58 o                         
  14   6  10         39.79         45.20         7.88 o                         
  15   6  10          2.14         -4.59         4.59 o                         
  16   6  10         15.60          5.83         6.43 o                         
   1   7  10         27.41         24.14         4.07 o                         
   2   7  10         69.45         72.60         7.31 o                         
   3   7  10          9.62          0.86         3.46 o                         
   4   7  10         17.63         10.49         5.15 o                         
   5   7  10         23.59         19.70         4.40 o                         
   6   7  10         19.56         15.44         4.63 o                         
   7   7  10         10.41         12.27         4.37 o                         
   8   7  10          9.50          6.83         4.58 o                         
   9   7  10         24.63         21.21         4.97 o                         
  10   7  10         60.35         77.16         7.97 o                         
  11   7  10         26.41         21.57        20.80 o                         
  12   7  10          1.58         -6.33         6.33 o                         
  13   7  10          5.74         -6.45         6.45 o                         
  14   7  10          1.49        -11.55        11.55 o                         
   0   8  10         71.02         96.12        19.53 o                         
   1   8  10         33.01         38.13         9.91 o                         
   2   8  10         36.21         44.46         6.47 o                         
   3   8  10         65.57         70.74        10.85 o                         
   4   8  10          2.16          1.60         3.89 o                         
   5   8  10         13.80          7.12         5.45 o                         
   6   8  10         17.20         14.86         4.98 o                         
   7   8  10         27.19         34.51         5.90 o                         
   8   8  10         17.70         15.49         5.08 o                         
   9   8  10          4.40         -4.53         4.59 o                         
  10   8  10          4.22          1.69         6.94 o                         
  11   8  10         28.02         32.51        16.98 o                         
   1   9  10         29.62         33.71        10.97 o                         
   2   9  10          4.16          9.60         8.12 o                         
   3   9  10         25.00         37.84         8.72 o                         
   4   9  10         16.38         27.41         7.13 o                         
   5   9  10         12.07         11.60         7.88 o                         
   6   9  10          5.50          3.06         5.57 o                         
   7   9  10         21.84         24.39         6.74 o                         
   2   0  11       1162.35       1238.11        23.76 o                         
   4   0  11        778.94        782.14        17.74 o                         
   6   0  11         33.82         32.84         3.08 o                         
   8   0  11         18.44         15.57         2.50 o                         
  10   0  11        927.89       1047.46        21.40 o                         
  12   0  11         47.41         50.50         6.01 o                         
  14   0  11        343.84        411.22        19.54 o                         
  16   0  11         18.70         24.76         8.49 o                         
  18   0  11         59.13         60.89        15.83 o                         
  20   0  11         23.06         11.83         8.02 o                         
   0   1  11       1183.17       1172.89        22.31 o                         
   1   1  11        345.63        312.54         6.02 o                         
   2   1  11       5194.57       5685.57        69.89 o                         
   3   1  11        360.68        340.07         7.51 o                         
   4   1  11         85.17        103.83         3.87 o                         
   5   1  11          8.36          4.91         1.16 o                         
   6   1  11        953.79        983.86        13.33 o                         
   7   1  11        677.82        646.27        10.20 o                         
   8   1  11         52.58         47.37         2.77 o                         
   9   1  11        326.29        374.91         7.74 o                         
  10   1  11         49.32         47.16         3.50 o                         
  11   1  11        584.41        655.95        12.86 o                         
  12   1  11        189.57        210.32         8.06 o                         
  13   1  11        113.90        116.03        14.79 o                         
  14   1  11         23.31         21.81         4.19 o                         
  15   1  11        139.80        183.49        11.74 o                         
  16   1  11        114.23        143.87        10.42 o                         
  17   1  11          7.31          5.33         3.75 o                         
  18   1  11         42.05         41.66         5.81 o                         
  19   1  11          2.51         -3.58         3.58 o                         
  20   1  11          5.67         -4.52         4.52 o                         
   1   2  11        765.56        787.78        11.34 o                         
   2   2  11        227.55        264.95         6.08 o                         
   3   2  11        111.60        118.60         4.10 o                         
   4   2  11         26.65         23.13         2.07 o                         
   5   2  11       1042.92       1066.03        14.55 o                         
   6   2  11        837.13        887.18        13.06 o                         
   7   2  11         41.53         41.95         2.42 o                         
   8   2  11        415.34        428.93         7.89 o                         
   9   2  11        176.11        183.34         6.35 o                         
  10   2  11         44.14         45.97         4.32 o                         
  11   2  11        293.99        316.58         9.64 o                         
  12   2  11        110.93         96.73         6.57 o                         
  13   2  11         20.91         20.37         4.00 o                         
  14   2  11        100.37        103.76         8.72 o                         
  15   2  11         13.99          8.72         3.54 o                         
  16   2  11         52.94         51.44         6.34 o                         
  17   2  11         27.33         27.51         7.08 o                         
  18   2  11          0.88         -0.08         5.17 o                         
  19   2  11          0.57         -4.82         4.82 o                         
  20   2  11         24.90          9.69         5.91 o                         
   0   3  11        123.86        138.30         7.73 o                         
   1   3  11         27.88         24.46         1.69 o                         
   2   3  11        129.75        136.21         4.58 o                         
   3   3  11        181.74        177.83         5.30 o                         
   4   3  11        262.21        284.93         5.66 o                         
   5   3  11        259.59        265.99         5.97 o                         
   6   3  11         30.85         25.82         2.52 o                         
   7   3  11        107.26         96.67         4.79 o
[truncated: 126,361 more chars]
