# Supplementary material for: Crystal structure and Hirshfeld surface analysis of 2-oxo-4-phenyl-2,5,6,7,8,9-hexa­hydro-1H-cyclohepta­[b]pyridine-3-carbo­nitrile
Source: Acta Crystallogr E Crystallogr Commun. 2026 Jan 1;82(Pt 1):47–50. doi: 10.1107/S2056989025010771 (PMC12810318; doi:10.1107/S2056989025010771)
Supplement: Supplementary file 3 [file e-82-00047-Isup3.cml]

<?xml version="1.0" encoding="UTF-8"?>
<cml convention="cmlDict:cmllite" xmlns="http://www.xml-cml.org/schema" xmlns:cmlDict="http://www.xml-cml.org/dictionary/cml/" xmlns:nameDict="http://www.xml-cml.org/dictionary/cml/name/">
  <molecule id="m1">
    <name dictRef="nameDict:unknown">2-Oxo-4-phenyl-2,5,6,7,8,9-hexahydro-1H-cyclohepta[b]pyridine-3-carbonitrile</name>
    <atomArray>
      <atom id="a1" elementType="O" hydrogenCount="0">
        <label value="O" dictRef="cmlDict:locant"/>
      </atom>
      <atom id="a2" elementType="C" hydrogenCount="0">
        <label value="1" dictRef="cmlDict:locant"/>
      </atom>
      <atom id="a3" elementType="C">
        <label value="2" dictRef="cmlDict:locant"/>
      </atom>
      <atom id="a4" elementType="C">
        <label value="3" dictRef="cmlDict:locant"/>
      </atom>
      <atom id="a5" elementType="C">
        <label value="4" dictRef="cmlDict:locant"/>
      </atom>
      <atom id="a6" elementType="C">
        <label value="5" dictRef="cmlDict:locant"/>
      </atom>
      <atom id="a7" elementType="C">
        <label value="6" dictRef="cmlDict:locant"/>
      </atom>
      <atom id="a35" elementType="H"/>
      <atom id="a36" elementType="H"/>
      <atom id="a37" elementType="H"/>
      <atom id="a38" elementType="H"/>
      <atom id="a39" elementType="H"/>
      <atom id="a24" elementType="N">
        <label value="1" dictRef="cmlDict:locant"/>
      </atom>
      <atom id="a25" elementType="C" hydrogenCount="0">
        <label value="2" dictRef="cmlDict:locant"/>
      </atom>
      <atom id="a26" elementType="C" hydrogenCount="0">
        <label value="3" dictRef="cmlDict:locant"/>
      </atom>
      <atom id="a27" elementType="C" hydrogenCount="0">
        <label value="4" dictRef="cmlDict:locant"/>
      </atom>
      <atom id="a28" elementType="C" hydrogenCount="0">
        <label value="4a" dictRef="cmlDict:locant"/>
      </atom>
      <atom id="a29" elementType="C">
        <label value="5" dictRef="cmlDict:locant"/>
      </atom>
      <atom id="a30" elementType="C">
        <label value="6" dictRef="cmlDict:locant"/>
      </atom>
      <atom id="a31" elementType="C">
        <label value="7" dictRef="cmlDict:locant"/>
      </atom>
      <atom id="a32" elementType="C">
        <label value="8" dictRef="cmlDict:locant"/>
      </atom>
      <atom id="a33" elementType="C">
        <label value="9" dictRef="cmlDict:locant"/>
      </atom>
      <atom id="a34" elementType="C" hydrogenCount="0">
        <label value="9a" dictRef="cmlDict:locant"/>
      </atom>
      <atom id="a22" elementType="N" hydrogenCount="0">
        <label value="N" dictRef="cmlDict:locant"/>
      </atom>
      <atom id="a23" elementType="C" hydrogenCount="0">
        <label value="X" dictRef="cmlDict:locant"/>
      </atom>
      <atom id="a40" elementType="H"/>
      <atom id="a41" elementType="H"/>
      <atom id="a42" elementType="H"/>
      <atom id="a43" elementType="H"/>
      <atom id="a44" elementType="H"/>
      <atom id="a45" elementType="H"/>
      <atom id="a46" elementType="H"/>
      <atom id="a47" elementType="H"/>
      <atom id="a48" elementType="H"/>
      <atom id="a49" elementType="H"/>
      <atom id="a50" elementType="H"/>
    </atomArray>
    <bondArray>
      <bond id="a2_a3" atomRefs2="a2 a3" order="D"/>
      <bond id="a3_a4" atomRefs2="a3 a4" order="S"/>
      <bond id="a4_a5" atomRefs2="a4 a5" order="D"/>
      <bond id="a5_a6" atomRefs2="a5 a6" order="S"/>
      <bond id="a6_a7" atomRefs2="a6 a7" order="D"/>
      <bond id="a7_a2" atomRefs2="a7 a2" order="S"/>
      <bond id="a3_a35" atomRefs2="a3 a35" order="S"/>
      <bond id="a4_a36" atomRefs2="a4 a36" order="S"/>
      <bond id="a5_a37" atomRefs2="a5 a37" order="S"/>
      <bond id="a6_a38" atomRefs2="a6 a38" order="S"/>
      <bond id="a7_a39" atomRefs2="a7 a39" order="S"/>
      <bond id="a24_a34" atomRefs2="a24 a34" order="S"/>
      <bond id="a34_a28" atomRefs2="a34 a28" order="D"/>
      <bond id="a28_a27" atomRefs2="a28 a27" order="S"/>
      <bond id="a27_a26" atomRefs2="a27 a26" order="D"/>
      <bond id="a26_a25" atomRefs2="a26 a25" order="S"/>
      <bond id="a25_a24" atomRefs2="a25 a24" order="S"/>
      <bond id="a29_a30" atomRefs2="a29 a30" order="S"/>
      <bond id="a30_a31" atomRefs2="a30 a31" order="S"/>
      <bond id="a31_a32" atomRefs2="a31 a32" order="S"/>
      <bond id="a32_a33" atomRefs2="a32 a33" order="S"/>
      <bond id="a28_a29" atomRefs2="a28 a29" order="S"/>
      <bond id="a34_a33" atomRefs2="a34 a33" order="S"/>
      <bond id="a22_a23" atomRefs2="a22 a23" order="T"/>
      <bond id="a26_a23" atomRefs2="a26 a23" order="S"/>
      <bond id="a24_a40" atomRefs2="a24 a40" order="S"/>
      <bond id="a29_a41" atomRefs2="a29 a41" order="S"/>
      <bond id="a29_a42" atomRefs2="a29 a42" order="S"/>
      <bond id="a30_a43" atomRefs2="a30 a43" order="S"/>
      <bond id="a30_a44" atomRefs2="a30 a44" order="S"/>
      <bond id="a31_a45" atomRefs2="a31 a45" order="S"/>
      <bond id="a31_a46" atomRefs2="a31 a46" order="S"/>
      <bond id="a32_a47" atomRefs2="a32 a47" order="S"/>
      <bond id="a32_a48" atomRefs2="a32 a48" order="S"/>
      <bond id="a33_a49" atomRefs2="a33 a49" order="S"/>
      <bond id="a33_a50" atomRefs2="a33 a50" order="S"/>
      <bond id="a2_a27" atomRefs2="a2 a27" order="S"/>
      <bond id="a1_a25" atomRefs2="a1 a25" order="D"/>
    </bondArray>
  </molecule>
</cml>
